# Supplementary material for: Effect of curvature on wetting and dewetting of proboscises of butterflies and moths
Source: R Soc Open Sci. 2018 Jan 17;5(1):171241. doi: 10.1098/rsos.171241 (PMC5792911; doi:10.1098/rsos.171241)
Supplement: Pressure distribution analysis [file rsos171241supp1.nb]

(* Content-type: application/vnd.wolfram.mathematica *)

(*** Wolfram Notebook File ***)
(* http://www.wolfram.com/nb *)

(* CreatedBy='Mathematica 10.4' *)

(*CacheID: 234*)
(* Internal cache information:
NotebookFileLineBreakTest
NotebookFileLineBreakTest
NotebookDataPosition[       158,          7]
NotebookDataLength[     28337,        692]
NotebookOptionsPosition[     27582,        665]
NotebookOutlinePosition[     27926,        680]
CellTagsIndexPosition[     27883,        677]
WindowFrame->Normal*)

(* Beginning of Notebook Content *)
Notebook[{
Cell[BoxData[
 RowBox[{
  RowBox[{"(*", 
   RowBox[{
    RowBox[{"k", "=", 
     RowBox[{"a", "/", "b"}]}], ",", 
    RowBox[{"r", "=", 
     RowBox[{"R", "/", "a"}]}]}], "*)"}], "\[IndentingNewLine]", 
  RowBox[{
   RowBox[{
    RowBox[{
     RowBox[{"phi", "[", 
      RowBox[{"theta_", ",", "k_", ",", "r_"}], "]"}], ":=", 
     RowBox[{"ArcCot", "[", 
      RowBox[{
       RowBox[{"-", 
        RowBox[{"Tan", "[", "theta", "]"}]}], "/", "k"}], "]"}]}], ";"}], 
   "\[IndentingNewLine]", "\[IndentingNewLine]", 
   RowBox[{
    RowBox[{"phip", "=", 
     RowBox[{"Plot", "[", 
      RowBox[{
       RowBox[{"phi", "[", 
        RowBox[{"theta", ",", "0.5", ",", "5"}], "]"}], ",", 
       RowBox[{"{", 
        RowBox[{"theta", ",", "0", ",", 
         RowBox[{"Pi", "*", "2"}]}], "}"}]}], "]"}]}], ";"}], 
   "\[IndentingNewLine]", 
   RowBox[{
    RowBox[{"phi", "[", 
     RowBox[{
      RowBox[{"Pi", "/", "2"}], ",", "0.5", ",", "5"}], "]"}], ";"}], 
   "\[IndentingNewLine]", "\[IndentingNewLine]", 
   RowBox[{
    RowBox[{
     RowBox[{"r1", "[", 
      RowBox[{"theta_", ",", "k_", ",", "r_"}], "]"}], ":=", 
     RowBox[{
      RowBox[{
       RowBox[{"(", 
        RowBox[{
         RowBox[{
          RowBox[{"k", "^", "2"}], "*", 
          RowBox[{
           RowBox[{"(", 
            RowBox[{"Cos", "[", 
             RowBox[{"phi", "[", 
              RowBox[{"theta", ",", "k", ",", "r"}], "]"}], "]"}], ")"}], "^",
            "2"}]}], "+", 
         RowBox[{
          RowBox[{"(", 
           RowBox[{"Sin", "[", 
            RowBox[{"phi", "[", 
             RowBox[{"theta", ",", "k", ",", "r"}], "]"}], "]"}], ")"}], "^", 
          "2"}]}], ")"}], "^", "1.5"}], "/", "k"}]}], ";"}], 
   "\[IndentingNewLine]", 
   RowBox[{
    RowBox[{"r1p", "=", 
     RowBox[{"Plot", "[", 
      RowBox[{
       RowBox[{"r1", "[", 
        RowBox[{"theta", ",", "0.5", ",", "5"}], "]"}], ",", 
       RowBox[{"{", 
        RowBox[{"theta", ",", "0", ",", 
         RowBox[{"2", "*", "Pi"}]}], "}"}]}], "]"}]}], ";"}], 
   "\[IndentingNewLine]", "\[IndentingNewLine]", 
   RowBox[{
    RowBox[{
     RowBox[{"r21", "[", 
      RowBox[{"theta_", ",", "k_", ",", "r_"}], "]"}], ":=", 
     RowBox[{
      RowBox[{"(", 
       RowBox[{"r", "-", 
        RowBox[{"Abs", "[", 
         RowBox[{"Cos", "[", 
          RowBox[{"phi", "[", 
           RowBox[{"theta", ",", "k", ",", "r"}], "]"}], "]"}], "]"}]}], 
       ")"}], "/", 
      RowBox[{"Sin", "[", "theta", "]"}]}]}], ";"}], "\[IndentingNewLine]", 
   RowBox[{
    RowBox[{"r21p", "=", 
     RowBox[{"Plot", "[", 
      RowBox[{
       RowBox[{"r21", "[", 
        RowBox[{"theta", ",", "0.5", ",", "5"}], "]"}], ",", 
       RowBox[{"{", 
        RowBox[{"theta", ",", "0", ",", "Pi"}], "}"}]}], "]"}]}], ";"}], 
   "\[IndentingNewLine]", "\[IndentingNewLine]", 
   RowBox[{
    RowBox[{"r22", "[", 
     RowBox[{"theta_", ",", "k_", ",", "r_"}], "]"}], ":=", 
    RowBox[{
     RowBox[{"-", 
      RowBox[{"(", 
       RowBox[{"r", "+", 
        RowBox[{"Abs", "[", 
         RowBox[{"Cos", "[", 
          RowBox[{"phi", "[", 
           RowBox[{"theta", ",", "k", ",", "r"}], "]"}], "]"}], "]"}]}], 
       ")"}]}], "/", 
     RowBox[{"Sin", "[", "theta", "]"}]}]}], "\[IndentingNewLine]", 
   RowBox[{
    RowBox[{"r22p", "=", 
     RowBox[{"Plot", "[", 
      RowBox[{
       RowBox[{"r22", "[", 
        RowBox[{"theta", ",", "0.5", ",", "5"}], "]"}], ",", 
       RowBox[{"{", 
        RowBox[{"theta", ",", "Pi", ",", 
         RowBox[{"2", "*", "Pi"}]}], "}"}]}], "]"}]}], ";"}], 
   "\[IndentingNewLine]", "\[IndentingNewLine]", "\[IndentingNewLine]", 
   RowBox[{
    RowBox[{
     RowBox[{"foutnear", "[", 
      RowBox[{"theta_", ",", "k_", ",", "r_"}], "]"}], ":=", 
     RowBox[{
      RowBox[{"1", "/", 
       RowBox[{"r1", "[", 
        RowBox[{"theta", ",", "k", ",", "r"}], "]"}]}], "-", 
      RowBox[{"1", "/", 
       RowBox[{"r21", "[", 
        RowBox[{"theta", ",", "k", ",", "r"}], "]"}]}]}]}], ";"}], 
   "\[IndentingNewLine]", "\[IndentingNewLine]", "\[IndentingNewLine]", 
   RowBox[{
    RowBox[{
     RowBox[{"foutfar", "[", 
      RowBox[{"theta_", ",", "k_", ",", "r_"}], "]"}], ":=", 
     RowBox[{
      RowBox[{"1", "/", 
       RowBox[{"r1", "[", 
        RowBox[{"theta", ",", "k", ",", "r"}], "]"}]}], "+", 
      RowBox[{"1", "/", 
       RowBox[{"r22", "[", 
        RowBox[{"theta", ",", "k", ",", "r"}], "]"}]}]}]}], ";"}], 
   "\[IndentingNewLine]", "\[IndentingNewLine]", "\[IndentingNewLine]", 
   "\[IndentingNewLine]", 
   RowBox[{
    RowBox[{
     RowBox[{"finnear", "[", 
      RowBox[{"theta_", ",", "k_", ",", "r_"}], "]"}], ":=", 
     RowBox[{
      RowBox[{
       RowBox[{"-", "1"}], "/", 
       RowBox[{"r1", "[", 
        RowBox[{"theta", ",", "k", ",", "r"}], "]"}]}], "+", 
      RowBox[{"1", "/", 
       RowBox[{"r21", "[", 
        RowBox[{"theta", ",", "k", ",", "r"}], "]"}]}]}]}], ";"}], 
   "\[IndentingNewLine]", "\[IndentingNewLine]", 
   RowBox[{
    RowBox[{
     RowBox[{"finfar", "[", 
      RowBox[{"theta_", ",", "k_", ",", "r_"}], "]"}], ":=", 
     RowBox[{
      RowBox[{
       RowBox[{"-", "1"}], "/", 
       RowBox[{"r1", "[", 
        RowBox[{"theta", ",", "k", ",", "r"}], "]"}]}], "-", 
      RowBox[{"1", "/", 
       RowBox[{"r22", "[", 
        RowBox[{"theta", ",", "k", ",", "r"}], "]"}]}]}]}], ";"}], 
   "\[IndentingNewLine]", "\[IndentingNewLine]", 
   RowBox[{
    RowBox[{"poutnear1", "=", 
     RowBox[{"Plot", "[", 
      RowBox[{
       RowBox[{"foutnear", "[", 
        RowBox[{"theta", ",", "0.5", ",", "2"}], "]"}], ",", 
       RowBox[{"{", 
        RowBox[{"theta", ",", "0", ",", "Pi"}], "}"}]}], "]"}]}], ";"}], 
   "\[IndentingNewLine]", 
   RowBox[{
    RowBox[{"poutfar1", "=", 
     RowBox[{"Plot", "[", 
      RowBox[{
       RowBox[{"foutfar", "[", 
        RowBox[{"theta", ",", "0.5", ",", "2"}], "]"}], ",", 
       RowBox[{"{", 
        RowBox[{"theta", ",", "Pi", ",", 
         RowBox[{"2", "*", "Pi"}]}], "}"}]}], "]"}]}], ";"}], 
   "\[IndentingNewLine]", 
   RowBox[{
    RowBox[{"out1", "=", 
     RowBox[{"Show", "[", 
      RowBox[{"poutnear1", ",", "poutfar1", ",", 
       RowBox[{"PlotRange", "\[Rule]", 
        RowBox[{"{", 
         RowBox[{
          RowBox[{"{", 
           RowBox[{"0", ",", 
            RowBox[{"Pi", "*", "2"}]}], "}"}], ",", 
          RowBox[{"{", 
           RowBox[{"0", ",", "5"}], "}"}]}], "}"}]}]}], "]"}]}], ";"}], 
   "\[IndentingNewLine]", 
   RowBox[{
    RowBox[{"pinnear1", "=", 
     RowBox[{"Plot", "[", 
      RowBox[{
       RowBox[{"finnear", "[", 
        RowBox[{"theta", ",", "1", ",", "2"}], "]"}], ",", 
       RowBox[{"{", 
        RowBox[{"theta", ",", "0", ",", "Pi"}], "}"}]}], "]"}]}], ";"}], 
   "\[IndentingNewLine]", 
   RowBox[{
    RowBox[{"pinfar1", "=", 
     RowBox[{"Plot", "[", 
      RowBox[{
       RowBox[{"finfar", "[", 
        RowBox[{"theta", ",", "1", ",", "2"}], "]"}], ",", 
       RowBox[{"{", 
        RowBox[{"theta", ",", "Pi", ",", 
         RowBox[{"2", "*", "Pi"}]}], "}"}]}], "]"}]}], ";"}], 
   "\[IndentingNewLine]", 
   RowBox[{
    RowBox[{"in1", "=", 
     RowBox[{"Show", "[", 
      RowBox[{"pinnear1", ",", "pinfar1", ",", 
       RowBox[{"PlotRange", "\[Rule]", 
        RowBox[{"{", 
         RowBox[{
          RowBox[{"{", 
           RowBox[{"0", ",", 
            RowBox[{"Pi", "*", "2"}]}], "}"}], ",", 
          RowBox[{"{", 
           RowBox[{
            RowBox[{"-", "2"}], ",", "0"}], "}"}]}], "}"}]}]}], "]"}]}], 
    ";"}], "\[IndentingNewLine]", "\[IndentingNewLine]", 
   "\[IndentingNewLine]", 
   RowBox[{
    RowBox[{"poutnear2", "=", 
     RowBox[{"Plot", "[", 
      RowBox[{
       RowBox[{"foutnear", "[", 
        RowBox[{"theta", ",", "1.5", ",", "2"}], "]"}], ",", 
       RowBox[{"{", 
        RowBox[{"theta", ",", "0", ",", "Pi"}], "}"}]}], "]"}]}], ";"}], 
   "\[IndentingNewLine]", 
   RowBox[{
    RowBox[{"poutfar2", "=", 
     RowBox[{"Plot", "[", 
      RowBox[{
       RowBox[{"foutfar", "[", 
        RowBox[{"theta", ",", "1.5", ",", "2"}], "]"}], ",", 
       RowBox[{"{", 
        RowBox[{"theta", ",", "Pi", ",", 
         RowBox[{"2", "*", "Pi"}]}], "}"}]}], "]"}]}], ";"}], 
   "\[IndentingNewLine]", 
   RowBox[{
    RowBox[{"out2", "=", 
     RowBox[{"Show", "[", 
      RowBox[{"poutnear2", ",", "poutfar2", ",", 
       RowBox[{"PlotRange", "\[Rule]", 
        RowBox[{"{", 
         RowBox[{
          RowBox[{"{", 
           RowBox[{"0", ",", 
            RowBox[{"Pi", "*", "2"}]}], "}"}], ",", 
          RowBox[{"{", 
           RowBox[{
            RowBox[{"-", "3"}], ",", "2"}], "}"}]}], "}"}]}]}], "]"}]}], 
    ";"}], "\[IndentingNewLine]", 
   RowBox[{
    RowBox[{"pinnear2", "=", 
     RowBox[{"Plot", "[", 
      RowBox[{
       RowBox[{"finnear", "[", 
        RowBox[{"theta", ",", "1.5", ",", "2"}], "]"}], ",", 
       RowBox[{"{", 
        RowBox[{"theta", ",", "0", ",", "Pi"}], "}"}]}], "]"}]}], ";"}], 
   "\[IndentingNewLine]", 
   RowBox[{
    RowBox[{"pinfar2", "=", 
     RowBox[{"Plot", "[", 
      RowBox[{
       RowBox[{"finfar", "[", 
        RowBox[{"theta", ",", "1.5", ",", "2"}], "]"}], ",", 
       RowBox[{"{", 
        RowBox[{"theta", ",", "Pi", ",", 
         RowBox[{"2", "*", "Pi"}]}], "}"}]}], "]"}]}], ";"}], 
   "\[IndentingNewLine]", 
   RowBox[{
    RowBox[{"in2", "=", 
     RowBox[{"Show", "[", 
      RowBox[{"pinnear2", ",", "pinfar2", ",", 
       RowBox[{"PlotRange", "\[Rule]", 
        RowBox[{"{", 
         RowBox[{
          RowBox[{"{", 
           RowBox[{"0", ",", 
            RowBox[{"Pi", "*", "2"}]}], "}"}], ",", 
          RowBox[{"{", 
           RowBox[{
            RowBox[{"-", "2"}], ",", "3"}], "}"}]}], "}"}]}]}], "]"}]}], 
    ";"}], "\[IndentingNewLine]", "\[IndentingNewLine]", 
   RowBox[{
    RowBox[{"poutnear2", "=", 
     RowBox[{"Plot", "[", 
      RowBox[{
       RowBox[{"foutnear", "[", 
        RowBox[{"theta", ",", "0.5", ",", "2"}], "]"}], ",", 
       RowBox[{"{", 
        RowBox[{"theta", ",", "0", ",", "Pi"}], "}"}]}], "]"}]}], ";"}], 
   "\[IndentingNewLine]", 
   RowBox[{
    RowBox[{"poutfar2", "=", 
     RowBox[{"Plot", "[", 
      RowBox[{
       RowBox[{"foutfar", "[", 
        RowBox[{"theta", ",", "0.5", ",", "2"}], "]"}], ",", 
       RowBox[{"{", 
        RowBox[{"theta", ",", "Pi", ",", 
         RowBox[{"2", "*", "Pi"}]}], "}"}]}], "]"}]}], ";"}], 
   "\[IndentingNewLine]", 
   RowBox[{
    RowBox[{"out2", "=", 
     RowBox[{"Show", "[", 
      RowBox[{"poutnear2", ",", "poutfar2", ",", 
       RowBox[{"PlotRange", "\[Rule]", 
        RowBox[{"{", 
         RowBox[{
          RowBox[{"{", 
           RowBox[{"0", ",", 
            RowBox[{"Pi", "*", "2"}]}], "}"}], ",", 
          RowBox[{"{", 
           RowBox[{
            RowBox[{"-", "3"}], ",", "5"}], "}"}]}], "}"}]}]}], "]"}]}], 
    ";"}], "\[IndentingNewLine]", 
   RowBox[{
    RowBox[{"pinnear2", "=", 
     RowBox[{"Plot", "[", 
      RowBox[{
       RowBox[{"finnear", "[", 
        RowBox[{"theta", ",", "0.5", ",", "2"}], "]"}], ",", 
       RowBox[{"{", 
        RowBox[{"theta", ",", "0", ",", "Pi"}], "}"}]}], "]"}]}], ";"}], 
   "\[IndentingNewLine]", 
   RowBox[{
    RowBox[{"pinfar2", "=", 
     RowBox[{"Plot", "[", 
      RowBox[{
       RowBox[{"finfar", "[", 
        RowBox[{"theta", ",", "0.5", ",", "2"}], "]"}], ",", 
       RowBox[{"{", 
        RowBox[{"theta", ",", "Pi", ",", 
         RowBox[{"2", "*", "Pi"}]}], "}"}]}], "]"}]}], ";"}], 
   "\[IndentingNewLine]", 
   RowBox[{
    RowBox[{"in2", "=", 
     RowBox[{"Show", "[", 
      RowBox[{"pinnear2", ",", "pinfar2", ",", 
       RowBox[{"PlotRange", "\[Rule]", 
        RowBox[{"{", 
         RowBox[{
          RowBox[{"{", 
           RowBox[{"0", ",", 
            RowBox[{"Pi", "*", "2"}]}], "}"}], ",", 
          RowBox[{"{", 
           RowBox[{
            RowBox[{"-", "5"}], ",", "3"}], "}"}]}], "}"}]}]}], "]"}]}], 
    ";"}], "\[IndentingNewLine]", "\[IndentingNewLine]", 
   "\[IndentingNewLine]"}]}]], "Input",
 CellChangeTimes->{{3.6826983387899165`*^9, 3.682698567960203*^9}, {
   3.682698685726203*^9, 3.682698773325203*^9}, {3.682698813048203*^9, 
   3.6826990222932034`*^9}, {3.682699059001203*^9, 3.682699059515203*^9}, {
   3.682699118588203*^9, 3.682699148537203*^9}, {3.682699236709203*^9, 
   3.682699416209203*^9}, {3.6826994560382032`*^9, 3.682699658819203*^9}, {
   3.6826998080974283`*^9, 3.6826998695345716`*^9}, {3.6826999217867966`*^9, 
   3.6826999443950567`*^9}, {3.68270002522814*^9, 3.682700051376754*^9}, {
   3.682700196676283*^9, 3.682700199042519*^9}, 3.6827002982004337`*^9, {
   3.6827004530389166`*^9, 3.68270047247886*^9}, 3.6827007132889385`*^9, {
   3.682700823279937*^9, 3.6827010214987564`*^9}, {3.682701084730079*^9, 
   3.682701090649671*^9}, 3.6827011589745026`*^9, 3.6827012106066656`*^9, {
   3.682701298836488*^9, 3.682701305588163*^9}, {3.682702299202514*^9, 
   3.6827023320057945`*^9}, {3.68270272641479*^9, 3.6827027788117905`*^9}, 
   3.6827029139567904`*^9, {3.6827033230087905`*^9, 3.6827033271727905`*^9}, {
   3.6827034679567904`*^9, 3.6827035290697904`*^9}, {3.682703630210625*^9, 
   3.6827037075103545`*^9}, {3.6827037521638193`*^9, 
   3.6827037548680897`*^9}, {3.682703797262329*^9, 3.682703971053706*^9}, {
   3.682704240801678*^9, 3.6827042418247805`*^9}, {3.6827048246120534`*^9, 
   3.6827048300836*^9}, {3.6827054215067368`*^9, 3.6827055209026756`*^9}, {
   3.68270559585417*^9, 3.682705673930977*^9}, {3.6827057070872917`*^9, 
   3.6827057400645895`*^9}, {3.6827058212147036`*^9, 3.682705878677449*^9}, {
   3.6827059802996106`*^9, 3.682706185427121*^9}, {3.6827062659281707`*^9, 
   3.6827062940419817`*^9}, {3.6827063354521227`*^9, 
   3.6827063484844255`*^9}, {3.6827063988684635`*^9, 
   3.6827066077151985`*^9}, {3.6827067680157757`*^9, 
   3.6827068583267756`*^9}, {3.682707012103776*^9, 3.6827072092787757`*^9}, {
   3.682707273471776*^9, 3.6827073014557757`*^9}, {3.682707332079776*^9, 
   3.682707384071776*^9}, {3.6827077744567757`*^9, 3.682707815818776*^9}, {
   3.6827829593641014`*^9, 3.68278298555472*^9}, {3.682885606470231*^9, 
   3.6828856131669006`*^9}, {3.6828856515677404`*^9, 
   3.6828856649430776`*^9}, {3.6828857328368664`*^9, 
   3.6828858847910604`*^9}, {3.682885931212702*^9, 3.682886130825661*^9}, {
   3.682886163929971*^9, 3.6828861813757153`*^9}, {3.6828862181533933`*^9, 
   3.6828863194675236`*^9}, {3.6828863731828947`*^9, 
   3.6828864178763638`*^9}, {3.6828864568952646`*^9, 3.68288659966154*^9}, {
   3.682886647756349*^9, 3.6828866484484186`*^9}, {3.6828866917537484`*^9, 
   3.682886737299302*^9}, 3.68288677107668*^9, {3.682887217335861*^9, 
   3.682887219015525*^9}, {3.682887555683162*^9, 3.6828876409511623`*^9}, {
   3.682887688266162*^9, 3.682887741736162*^9}, {3.682887882454162*^9, 
   3.682887904663162*^9}, {3.682887954245162*^9, 3.682888005349162*^9}, {
   3.682888153867162*^9, 3.682888161872162*^9}, {3.6828882120151625`*^9, 
   3.682888359198162*^9}, {3.682888393632162*^9, 3.6828884944261622`*^9}, {
   3.682888534179162*^9, 3.682888551799162*^9}, {3.682888640066162*^9, 
   3.682888642372162*^9}, {3.682888717667162*^9, 3.6828887955951624`*^9}, {
   3.6828888485551624`*^9, 3.6828889012531624`*^9}, {3.6828889502551622`*^9, 
   3.682889072957162*^9}, {3.6828891422221622`*^9, 3.682889151224162*^9}, {
   3.6828891891661625`*^9, 3.682889237467162*^9}, {3.6828892943761625`*^9, 
   3.6828893240311623`*^9}, {3.6828893798931623`*^9, 
   3.6828894050081625`*^9}, {3.682889436615162*^9, 3.6828894416541624`*^9}, {
   3.682889492934162*^9, 3.682889524450162*^9}, {3.6828896149631624`*^9, 
   3.682889621259162*^9}, {3.682935501986505*^9, 3.682935502660572*^9}, {
   3.68293555984529*^9, 3.6829356262199273`*^9}, {3.6829361661169114`*^9, 
   3.682936176596959*^9}, {3.682936214799779*^9, 3.6829362711094093`*^9}, {
   3.6829363127435727`*^9, 3.682936344349733*^9}, {3.6829364442687235`*^9, 
   3.6829364689691935`*^9}, {3.6829365170179977`*^9, 
   3.6829365732356195`*^9}, {3.6829366281321087`*^9, 
   3.6829367523925333`*^9}, {3.6829367869099846`*^9, 
   3.6829367886201553`*^9}, {3.6829369092391834`*^9, 3.682937003500183*^9}, {
   3.682937040065183*^9, 3.682937053653183*^9}, {3.6829370904631834`*^9, 
   3.6829373160761833`*^9}, {3.6829373601941833`*^9, 
   3.6829373701101832`*^9}, {3.6829374094091835`*^9, 3.682937536769183*^9}, {
   3.682937594870183*^9, 3.6829376285811834`*^9}, {3.6829377128661833`*^9, 
   3.6829378212611833`*^9}, {3.6829378847900105`*^9, 
   3.6829378912496567`*^9}, {3.6829379338859196`*^9, 3.682937946521183*^9}, {
   3.68293799289182*^9, 3.682938013239854*^9}, {3.682938063224852*^9, 
   3.6829381846609945`*^9}, {3.6829382342839565`*^9, 3.682938255704098*^9}, {
   3.682938355418069*^9, 3.682938355614088*^9}, 3.6829383985743837`*^9, 
   3.6829384405285788`*^9, 3.6829387150040236`*^9, 3.682938806459178*^9, {
   3.6829389145661783`*^9, 3.682939030008178*^9}, {3.682939087554178*^9, 
   3.6829391612551785`*^9}, {3.682939375258178*^9, 3.682939427679178*^9}, {
   3.6829400267306166`*^9, 3.682940105420351*^9}, {3.682940221181837*^9, 
   3.6829402417238913`*^9}, {3.6829404706647825`*^9, 3.682940553474063*^9}, {
   3.6829407709708104`*^9, 3.682940877649477*^9}, {3.682940939692219*^9, 
   3.682940940417219*^9}, {3.6960062738042583`*^9, 3.6960062793598137`*^9}, {
   3.6960063129251704`*^9, 3.696006334858363*^9}, {3.696010909150747*^9, 
   3.6960109225730886`*^9}, {3.6960110493677673`*^9, 
   3.6960110714819784`*^9}, {3.6960113362994576`*^9, 3.6960113761324406`*^9}, 
   3.6960117644442673`*^9, 3.696074715364822*^9, {3.6960824356047688`*^9, 
   3.6960824379860067`*^9}, 3.6960825768378906`*^9, {3.696082608847091*^9, 
   3.6960826698491907`*^9}, 3.6960828079279976`*^9, 3.696082876168821*^9, {
   3.696083866626857*^9, 3.696083869827177*^9}, {3.696083970149208*^9, 
   3.69608399357555*^9}, {3.6960841193401256`*^9, 3.696084143114503*^9}, {
   3.696084629017855*^9, 3.6960846438594303`*^9}, {3.6960852337231193`*^9, 
   3.696085274526119*^9}, {3.696085937541119*^9, 3.696085939658119*^9}, {
   3.713108304623309*^9, 3.7131083462307816`*^9}}],

Cell[BoxData[""], "Input",
 CellChangeTimes->{{3.6955834982023726`*^9, 3.6955835082583776`*^9}}],

Cell[CellGroupData[{

Cell[BoxData[
 RowBox[{"\[IndentingNewLine]", 
  RowBox[{
   RowBox[{
    RowBox[{"b", "=", 
     RowBox[{"149", "*", 
      RowBox[{"10", "^", 
       RowBox[{"-", "6"}]}]}]}], ";"}], "\[IndentingNewLine]", 
   RowBox[{
    RowBox[{"a", "=", 
     RowBox[{"48", "*", 
      RowBox[{"10", "^", 
       RowBox[{"-", "6"}]}]}]}], ";"}], "\[IndentingNewLine]", 
   RowBox[{
    RowBox[{"r", "=", 
     RowBox[{"1.5", "*", 
      RowBox[{"10", "^", 
       RowBox[{"-", "3"}]}]}]}], ";"}], "\[IndentingNewLine]", 
   RowBox[{"um", "=", 
    RowBox[{
     RowBox[{"foutnear", "[", 
      RowBox[{
       RowBox[{"Pi", "/", "2"}], ",", 
       RowBox[{"b", "/", "a"}], ",", 
       RowBox[{"r", "/", "a"}]}], "]"}], "*", "72.6", "*", 
     RowBox[{
      RowBox[{"10", "^", 
       RowBox[{"-", "3"}]}], "/", "a"}]}]}], "\[IndentingNewLine]", 
   RowBox[{"lm", "=", 
    RowBox[{
     RowBox[{"foutfar", "[", 
      RowBox[{
       RowBox[{"Pi", "*", 
        RowBox[{"3", "/", "2"}]}], ",", 
       RowBox[{"b", "/", "a"}], ",", 
       RowBox[{"r", "/", "a"}]}], "]"}], "*", "72.6", "*", 
     RowBox[{
      RowBox[{"10", "^", 
       RowBox[{"-", "3"}]}], "/", "a"}]}]}], "\[IndentingNewLine]", 
   RowBox[{"max", "=", 
    RowBox[{
     RowBox[{"finfar", "[", 
      RowBox[{
       RowBox[{"Pi", "*", 
        RowBox[{"3", "/", "2"}]}], ",", "1", ",", 
       RowBox[{"r", "/", "a"}]}], "]"}], "*", "72.6", "*", 
     RowBox[{
      RowBox[{"10", "^", 
       RowBox[{"-", "3"}]}], "/", "a"}]}]}], "\[IndentingNewLine]", 
   RowBox[{"min", "=", 
    RowBox[{
     RowBox[{"finnear", "[", 
      RowBox[{
       RowBox[{"Pi", "/", "2"}], ",", "1", ",", 
       RowBox[{"r", "/", "a"}]}], "]"}], "*", "72.6", "*", 
     RowBox[{
      RowBox[{"10", "^", 
       RowBox[{"-", "3"}]}], "/", "a"}]}]}], "\[IndentingNewLine]", 
   RowBox[{"lm", "-", "um"}], "\[IndentingNewLine]", 
   RowBox[{"max", "-", "min"}], "\[IndentingNewLine]", 
   RowBox[{
    RowBox[{
     RowBox[{"FindMaximum", "[", 
      RowBox[{
       RowBox[{"{", 
        RowBox[{"foutnear", "[", 
         RowBox[{"theta", ",", 
          RowBox[{"b", "/", "a"}], ",", 
          RowBox[{"r", "/", "a"}]}], "]"}], "}"}], ",", 
       RowBox[{"{", 
        RowBox[{"theta", ",", 
         RowBox[{"Pi", "/", "2"}], ",", "Pi"}], "}"}]}], "]"}], "[", 
     RowBox[{"[", "1", "]"}], "]"}], "*", "72.6", "*", 
    RowBox[{
     RowBox[{"10", "^", 
      RowBox[{"-", "3"}]}], "/", "a"}]}], "\[IndentingNewLine]", 
   RowBox[{"FindMaximum", "[", 
    RowBox[{
     RowBox[{"{", 
      RowBox[{"foutfar", "[", 
       RowBox[{"theta", ",", 
        RowBox[{"b", "/", "a"}], ",", 
        RowBox[{"r", "/", "a"}]}], "]"}], "}"}], ",", 
     RowBox[{"{", 
      RowBox[{"theta", ",", "Pi", ",", 
       RowBox[{"Pi", "*", 
        RowBox[{"3", "/", "2"}]}]}], "}"}]}], "]"}], "\[IndentingNewLine]", 
   "\[IndentingNewLine]"}]}]], "Input",
 CellChangeTimes->{{3.6955835741439657`*^9, 3.6955836887634263`*^9}, {
  3.6955837204455943`*^9, 3.695583906339182*^9}, {3.69558406543509*^9, 
  3.69558419814836*^9}, {3.695584234694014*^9, 3.695584326728216*^9}, {
  3.695584513506892*^9, 3.695584548715413*^9}, {3.695584593651906*^9, 
  3.6955846294464855`*^9}, {3.6955846804625864`*^9, 3.6955846838409243`*^9}, {
  3.695584784591998*^9, 3.6955847894234815`*^9}, {3.7040425320612435`*^9, 
  3.7040425809879875`*^9}, {3.704042611043735*^9, 3.704042621773962*^9}, {
  3.704042668384988*^9, 3.7040426989285884`*^9}, {3.7040427373712792`*^9, 
  3.704042744095132*^9}, {3.704042790922947*^9, 3.704042795461187*^9}}],

Cell[BoxData["106.96590243682716`"], "Output",
 CellChangeTimes->{{3.6955838429618444`*^9, 3.695583866905239*^9}, {
   3.695583900366585*^9, 3.695583907115259*^9}, {3.695584249074452*^9, 
   3.6955842778333273`*^9}, 3.6955843142309666`*^9, {3.6955845228178234`*^9, 
   3.6955845489504366`*^9}, 3.69558463098864*^9, 3.6955846843639765`*^9, 
   3.69558478990753*^9, 3.70404252074249*^9, {3.7040425651175184`*^9, 
   3.7040425827904067`*^9}, 3.7040426231561155`*^9, {3.704042680017843*^9, 
   3.704042699897412*^9}, 3.704042745048395*^9, 3.704042796145816*^9, {
   3.713108440300501*^9, 3.713108463649104*^9}}],

Cell[BoxData["203.86512724302872`"], "Output",
 CellChangeTimes->{{3.6955838429618444`*^9, 3.695583866905239*^9}, {
   3.695583900366585*^9, 3.695583907115259*^9}, {3.695584249074452*^9, 
   3.6955842778333273`*^9}, 3.6955843142309666`*^9, {3.6955845228178234`*^9, 
   3.6955845489504366`*^9}, 3.69558463098864*^9, 3.6955846843639765`*^9, 
   3.69558478990753*^9, 3.70404252074249*^9, {3.7040425651175184`*^9, 
   3.7040425827904067`*^9}, 3.7040426231561155`*^9, {3.704042680017843*^9, 
   3.704042699897412*^9}, 3.704042745048395*^9, 3.704042796145816*^9, {
   3.713108440300501*^9, 3.7131084636521463`*^9}}],

Cell[BoxData[
 RowBox[{"-", "1559.3992248062013`"}]], "Output",
 CellChangeTimes->{{3.6955838429618444`*^9, 3.695583866905239*^9}, {
   3.695583900366585*^9, 3.695583907115259*^9}, {3.695584249074452*^9, 
   3.6955842778333273`*^9}, 3.6955843142309666`*^9, {3.6955845228178234`*^9, 
   3.6955845489504366`*^9}, 3.69558463098864*^9, 3.6955846843639765`*^9, 
   3.69558478990753*^9, 3.70404252074249*^9, {3.7040425651175184`*^9, 
   3.7040425827904067`*^9}, 3.7040426231561155`*^9, {3.704042680017843*^9, 
   3.704042699897412*^9}, 3.704042745048395*^9, 3.704042796145816*^9, {
   3.713108440300501*^9, 3.7131084636541176`*^9}}],

Cell[BoxData[
 RowBox[{"-", "1462.4999999999998`"}]], "Output",
 CellChangeTimes->{{3.6955838429618444`*^9, 3.695583866905239*^9}, {
   3.695583900366585*^9, 3.695583907115259*^9}, {3.695584249074452*^9, 
   3.6955842778333273`*^9}, 3.6955843142309666`*^9, {3.6955845228178234`*^9, 
   3.6955845489504366`*^9}, 3.69558463098864*^9, 3.6955846843639765`*^9, 
   3.69558478990753*^9, 3.70404252074249*^9, {3.7040425651175184`*^9, 
   3.7040425827904067`*^9}, 3.7040426231561155`*^9, {3.704042680017843*^9, 
   3.704042699897412*^9}, 3.704042745048395*^9, 3.704042796145816*^9, {
   3.713108440300501*^9, 3.7131084636581287`*^9}}],

Cell[BoxData["96.89922480620156`"], "Output",
 CellChangeTimes->{{3.6955838429618444`*^9, 3.695583866905239*^9}, {
   3.695583900366585*^9, 3.695583907115259*^9}, {3.695584249074452*^9, 
   3.6955842778333273`*^9}, 3.6955843142309666`*^9, {3.6955845228178234`*^9, 
   3.6955845489504366`*^9}, 3.69558463098864*^9, 3.6955846843639765`*^9, 
   3.69558478990753*^9, 3.70404252074249*^9, {3.7040425651175184`*^9, 
   3.7040425827904067`*^9}, 3.7040426231561155`*^9, {3.704042680017843*^9, 
   3.704042699897412*^9}, 3.704042745048395*^9, 3.704042796145816*^9, {
   3.713108440300501*^9, 3.7131084636603622`*^9}}],

Cell[BoxData[
 RowBox[{"-", "96.89922480620157`"}]], "Output",
 CellChangeTimes->{{3.6955838429618444`*^9, 3.695583866905239*^9}, {
   3.695583900366585*^9, 3.695583907115259*^9}, {3.695584249074452*^9, 
   3.6955842778333273`*^9}, 3.6955843142309666`*^9, {3.6955845228178234`*^9, 
   3.6955845489504366`*^9}, 3.69558463098864*^9, 3.6955846843639765`*^9, 
   3.69558478990753*^9, 3.70404252074249*^9, {3.7040425651175184`*^9, 
   3.7040425827904067`*^9}, 3.7040426231561155`*^9, {3.704042680017843*^9, 
   3.704042699897412*^9}, 3.704042745048395*^9, 3.704042796145816*^9, {
   3.713108440300501*^9, 3.71310846366214*^9}}],

Cell[BoxData["4695.144877297573`"], "Output",
 CellChangeTimes->{{3.6955838429618444`*^9, 3.695583866905239*^9}, {
   3.695583900366585*^9, 3.695583907115259*^9}, {3.695584249074452*^9, 
   3.6955842778333273`*^9}, 3.6955843142309666`*^9, {3.6955845228178234`*^9, 
   3.6955845489504366`*^9}, 3.69558463098864*^9, 3.6955846843639765`*^9, 
   3.69558478990753*^9, 3.70404252074249*^9, {3.7040425651175184`*^9, 
   3.7040425827904067`*^9}, 3.7040426231561155`*^9, {3.704042680017843*^9, 
   3.704042699897412*^9}, 3.704042745048395*^9, 3.704042796145816*^9, {
   3.713108440300501*^9, 3.7131084636641703`*^9}}],

Cell[BoxData[
 RowBox[{"{", 
  RowBox[{"3.1042280083533806`", ",", 
   RowBox[{"{", 
    RowBox[{"theta", "\[Rule]", "3.145426531427003`"}], "}"}]}], 
  "}"}]], "Output",
 CellChangeTimes->{{3.6955838429618444`*^9, 3.695583866905239*^9}, {
   3.695583900366585*^9, 3.695583907115259*^9}, {3.695584249074452*^9, 
   3.6955842778333273`*^9}, 3.6955843142309666`*^9, {3.6955845228178234`*^9, 
   3.6955845489504366`*^9}, 3.69558463098864*^9, 3.6955846843639765`*^9, 
   3.69558478990753*^9, 3.70404252074249*^9, {3.7040425651175184`*^9, 
   3.7040425827904067`*^9}, 3.7040426231561155`*^9, {3.704042680017843*^9, 
   3.704042699897412*^9}, 3.704042745048395*^9, 3.704042796145816*^9, {
   3.713108440300501*^9, 3.713108463667248*^9}}]
}, Open  ]],

Cell[BoxData[""], "Input",
 CellChangeTimes->{{3.695583523795931*^9, 3.695583615514102*^9}}],

Cell[BoxData[""], "Input",
 CellChangeTimes->{3.6955836187364244`*^9}]
},
WindowSize->{1280, 677},
WindowMargins->{{-8, Automatic}, {Automatic, -8}},
FrontEndVersion->"10.4 for Microsoft Windows (64-bit) (April 11, 2016)",
StyleDefinitions->"Default.nb"
]
(* End of Notebook Content *)

(* Internal cache information *)
(*CellTagsOutline
CellTagsIndex->{}
*)
(*CellTagsIndex
CellTagsIndex->{}
*)
(*NotebookFileOutline
Notebook[{
Cell[558, 20, 18099, 445, 1032, "Input"],
Cell[18660, 467, 96, 1, 31, "Input"],
Cell[CellGroupData[{
Cell[18781, 472, 3556, 96, 292, "Input"],
Cell[22340, 570, 607, 8, 31, "Output"],
Cell[22950, 580, 609, 8, 31, "Output"],
Cell[23562, 590, 626, 9, 31, "Output"],
Cell[24191, 601, 626, 9, 31, "Output"],
Cell[24820, 612, 608, 8, 31, "Output"],
Cell[25431, 622, 622, 9, 31, "Output"],
Cell[26056, 633, 608, 8, 31, "Output"],
Cell[26667, 643, 731, 13, 31, "Output"]
}, Open  ]],
Cell[27413, 659, 92, 1, 31, "Input"],
Cell[27508, 662, 70, 1, 64, "Input"]
}
]
*)
