# Supplementary material for: Effect of curvature on wetting and dewetting of proboscises of butterflies and moths
Source: R Soc Open Sci. 2018 Jan 17;5(1):171241. doi: 10.1098/rsos.171241 (PMC5792911; doi:10.1098/rsos.171241)
Supplement: Critical pressure calculation [file rsos171241supp2.nb]

(* Content-type: application/vnd.wolfram.mathematica *)

(*** Wolfram Notebook File ***)
(* http://www.wolfram.com/nb *)

(* CreatedBy='Mathematica 9.0' *)

(*CacheID: 234*)
(* Internal cache information:
NotebookFileLineBreakTest
NotebookFileLineBreakTest
NotebookDataPosition[       157,          7]
NotebookDataLength[   4942793,      85105]
NotebookOptionsPosition[   4939223,      85008]
NotebookOutlinePosition[   4939597,      85024]
CellTagsIndexPosition[   4939554,      85021]
WindowFrame->Normal*)

(* Beginning of Notebook Content *)
Notebook[{

Cell[CellGroupData[{
Cell[BoxData[{
 RowBox[{
  RowBox[{
   RowBox[{"alpha", "[", 
    RowBox[{"theta_", ",", "k_"}], "]"}], ":=", 
   RowBox[{"ArcTan", "[", 
    RowBox[{
     RowBox[{"-", 
      RowBox[{"k", "^", "2"}]}], "*", 
     RowBox[{"Cot", "[", "theta", "]"}]}], "]"}]}], 
  ";"}], "\[IndentingNewLine]", 
 RowBox[{
  RowBox[{"alphap", "=", 
   RowBox[{"Plot", "[", 
    RowBox[{
     RowBox[{"alpha", "[", 
      RowBox[{"theta", ",", "0.5"}], "]"}], ",", 
     RowBox[{"{", 
      RowBox[{"theta", ",", 
       RowBox[{
        RowBox[{"-", "Pi"}], "/", "2"}], ",", 
       RowBox[{"3", "*", 
        RowBox[{"Pi", "/", "2"}]}]}], "}"}]}], "]"}]}], 
  "\[IndentingNewLine]"}], "\[IndentingNewLine]", 
 RowBox[{
  RowBox[{
   RowBox[{"phi", "[", 
    RowBox[{"theta_", ",", "k_"}], "]"}], ":=", 
   RowBox[{"ArcTan", "[", 
    RowBox[{
     RowBox[{"Tan", "[", "theta", "]"}], "/", "k"}], "]"}]}], 
  ";"}], "\[IndentingNewLine]", 
 RowBox[{
  RowBox[{"phip", "=", 
   RowBox[{"Plot", "[", 
    RowBox[{
     RowBox[{"phi", "[", 
      RowBox[{"theta", ",", "0.5"}], "]"}], ",", 
     RowBox[{"{", 
      RowBox[{"theta", ",", 
       RowBox[{
        RowBox[{"-", "Pi"}], "/", "2"}], ",", 
       RowBox[{"3", "*", 
        RowBox[{"Pi", "/", "2"}]}]}], "}"}]}], "]"}]}], 
  "\[IndentingNewLine]"}], "\[IndentingNewLine]", 
 RowBox[{
  RowBox[{
   RowBox[{"r1", "[", 
    RowBox[{"theta_", ",", "k_"}], "]"}], ":=", 
   RowBox[{
    RowBox[{
     RowBox[{"(", 
      RowBox[{
       RowBox[{
        RowBox[{"k", "^", "2"}], "*", 
        RowBox[{
         RowBox[{"(", 
          RowBox[{"Cos", "[", 
           RowBox[{"phi", "[", 
            RowBox[{"theta", ",", "k"}], "]"}], "]"}], ")"}], "^", "2"}]}], 
       "+", 
       RowBox[{
        RowBox[{"(", 
         RowBox[{"Sin", "[", 
          RowBox[{"phi", "[", 
           RowBox[{"theta", ",", "k"}], "]"}], "]"}], ")"}], "^", "2"}]}], 
      ")"}], "^", "1.5"}], "/", "k"}]}], ";"}], "\[IndentingNewLine]", 
 RowBox[{
  RowBox[{"r1p", "=", 
   RowBox[{"Plot", "[", 
    RowBox[{
     RowBox[{"r1", "[", 
      RowBox[{"theta", ",", "0.5"}], "]"}], ",", 
     RowBox[{"{", 
      RowBox[{"theta", ",", 
       RowBox[{
        RowBox[{"-", "Pi"}], "/", "2"}], ",", 
       RowBox[{"3", "*", 
        RowBox[{"Pi", "/", "2"}]}]}], "}"}]}], "]"}]}], 
  "\[IndentingNewLine]"}], "\[IndentingNewLine]", 
 RowBox[{
  RowBox[{
   RowBox[{"r2", "[", 
    RowBox[{"theta_", ",", "k_", ",", "r_"}], "]"}], ":=", 
   RowBox[{"Abs", "[", 
    RowBox[{
     RowBox[{"(", 
      RowBox[{"r", "-", 
       RowBox[{
        RowBox[{"Abs", "[", 
         RowBox[{"Cos", "[", 
          RowBox[{"phi", "[", 
           RowBox[{"theta", ",", "k"}], "]"}], "]"}], "]"}], "*", 
        RowBox[{
         RowBox[{"Cos", "[", "theta", "]"}], "/", 
         RowBox[{"Abs", "[", 
          RowBox[{"Cos", "[", "theta", "]"}], "]"}]}]}]}], ")"}], "/", 
     RowBox[{"Sin", "[", 
      RowBox[{"alpha", "[", 
       RowBox[{"theta", ",", "k"}], "]"}], "]"}]}], "]"}]}], 
  ";"}], "\[IndentingNewLine]", 
 RowBox[{
  RowBox[{"r2p", "=", 
   RowBox[{"Plot", "[", 
    RowBox[{
     RowBox[{"r2", "[", 
      RowBox[{"theta", ",", "0.5", ",", "5"}], "]"}], ",", 
     RowBox[{"{", 
      RowBox[{"theta", ",", 
       RowBox[{
        RowBox[{"-", "Pi"}], "/", "2"}], ",", 
       RowBox[{"3", "*", 
        RowBox[{"Pi", "/", "2"}]}]}], "}"}], ",", 
     RowBox[{"PlotRange", "\[Rule]", 
      RowBox[{"{", 
       RowBox[{
        RowBox[{"{", 
         RowBox[{
          RowBox[{
           RowBox[{"-", "Pi"}], "/", "2"}], ",", 
          RowBox[{"3", "*", 
           RowBox[{"Pi", "/", "2"}]}]}], "}"}], ",", 
        RowBox[{"{", 
         RowBox[{"0", ",", "10"}], "}"}]}], "}"}]}]}], "]"}]}], 
  "\[IndentingNewLine]"}], "\[IndentingNewLine]", 
 RowBox[{
  RowBox[{
   RowBox[{"fout", "[", 
    RowBox[{"theta_", ",", "k_", ",", "r_"}], "]"}], ":=", 
   RowBox[{
    RowBox[{"1", "/", 
     RowBox[{"r1", "[", 
      RowBox[{"theta", ",", "k"}], "]"}]}], "-", 
    RowBox[{
     RowBox[{"1", "/", 
      RowBox[{"r2", "[", 
       RowBox[{"theta", ",", "k", ",", "r"}], "]"}]}], "*", 
     RowBox[{
      RowBox[{"Cos", "[", "theta", "]"}], "/", 
      RowBox[{"Abs", "[", 
       RowBox[{"Cos", "[", "theta", "]"}], "]"}]}]}]}]}], 
  ";"}], "\[IndentingNewLine]", 
 RowBox[{
  RowBox[{
   RowBox[{
    RowBox[{"fin", "[", 
     RowBox[{"theta_", ",", "k_", ",", "r_"}], "]"}], ":=", 
    RowBox[{"-", 
     RowBox[{"(", 
      RowBox[{
       RowBox[{"1", "/", 
        RowBox[{"r1", "[", 
         RowBox[{"theta", ",", "k"}], "]"}]}], "-", 
       RowBox[{
        RowBox[{"1", "/", 
         RowBox[{"r2", "[", 
          RowBox[{"theta", ",", "k", ",", "r"}], "]"}]}], "*", 
        RowBox[{
         RowBox[{"Cos", "[", "theta", "]"}], "/", 
         RowBox[{"Abs", "[", 
          RowBox[{"Cos", "[", "theta", "]"}], "]"}]}]}]}], ")"}]}]}], ";"}], 
  "\[IndentingNewLine]", 
  "\[IndentingNewLine]"}], "\[IndentingNewLine]"}], "Input",
 CellChangeTimes->{{3.698055777281623*^9, 3.6980557788557806`*^9}, {
   3.6980558301309075`*^9, 3.6980558896438584`*^9}, {3.6980559318740807`*^9, 
   3.698056041482041*^9}, {3.698056219750866*^9, 3.698056231153006*^9}, {
   3.6980563045523453`*^9, 3.6980563760824976`*^9}, 3.6980564103879275`*^9, {
   3.69807710310275*^9, 3.6980771923962927`*^9}, {3.6983433274527917`*^9, 
   3.698343372860332*^9}, {3.698418720269611*^9, 3.6984187216927533`*^9}, {
   3.7131073853025446`*^9, 3.7131073907984953`*^9}}],

Cell[BoxData[
 GraphicsBox[{{{}, {}, 
    {RGBColor[0.368417, 0.506779, 0.709798], AbsoluteThickness[1.6], Opacity[
     1.], LineBox[CompressedData["
1:eJwVmXc4Ff4Xx+09b5GQUagoGiolziejiAaVtBAqu1JR8g2VspMiKyJlpNIi
I0cie3Pt69pcO+sq8ev313nO85xz3uc5/7yf13PkrS+bXmBjYWFJZ2Vh+X/0
vNCy9Y/8Al4wXlfdu+O8NuVVTpC45AI+rp8KknsCkNoXO7iVsoDTt2KGe8KO
ANXm/HM7tgVM/xR3uDPMErZYM3ioPUzEb+Xn4Mll6LdY7Mp4ycRYD51F9nAv
OGwuF3JRkYm/lF7M7ox9BLJGdoy6DfMYeCbGWCM7HtZcvtuozDmLbWZKeScq
M6D8rax3Nec0+vEVPP/6PBs+f3tG8RCZwlAWOb97Qd9hapX62yPdYxhkwfts
3r4ENHStrl6rG8OY5cBfOT4l4O0StOPZ9zG86+SpFhJVAiLFfd9oCWPYVz7/
xbasBFRdw6udrcdQ6lRJa+PGUnConJsI7B1Fh60C2q1jpdDnnb2ttH8EE74c
mNtzrxyah7W/EsYwqro9JtaMKqBcmg8WaR1GT8cX0dd5q8G4770NvWQY5x5K
H325oRoKaHLC3q+GsaWsJdHsUjWkNbBdRKth3Ev70Cw5UA13vv1cod08hC/H
Ep8cHK4BxceHL2sWDeKDOp4rs+x1YCXErc//aRC3fdmV7SlWB9GBKNmeMIiv
wnnZxdfXgdCDLT89vAZR7sZuJa+DdcD0oKzJ2TOIj/ZGxqqF1UGlLbVc48MA
jusszmxUrIdrGhZKO+P60UHZoC72dANoBB3SNAvux6VEMT8TlwZY7Np71M2z
Hw0mQh9K322A+w+lPDJP9+PTKzFic6kNEEFtqdq5qh+JUPatvN8N8PX6sRu7
Qvsw/c5vzYIXjbCUYVCkcbcX83iKF/hZqFDIodFqfrUXJxI4TjPEqfDQfP34
Tate3PLzSGT/ZiqIsHBJZGv34lTU9dfbz1JB/sgPx91/etD+lNikeg4V9Ma0
Vuy53oPmJR1POT2bwX/jdmvNi91Iu1peUi3RCmsjVKv+M+tG05P1g3+2tkIe
m7JGwf5utHE8w3HQqBUm2+WE9Nd34+ZKEcODd1rBPEQo5/AQHdu6VQp7+ltB
aXpY1NqBjlaPV1Z/ym2D+7f23RPtpGF1YeYPlvsd8NVU41TENxpWTZWx9CR0
wIiKmppUHA031pueGccOMKVJtytY0nD5qk6//2IHyOsyt2l0d6K/uOgw1b0T
8gXe91j0d2CVE2eZnDsN5uOlddLH2jDsr1DAl0N0EFmzSdO/og37Znis9c7T
QTlaU/1iahsmfKrDmet0OPv0tJLchTYczY01z42lQ6FfJN/TjlZUFjLQGR6j
Q9DVlQ23K1pQjmN5YeWzbng1vq7SPLUF7+3c1d+X3g35jtuLdzxswbzuhdH2
wm6YumCaNaHTgmKbtrWQiW4wOx0aY5PTjA4S/X8nDXtATlfA1iiVito71+Xr
cffC7gKpcxseUjHxC10lU7YXTLVUzDgvUHFZsh1OaPSC766DBihHxb7Gd7Iy
Dr3AUPHbtD2yCaVu950erOmFzys5ZiUfNmJM1dYeTOoDg4E/vgzbejR1ojxf
dBsAgfB1KgL69Rgb4Cax9GQAanWNajcr1mO78Q3tHR8GwDwhWvJqfx2Weeub
7R8dAPuzu9/PX6hD1X3rzrNcGISAercWjku1KMTCYrvn/BBE/9d7Qru+Etda
sd1i9WPA2vZtL3zCKpHP7vSlmHQGpGncZRSZVuLphzqxt+oYkDst52XUUIGT
NS3hHNIj0GFvkWLeWI7ctaEZVp9HQNas9bcrtRSVnvLYBf0ahSTVmvjktiJ8
MRJbq5A8AccHFgZUYotQnhbTtqpxAjjiFFQzzhWh2eHFDW9YJsFW0CPvK/0H
3uS5+/e06iQojCq0lg0UYue8rbpP4CS8TPWgjP4qQCV3O55h4ynQNzTmOy+e
g7uFu3oSRn5B0teESPuobLSJummZzzUNHBvmlVyls3Hs3jvyV34airgSde+t
/YpsP9RH6ObToFc07/lKNROH+p6s21n6L4eXE8P7P6JtL3fot/QZuO8wk9o/
noTmGme0Ev3n4KqdbVdW10sUqyyTzU+bA4uLjSsDahNRyZj/z1jFHOy2/uyl
+vEF0r0ufvAVmoeOT0Np44xIpEQP/br5dB4y35eKPamMQH5LjmCJzHl4/CbF
e9e7p+jyIW/uR/M87H9pZ+Z9NRSTV9tP7pZiwj7tx3cNXwehdv+MGZsWE+Z2
mJiH2fuhnGLWnnoLJhQcTOQ2oHth5/AasfuJTFDes/ZT60V3fPT0ItWmiAkb
jul9o7Y5Y5J9XNr+ASYwbfw2zNScQu2J1TdUeBbg+EK5CpHjRDJu2Z94YggL
8iZMA1QIHOjER/2rF/CsSJ4W/rWF9kzJLSxMJhZJWEwfYrqCYsbbrdJUJjKl
1Q6Hz/rApvSoirNhTNRVvHzTeNsDGFfjjr13hYkhm98nsl8OgHZBW62Mw0yk
xD/7o3H9McyerDwpy8/ElPerjiaPRYHPVcrxa/fnsfrTrn42gVjY8Pu21KD1
PE5nnfSwUI4D3bzGQ/b75lGWblQfsD0BVriuXPF8aQ4dhgIX9115BfcTgo1p
t+aQZYHfJGP4LcioOhXFXp9FcUGu//a7ZIHOjxukzHsarx8Y+1A+mgUvHRLz
822nsd6nceCw41ew2cNuSjWYxuC5xKMn7bIhmrze4Cw6jRx0ULCzzoUJX/dS
naRfOP3xVoW/GULd+tms8toptEufC7oY/wNK3s/l39w/ic8MHZJTaD/gnlSq
6Rq1Sfw50PmdsaYIlMHxy9CqSVSQL55ziS2CbUNrrg82TGBX+BMr96hiyBDt
4fkoO4FmXlvU/Z6UwFXtwI+RxWOoZ+rQnvqwAjq2HJv9bjCCKcnp7zUrK0D6
egh1s9wI8v8dv1clUglbnacNGfMMrE++tmkqqhJ2fzH9aZrCQKu/nv9ppFeB
8PTJvnoBBnqmPJItqa2BuRCxFkrfEE4uDd1K56sFu4/CefoFQ5i4kc92dlMt
4GGiXRA7hJxexhoPr9bCkV/21f5mQ1i5sY6e9rsWtq/rmLGoGsTTXm1bfwnU
g75cV0RoyQAKpP2R0lSrhw3Od84ykwcwv1Ga675JPbjOLUTF+Q2gvLJlm1hE
PbDtLdqXdHAAhxp77+6WbQBZ8eHq+3X96KY81uC9tREyH8akyDP68EnT8g1h
MyoEDipSVHX/+eCxT91Z7lTw99qv3aDci9W1Fw9ZRVGhryNmMYnSi3yVVQof
OqiwLdnXp7KnB+8WxjSY2jQDYyZBWs63B13f79oacaUF4o9MqXnXdaOJ/+VR
6cA2UMk60O/3gI7jXOvMi9PboDJC15H1Gh2D7lN/OFe3wdo/NrXRlnQs9dKK
yRdtB8dF5h/V3XQkbvwHrSLbgY9N9HtKexdusUlOfvmqA1wOHziTlE1DYa0u
a+UCGvxy5hh1ju9ANn+PtSFdNDjchKde+3TgXKNYz9QSDZIeKBBe2w7scDI+
n63VBYP8m7kPbezAlNhsS4PcLpjSnUso/NKOckuGqtvP0CFg7fG/q6ltmH1O
QcXE7J+PKdh46G5rxY/sv/jYL3aD7jf1NxtWt2J6KjI+3+iG5DA1W1WWVnwx
ezpNIrwbJH09zkdXt+CD4Mcb6Q3/8pt7TcacWtD029L6yyY98Hvso/GB983I
kG5VCDbuhSdfdjtsMqTi1BXJ6bBzvVBju8zWvpWKzKIz3yNdeqHT95V+siQV
OZ1p55JCeyHB+nLFs9EmlPvWG5Hb2AuvxbVF6h834Ylz4zyMs31Q5BG80727
EQues4/td+4HxQMMm+UnDRgho/qFJWQQrNpqHbw167DklM3mvueDcCsz8Pt6
lTpkPo18VfJ2EI6/ehhPk6zDM/zsESFVgxAUF+Xj8bsW5ZjNbtKCQ8C44N95
KacW0+p8NDSChsCnKyWdVasW8+835V4OGIa4rAh2zqhq7Gd4FtIejMB4XNT+
HNkKVGhU3CgeOQJyJvXaa9kr0Ppb9aNDqSOwTU+5JmGgHGmP5M7lVYxA5AMf
wcG35diiXjQfJTIKfetodr5a5Vh5h3/ziehRcIp2nRizKsOPlOhnFW/HgBqs
ue58Vgne2ZPl9PWf79W9NLx8KKYIa6afK+zj/gUrMxREgw/lY4baOZP25WmI
clxWkdf4gjs3hxlPr50Dv5Aj987uTUEhEb0HBfJMGDOMUvzIE4oSm/WO/+MP
GFca8/rMnp6fKi/V6iv+G07Z0bv5okNgeObS79Idi6A+sWv1/qEUuP126+nv
W5agyK3kTm/PZ2h9olEkpcJChnOpLnpl+XBiiDFYr8FK5mozszbQisD1zZzq
972spH3ApVtmpghCXNjc3hNW8nCNKWUtXzGUzqzmCDJgJTGtkZ1HdhbDHlZD
OX1zVrLo8t3Z6FExyEgmm2e5s5JZJ5GHTbo/YcjIpiwmk5U0bdvyuymrBDze
t6fZqrMRuScn94vXlYOkxf2xZA02MpGaQdMeK4ccgc1bRvaykcFN1rfv8FbA
b/s7X67qs5HIM3F2ujoVcEtBvuCOGRuhKa75MvS5Am5GXWyKvMlGToWympTE
VYLbvanlyjw24jZnwir5oBrEt0XriHxnIz9/ipZ5vKqGTLqO77FiNtLm/taH
WVQNc1pP+dqq2Mg9SWacEUcN3GDuFBuksZEAhcoIs/s1cN3ZU5mVlZ0YyTXn
S+jXwrWT3Cd26LMTwxk282Mn64C2vIltiyE7Ec4tYnReqgODFNP3yofYiaTi
D8+bN+tAZuE5r9wJdvKTo3gFLaoOSqPV8/kusJO40B0mLp11IE07v55+n52I
jd1hyb9UD0W2eQsBReykxrY6jCWgAVQFe177lrKThSDz5dLYBoj6wn3cu5Kd
rFmcfP7qfQO4cB17d6ORnZz+HSEQ29QAEinD1lZ97GS/Wjjb3bWN4DQiXrmD
g4OYX98sbVbQCCtdr8bRdTnItvd5kyaCVOiwLdMsOcBBJpqo2b5rqZB0Ur71
rREHsYllN67fRQV1rboVt49xEHWGaGimNRWO82z1F7PhIM45e0Q+ZFMhPG7y
2sG7HCRtl7hRjFMziFdcNvxcwEFUWEOhfLAFaN9KBqKLOAi3oNo7L5ZWeJ0h
e9+nlIPUuZxhO7G6FXZG1OQfruUge7nXXrD6xyNm59XUh7s4yIugZU/WD60Q
MT8uI7PMQXSTFZ3S7rbBKgWXmYdanMQ5b4Njyr4OsGazCf6xj5O8EyNel853
wDv6SaVlfU7icLQw8KRPB+g932fudpiTLBY3nav83gGu4mJ5tpacxPezT5uY
fidU8uTd2+fDSXZJPhR5eoIGd8d4V/wp4iSJodukfh2lQ1XF0pudZZwk6OSg
iIUtHSTSpvVcqzhJ8+cq4RF3Ory/2Ok23MRJHHtDnO3j6dDRldHWPMBJOvki
Mlkm6bCr/mTiZx4u0uJfjn3/+GM089VWF2Muwv6Gt5GfsxfYHq3acf4oF1Fa
0v35SqoXJC75axw/zkVMV3wpvLitF/RWOcOes1zE0LCUWFr1Qqy7+iEuJy5S
2fLCQD2/F4w1ftjFBXKRd1+9Xxb49MGbbHp8dTkXuXK/O1FCZQAKHpu+/F7N
RT7rPBE6cmAAqPZFrz/XcxENdSPhbJsBYJNMeRvdxkXuRrIHbnw+AKc9Lude
ZHCR1IiDSX6UQeDTXKIu8XIT4ZxI10TuIXDIkxJSM+Qm1iq2U3YyDGD3VhZ0
P8RNGjteZIzpMSBWd7cAmnCTDHW2FnRkQE25Gd+R09zkwZnksMM5DFBvfcx1
2ZGbuEpq0BTOjMDSLPfyu2Buorm9jn9j+iiEqc1MqNZzk0+Fq4SzQyZAZZpt
wo3KTZp36i9ScQKKMkXH89u4ica2kjtHpiZgXktt9HAvN2nT2Xg1RXkSzho7
DLnMcBOFi6mUytBJULKn09+J8xAewarjzy9MQW5iZZ3qGR7S2zCm+WLLNMhY
mWuqWvIQs5wFxRzjabi7pi9psw0PUf0wtGfebhoORv5x3+TIQ/R7J8+1JkxD
W7CyjPJtHhJIWzG4VWwGft/0c1CM4SGJ1mWLpayzYLFzZaNCPA85W5M7SJOd
hcLpeC2Fl//mDa6fFtaehQCXLJF1b3hI3NtwaoHHLKy2HciUy+UhKYGF3Qdn
Z0HjiB67dDsPeS1x1/Xs+BzECtQ6SXX969//Va1GcB5Yys9QJXv/6Z19t9Jk
8zyU6l1LXT3CQzTiDzDuOM3DyT2JR1b94SELP7RNHEbmIWd+c7b4Mg9ZG5gz
qsXPBJkv2WvF2XkJi3TJi9UqTBhQq5tdyc9LAuhBqf0OTDg4dtZypTAvceTJ
U2oMYMK7tKHSFSt4SfLNHMGSNCZQ7K5vW7GKl4hHu135Vs4EN0WWWIoUL8nc
AVaZDCa09QRyUmR5SZ3A+FgG3wLkGbA3iq7lJbV06pEKpWHUfrHqsug6XvL8
8407B//xRuK5ly0i63mJlbzjvSMLTOSSUtMRUeElx9OXvp5oZaJDS84bYTVe
wlf2n5BFNhOrw/eLCW/nJV2XGl3to5gYLmIxJKjJS0yca+WCT/3jk6phE0Hg
JTTlQb3k3Uw8G3gjV0CXl/zZZbupdDUTFbiCQ/iNeImF+dlx+bZ5/PwnV533
DC/Zbdn54PCZeXRj9wiZsfi3v/zMTbO987iLX2Ooy5qXqHW/KnZcM485kp9j
Mh14yX759uTvXXNYsDudzdaDl2h7u4dvuTCHFe6xtflRvES6Wn5N4bVZ7Jn2
dLre8u9emwb9tZOmMenPnp+WHbzkSGXndgO/abzAviBrROclcZ0/e1ydpnGI
cqNBfoiXXPJRK9+0YxrHtjrvqZnnJRkYum9v6S9kXj7Ho7yKj7yWNLrNOzuF
wqNaSV0n+Ijm1+0RCQ6TeLwrckH2NB/ZG6psr28yiZH104etLPiIAU1to7jG
JK7NTl2gX+Qj72RkDmhzTaL6A7EjPe58xNq41vqw4QSelhtb6IviI286w1T9
G8YwfoXBEcU4PsL8vu7gqddj2Mf1MulCIh9p3Jwb4nVrDJ3HzI8MpPERD56z
QlVyY+idU5Q0mMtHTv85FGZ1bRRfH489wujkI8LyrdOcG0Zw5MB8knIPH+nM
r5HlZBnBLZqmvx0G+IhukY/ysRYGZsvzvBoZ5yNCGwt/tPozsHL82u/RZT5C
87656u7kME75Gb2akOcnisGP6osqhnDvt9+/Zy7wk1TPzNANmQNonFafM2rP
T+aE44c5owbwzLM0jz5nfpL4mf2phOcAelw9/bvhBj/RWlZa3aEzgFmKOQsf
fflJd7xEUk19P24LucW88oqfVJhx+fEs9uEGS+bsaB8/WYxQlOi+0osaxrVf
+ob4iaZnU2nkqV48sDvlRscoPxEcymq+qdOLF1eYz1bM/NOz6nmRsbIXX5Zk
zaRxCJB3L46yzOb0oMwW92k7BQEy/M7Z+r5QD65gnZvssxEg7W5pRV41dHzd
6pC+1U6AfLJ9c0kgl44aH7su3XESIKI8P8LzXtPRwqaMtuqGADmvJbrjwR06
phTHVh58IECylBxkv6jRUStANyUjRYAolNnMu27pwksrHlt6jgkQb5nITcHL
Hfh7hFOqbEqA9BsFK5jROjCoyIMqNidArK3tPY5968CPN2wPvV8SIPK1pw4N
3+7AxeZdmj3CgoRel6dx/U87Po6liRtsEyQ7LAJiXrC3Y67ipuoV7oKkiTRN
ndvxjz8MGm4Z3/5Xb5X6xFyyFWMdPRR9vQSJWPoQ/eZyC3p+KPWceyhIbuff
V91Y3oJ7tS6otEYKEqlJ7Vg434L5x+P84nIEiTHzT8pSeDMW3BPR3bgkSMr+
c9xXvIqKGa+zxs+zCZGepRnRHhYqviiziI7mEiKyqSKPpBhN6C38dopfWIiw
Rso+781rwn0xhi/GZYVIXGFd0HebJiz8ePfvp31CxPHcr293MxuxuHsmS9tX
iOir/4h47dKA3ksS1ar+QoQq9ySFnG3APVJafTLBQuTivdWs44YNmHHcV2T5
qRD5dd1kzkexAWNLxOwxSYiEXNu9IrCzHl3f7pQkRUIk3v28AodJPcrcuum5
j12YvPRj5fqgV4fuIotEz0eY9D8PtPP7UI2ZEt9M/X2FSYRANxEOq8YZuTu2
1f7CpF1Ug/WTazVe2criZx4mTOCCrs1R9Wq0M+WocXopTBK5IgY7vlah+VOB
c+HFwsR5TGmXSEklrgkK2TvNIUJqDYrfP5orxyXheHM9QxEi0ly/6UVkCbKJ
5kfoGImQq4/yltK9S5Cb0tlIDomQG/3eHWV2JSiyUspEy0SEpMnkmG7fXYLy
Es8Md54SIezt3ScK236intyjPRvsRcj7MLnUHLmfGLDFS1rAX4TcurHxm1NW
EYqZWNIbSkUIq+2HhJX8hdjZaefSrS9K0i7btNB8c1CoXfhKSJUoecCV+GlU
+gM+FTX7vsGYQg5M7lJ7UpyAQpIqIhaHKYRF40F68n8J+HAti+WToxRi4nfo
2M8dCeixPW3x73EKSUuZvyL/+gVanlja1XCOQj6HVbs9FYpH5ajX7/67TCH/
hSYG+0REY4HcfEx9GIVMbv7ydueHx7hnYyWDO5xC7NdRWfeve4yftibs1npG
IfmukiqW4aH4WseoOTmGQhh+y/ZnpkMw0Dae8l8ShcjGv7W94BuAZikH/Ndn
Uoh+KpO2Md0HazKkW85+/Vev2By+87E3GmRPKYXlUEjfD7XgqNE7qFkeU7SY
TyFBzQOSSj4eKDc6sVxXQiHHuAdmGGlXMXqm6DB3OYWUv41VmmK44Iq/Uc/3
VlJIurOhsIy3A3IJ6Wkm11KIu9am8sS08+glvjqgo55CxktOyI54nUamzHiL
aBOFuJqsqolPM0HX9T/WH2imkHmdeNVvaftwRC3SzbOVQpb67P//r8r/H/3K
h8M=
      "]]}}, {}},
  AspectRatio->NCache[GoldenRatio^(-1), 0.6180339887498948],
  Axes->{True, True},
  AxesLabel->{None, None},
  AxesOrigin->{0, 0},
  DisplayFunction->Identity,
  Frame->{{False, False}, {False, False}},
  FrameLabel->{{None, None}, {None, None}},
  FrameTicks->{{Automatic, Automatic}, {Automatic, Automatic}},
  GridLines->{None, None},
  GridLinesStyle->Directive[
    GrayLevel[0.5, 0.4]],
  ImagePadding->All,
  Method->{
   "DefaultBoundaryStyle" -> Automatic, "DefaultMeshStyle" -> 
    AbsolutePointSize[6], "ScalingFunctions" -> None},
  PlotRange->
   NCache[{{Rational[-1, 2] Pi, Rational[3, 2] Pi}, {-1.5688224425519637`, 
     1.5651101392875726`}}, {{-1.5707963267948966`, 
    4.71238898038469}, {-1.5688224425519637`, 1.5651101392875726`}}],
  PlotRangeClipping->True,
  PlotRangePadding->{{
     Scaled[0.02], 
     Scaled[0.02]}, {
     Scaled[0.05], 
     Scaled[0.05]}},
  Ticks->{Automatic, Automatic}]], "Output",
 CellChangeTimes->{3.7131073937967873`*^9}],

Cell[BoxData[
 GraphicsBox[{{{}, {}, 
    {RGBColor[0.368417, 0.506779, 0.709798], AbsoluteThickness[1.6], Opacity[
     1.], LineBox[CompressedData["
1:eJwtl3k01N0fxyUj2UYjtChaGEtEVB5Ln2vNWgqTRMqSViqpaDwiPe0qlShL
9ZAlRQtKdCVPq6WsGdtg0Exj7DPfr9BvOuf3xz2f83mfc1/n3HPPva97lwWE
bQ2WlJCQaBSPP5UZ/N341zISOzsp2v6ptKzSy6qLSFwyaD0ss5TEuZzUAWMa
ifVLpVL/5M2Bu9P2SpK4PvIY909uFMCTae4hcJRppsmfvG/nVFfhvwT+a9DP
pl6cb/LWTNijReCuvASDRHGu4bKX901HhFX9NtaGrSTwkrC4Rj3KBNbKKaKV
yYrw58cap2spY5jhGW/jLpzAL8pv06KURvDVk5abTRvG8Yia6ePN3YP44C6J
gfjjY7iFu+El4nFx8EyiZzNlFNNCRFeUWrl40dEid+3fI9iVUxDI/sDF6Uz+
wqPECK7o1KSezuJiTmr29BRvBOc1SO7Bu7i4OjcirKtuBP9d/l55Q8sPHPTF
hlafPIK1rm8Ks6gawP47Hn2xp4/gcLOd2uvS+7DLzi4D6tphbHbZzYJxpQ9H
M5MvORoM46kuS/fjzD6stn/fTqbWMI4/tziq2KcP1zGknRpUhnFS8/eadWp9
eFb07NEo/hB+ecwjYv01DmZEVDVNHhjCM4WOVWZxvVj1ZD8W7RbgC7omARZ7
unFPJEGv1+bj5UmGNdGMbpy1yeGZlwofl0nqmVU4dONz1coXqmfz8XCbpqI9
vRsnnCb4N9g/sXeCYummH2xcX/fe9nzKT6w9xp0XsJ+NrweweqdkfuL4SOsz
8zo68da9ZFhVBxeLMtRt8gdZOKDZJtvHdwArLVllceELC0taf4y7bj+A9e5Y
mO7JZeH7tByLYsMB7HvTR1szmIV/dWxd8EliAFeeT5a92d6KmV67nJQz+/Hl
I/MbTn35jlk31Q8aDfRhTVv5IJfcZsxIvTHl5s/Bjv2/zvKC6jFjcz1uUOnG
mYZ1GdmsKkxvT+uV9mzE8fvHc/sEmXiZ11Nlou8FbszBn7YyKsuWrjjtfWS7
GVZVkI52CC2B39WpW1iWH8Bu6/623HNfQKnqEK3dlwU52fkFFtVfYKbgeOWS
FBbITQvO1ChVQz+55aVFEwvqs8NXjaRUwyMzze9ybm2wa5oZbZZfAy5PiusJ
83Zg5lzV+PC1DvJ9p+x/UDvBJ4ZlPCpfDxF5Wl+e1rLhRtPvCCqjGXp2Gwl/
LOOAkcfz7pITzVBzjL35szkHar/ucduV0gyX61ZPJntwQLa6ZuXT9mbIauzx
nInnQFzl3YatgS1g2QPl3H4OHC1Yb5x0+Dv4JG3hOWb3wZYLYXz1SywofoMq
/BcNANWqK0CvohPOO4SvMajmguSFqOUJXZ2Qgpy3bezigrBRpWdkphMirKNO
eIxyof2g6+5XVl0w83Bzs/UCHuSkvvJ3fN0FislVDicDeaA542RosoMNdl+T
m7xEPHjlt1J/C6MbpJS4sitV+MBTb115xbUXAme2M1L0BTByeNFYol8vXG2W
5vVZCoCo2vE2ObQXptnOIVqbBEA51OmXea0XxJvoHX1YAJrlvUmvG3vB9eSh
J4kvBODlJ5Dh+XJAa2bFG3/zIahImz3ocKgPXGeXu4YvHYakpYZFEgkDUB+l
W+iuNAJ9PGZl5z8/YbaHyYu8+6Pwt3nJwZeNQxCkur8qb/E41I2lrbSeMwoS
GgfSY4MnoHC135a232Mgr57kej1GCOsMEl3HlguhPFhhipYhgsrxk7ECPSFs
XyK4pv+vCNzK/Iu5a4SgqyN30zZbBEEuBppsGyE06YT/PFIgguv7Po5VBwjB
cMFy+Y9YBPysmTsPHwiBFzx9agdbBA+WHuBuXy6CXP/aVXrLCDDs37LUS08E
Et5nMky0CHj12MzDfY0I5EznPrfUJeCrpXS5g40IPHKLKt2MCZj2uX/NJEAE
+2pLCw5YE+B9u2W9wgMR2G7yWZC8mwBFJbt/KsRcVQ16Xfl9AjwPXr17Q8xp
IopN87IIuPuRVbhHzGFn3DqUlEuATuyRNnkxJ2sRd2foUwJsRtONtu8i4IhB
XIj6WwIiGknWSDoB10OLXI+yCSgzsh+uekgAGi655sshQPLKNUryEwJ4l1Lf
OPwgIMGebrThjZirm9+xaJiAnGLPsxc7CPh8C7lX/iZAQLt3x6+PAJZDoWz+
bBLWhv0sMBokoGcxKr01h4RKehyreYqA75N+M3upJMjE1wzlSpGQVVt6a6sy
CZvZCyjR8iTE+jXRLdVISLIMWuQ+n4SN5PxircUktCcXrF6hToLpENuaqkFC
KfCYnZokdE2VuzgpNeHlE5N2whUk3P460DatSeJ9Wxx8PumTkOdY4z5/CYkL
H18PSzURz7sw/E5vIYmFczviwyxIWOPIM7FWIbHlHp07NrYkPDP1yNg2j8Rx
leEFKi4k7J18JxWqQGLqKVnWax/xOpI1Xt6hkJjR4jWUEECCd5rF7KezSJxq
cl8qYD8JuXVvbT5ME1iHv361TJSYdz40ZWyCwDZ+wfGeKSQMqY5Gu/QT+Pyr
whT6fRJouTL2u8V+rFOZejKZI+YpuEwc7ySwb21i672XJKT7PpN70Ezg41Bh
ONhCglF92g/hewLnLlvcelZ1Em7fnEO/k01goee9PkmNSdh1uT/NW+xX2/Na
ozH0Sbg5z6hLNYPAHYLVclFmk3Dy4H+vEpMIPK/MzirUZxI6vM1Tz50lcCQj
9D4jfRLuyRjHBAUS2OnS23107V+gpzAo6FhKYO54yOTHtVPA/AkQclOETz02
9nlrNAMJ5cU9kheFuPWGWdVifQmk3lS9JJ8xgb1+8AbqzWahJ6WKFbry4ziq
oC0vyFQSqSsJmuSej+LwbXO81trPRtSabipLagTPP3oknW0rheY3/9VM8xbg
9qBPFh82SqEVobb9zo4CnLltWetjFynk/TXw9wkzATa1+qZ8ykMKGZ36pfF0
gQB7yhhfUAmUQhymclfa90F8K3043DlOCoU/cj64jTGIVb+EOb2okEKzIsPa
Jh35WG1l6Pg5KwoKMh1/flqGhwMkA6+8s6agISoRQRnn4ifsbdq/7SnodcjL
icguLrZLs/Y+vomCwq3fCY2LufioqkpZkD8FrdA6xGwPEL8bZMrOWMdSkI1U
SxH11Q8cNzhX+VcVBVmsW8e94T2A+cVZxqGu0ujiDOgk7+Zgyatqa3e7SyPU
bu653ZmDF4RcMPP0lEZ7HurKy5pwsJ3aITD3lUYWyxup5lIcnHrC1E36oDRy
nVUs0ZjVi13N3u1NvyTubwdIDfb14Eev2Bm1n6XRAklDQd72bry/bLHiaqc5
yOO2flqNRjt+/aD6m+EOGVRYdotSmv4RLzSw8/y1bC7KrC+90SRrBi9+vTad
u2Mu0vz69NzG2Hyg8q0yu7xkUWT78zlFDfVgWT45OR4sh7xWFBT86mCDa159
KX+fHCr+dNHikYgNO27nRXEOyaEbCes1ned1Q9QRn8mGCDn0InIbx8uuG0q0
SslnZ+XQ2NcJMjO3G9YkRBKHs+QQ/7Ksl8aRHtDxJyb4HDnkSHVbFTfWC8qz
hMOcQHl0mf/hfdb7fnjYuj/feK88irvXUiXR2Q9mz7pC/j4oj46v9dB2muiH
nYGfOtUi5NE3lvguXjEAOf+lVjv/I49GRswVTsQMgNVF25zCHHk0kxj0d5HJ
DwhRvu7PHJRHG1q9I7oSuPBaa1Wt8gkFNCFpJJyi8SHfsSHS9ZQCyrN66FOh
xYfUA1FaZ2MUkB6dbhhhxgfm049M4TkFZNN3x/e5Hx8srYL1W5MV0PWm9LAz
2Xx445l+Pr1U3HvMWh1jNggVZ5RsdWcU0JEmarazuwD+6x4v2XBWEcnrHpak
GwzDCaUpZBdLRZqMyu2L2kZghprhbeekhA6RR914B8ZAZYs/u+GjEnoSd22b
U9E4dHTsDe22n4dCEO7VY02AYhv1cELNPMSUUs/+LCESn3vGWx1XGjpxySqD
pIj9sUhfaecmGsr3ibc9JkvAueUS/jfcaah4zb09AkUCokzypqY9aYj/+KNx
txoB/l4z6xv8aGjl41rVt2LP6KU8fBIdRkP0SN7wATcCKjRFd+sTxXwfnVDm
TQLMdat5c27RUPjSeBEvmYDnxvf/srpNQ/8gBZvtaQQ8tHFpyb5LQx0rvy1f
K/bMpaAMWnQmDTVFGrrySghg5Gy8QC+mIT+DZxTXNgLqCtW/+76koZirakkl
XQQ4vhrRTiylob36BjIrxH6y+Hy3auoNDeXuj00h+QRo8od+f/tAQx6vw3Kz
Zgi4M161ac5nGlpPkjFKYh8pT6ekWVbT0K3Dux1PiX0krWhnkf2VhiSOtRe7
K5EQo7rwYns9DSnOndz1WuwdYqng+7wmGqoekqFoLyThKP0dfWMLDcVSFbOu
LSHh5+rk48xWGvr/fwn+B6LczEU=
      "]]}}, {}},
  AspectRatio->NCache[GoldenRatio^(-1), 0.6180339887498948],
  Axes->{True, True},
  AxesLabel->{None, None},
  AxesOrigin->{0, 0},
  DisplayFunction->Identity,
  Frame->{{False, False}, {False, False}},
  FrameLabel->{{None, None}, {None, None}},
  FrameTicks->{{Automatic, Automatic}, {Automatic, Automatic}},
  GridLines->{None, None},
  GridLinesStyle->Directive[
    GrayLevel[0.5, 0.4]],
  ImagePadding->All,
  Method->{
   "DefaultBoundaryStyle" -> Automatic, "DefaultMeshStyle" -> 
    AbsolutePointSize[6], "ScalingFunctions" -> None},
  PlotRange->
   NCache[{{Rational[-1, 2] Pi, Rational[3, 2] Pi}, {-1.5707962626807608`, 
     1.5707962626807608`}}, {{-1.5707963267948966`, 
    4.71238898038469}, {-1.5707962626807608`, 1.5707962626807608`}}],
  PlotRangeClipping->True,
  PlotRangePadding->{{
     Scaled[0.02], 
     Scaled[0.02]}, {
     Scaled[0.05], 
     Scaled[0.05]}},
  Ticks->{Automatic, Automatic}]], "Output",
 CellChangeTimes->{3.71310739382891*^9}],

Cell[BoxData[
 GraphicsBox[{{{}, {}, 
    {RGBColor[0.368417, 0.506779, 0.709798], AbsoluteThickness[1.6], Opacity[
     1.], LineBox[CompressedData["
1:eJw123k8VN//OHC7GesYS4sWiRShtKnodbIUJcpSEt5CKokShZQiZU9JliRL
ZMlSoZCuIirSWCJZs++72Zi53/v5PR4//3g8H3fua876OufMzN3g6GF+jo+H
h2cVPw/P//77n/uzfWkDC/uN/78/oGaURcitZmGhQbt+cQhnDyQNb6eysL5B
lg6DMFIK0DsmwsKUJQ4ZTxBudTr7/AIfCwvcLLHQSdgtXZ8ZxGZisxkHdb8T
5u9Xtngxx8Q26tQpvSGcqEjKLxtjYhcHo3OeEN7mOEZq7WNij3qvNVwjXJNa
7zT7l4lVFB6PNiVs9y//k1gzE9Nai08rEV5QeLRqcx0T27TdfJLOxSHM4ZqX
fhUTe7B/ZUg14Q0pVr/sy5nY+4bVlZGEP/TsUfV7x8T0KtfFmhMetF/uKUxn
Ym8dN8kSFQT/5O599c+Y2CfRJOw+YWp3ZexwDBP7wMcQ3EcY2QUfXXePiak/
FzsXs0zUN+l85l5/JkY2kL61l/DlTmNeKy/i/Q7EaXYsEfU7I/E+3JmJrVj0
c5QivO3ZjNQrW+J6IU9fBhuH2r9Nbl8smdj4JzP2LsILp+MUWQZMbNn37LwR
CwdTa4UoF2UmxrNhirmXgcNAHN/o3bVMLM7Lb1suHYebbQP6z2WJ8rkHLa8g
nHUym9UsyMTYemFmAws48FlpnTs4xMBkS9saDs/hEP9EptK2m4GV8LbFxc7i
oNlCX+3TysBoGi3T3TM42FqU0/JrGFhofJ6x8zQOJScMdNa8YmDcSJmovRM4
mDzaFLfnBQN7dNf2g9M4Dv000px5HAM7UD7tGjqGA+X4z1ehDxiYRbveudoR
HFxNT0ozzjOwJ2NxMeKDOKw/emGscTMDc9UYnPrciUP+O4qpvgID25b5ajC8
A4cDa0rfFK1gYIb9lJDjf3GwnyT7xgkxMHtSxPfvbTgkP8wVthugY3UHY6X8
m3BY1zKlNPKCjsE7ulZ3DRFPJy7kdBwdS7Fdvcr8KxEvAyZ+RNGxWPXEqMoq
It716Hd5t+hYdkT2+shKIt5KLb1rZ+iYS5V9ykApEc/O+z+uHB2TEGvcE55L
xPu6tspDgo7JSKbJvMom4mnUbPonSMeMz0TYVbwi4uFyU1ULi9j9tP4t7elE
vNQP/qFNi5jaqTCXn8+IeENLCTJRi9hlFzeVzDAc1noEtqgKLmL3vNQEBZ1x
WDmwzUmds4ClpohGx54lxtvpnlnNxQXsD//3SYX/cCDp60juGlzAPB8OyG22
wWFOjm4MXxewF5SERoYZDt8+XcQsghewT0cSziXuw8FL4kSOv+ACFuBsUNIq
ioNHEK4dwJnHyMqk7nIS0R/MvNq7i/OY+98c72eCOPzXJzJ4f3Ae82yNHzLG
uXCkpHr9o6/z2CUlSTenOS6st9eOzQiex1bHVv8JbuPCj7z1dxoE57G3qqVh
l59zQSTqogaLM4fxlDz99DqBC8bu7zo30ucwo8fTikOxXPimcXiv79AcVnxg
zu1wFBdqC9znNtbOYekGAk+qbnOh+k2Fs2/IHGbX2hGSbM8FrPiMsZLoHPYk
rCetchUXuLEZDFP+OUx1Zj5dV5YLB65PZ/guzWLb7CaNiihc+LQ7iO/X+CzW
X+h4KUqYCx/f55T71s9igftqwhYXOFBWylL/FTmLMVKL+sIaOFBUEUf1o8xi
J/tua+T7c2Cy5tV3tvAs5sPuS/93nQObaO/v3MRnsGKHrL9iVzkQ39c25T81
g1kfnPU4co4D/sIr6wLqZzAe339Xzh7jgOGJ+KDgkBnsqtk5N6Y8B1oH4hei
eWaw6u5D6bFvl2Fd54lTG2emMfMtyaNvc5cheurqV6WeaUxx23duzctl8JJ+
m6pSMY29OGTo3fx0GXTttGzUfaexipnZfH+/ZWiY0arTnp3CbB7CejJahtkV
O/PM/k1iyX4qMw1VS6Ct73D1WuMk5t7IG4M+LsEd94hdcZ8nsRvjVUbZRUtA
+TpQ0Z06iWHGR2j/ZSyBhmdsw2XHScwqtSTY4f4SuNbTp8P7J7D8KuUdOYeW
YOBOqda3wXGsN8vjololG7a+HqSP/x7H7l5rOX71PRuutUmVS9aMY966ymfz
8tnAp+GqfypzHOOYifQIP2fDho7VlkMu45jCt9C7hr5ssN/l7y0wMoa9SRqe
69RkQ9vogQ9obBQTiPSJNY5lAfU8I5LSPoqRXBcdPMJYYDJQ4NRbO4q5aj2L
DAlgQWW3guSdjFHshvL24ScXWZDTzOeCOYxiWdSoVzK6LLhdUSN9oG0EK7aR
G8z6xwTlR6Ye+6uHsZq1SdnjCkxwkBA2FH03jBmKvHx0WYYJieHY6o7UYUxt
itz9T5gJEve31fgFDGOJI5WhqVMMYPpR15btG8Za1xTf9C9nQL1z6w/tN0PY
97HS9GfmDLimbb9pd/Igdpk5vmR7nQ7aEcf2n4wcxN7L92FOF+iw3KNz/Lr/
IJZHsem0taHDvQfyfiU2g5h0+5uVmw7Q4Wnrn5+7VwxigYJWATKCdPjgZeG9
J3oA45Pl/+AQvQjcQqNq7cB+zPxAXG1l0gKEbtnhuN/lH8Yh/8V6I+eA8WKN
3uvJvxhHsXtV3oMJoKzduj+07i82cfxIVL3DBKgm7t/pkv0XuxWmazO4dwJs
n9hsUjj3FwOZVTSBiXH4EhIv8qSzHTPrE7hIOj4OEVdlmm/W/cHG3lVVRK8Y
AwV9Meej2a1YW5FPtVPWMOytlLfb/KAVi89cfSvv7jCY66qdFDzXivm4ujF4
zwxD8J4jRphCK8b0e1r8U3wYxtRCtu6I/43VP/Tcxec1BEUyAourH7Rg+Ybf
n1zVHwSjoaXgMecmTPBO7b8t830gFrtRTcywCQuaZdz0a+wDmv5RmrpyE1bN
x3YZLugD69TE1VcHG7GvpPDAlZf74KLt3gLGOcLXJleMjPyDsKbrfwTO0zDl
3f/VfRrqhcRb/VYHmuqxfomFnYncLlDs0Eq5+7geq2ot7Ayt7oIc7cCxavN6
bEf7HbvWsC4on1cIONpch/1QwNeFreyCzov2WdYtP7A//9Jf+Gp3wvqT7WzP
1m/Y3b7vGqfD/8JLjV8vXv2txlxrHqyMC2oDyyHWkFpSNeZ/IWpL16k2EEhW
0ii0q8Y+yaiujN/aBs7ifh8/9FZh+jEbt3u0tYLShFL796EvmOudc7JFWq2Q
nu1HnZirxOx0Puuu4fkNFmczTl8pqsTkl3QzmB0twL+KlrLgXYk522/jt/jQ
AjWUo/bsWQx7n/7ZJ8izBQ41pMSt4VZgHzYH3OiZaAZDYxORs3JlWPB5HZUO
VhO8/JAafzGhFPsurFha29UEApsZmzzXlGJVm2/v1/7SBNVCafpBih+wFie1
rZkRTWBQzfDP0CjB+E42DH1UIe7fcUw0/00xdpE2rU2TJO5PT0so2VmMCZKE
PC4yG6H67rGS2n1FmCjH2UKjrhEMIH169NBb7FD0s1XCNxrhZT7z1tz3NxjV
6PIHU6dGEFhnKrZk8gZb8hV7vvY4cf8yc7OYRSGmQrtYdUKtEYz+JLlveV2A
4Z3PD71f1QjC7w+H73ubj+0Xy3r8ktQI972eV9t+eo0V9pPpciM0OGRh9O9y
dS4WMT5zMOkPDYS05jm3f+Rgp8ZGsOzvNAieNtqT2pqF2flfz7XLo4FBw7zF
285XmPt2bz2BFBoI5CVfqerLxP6kXLXfEUODe64L2YNTL7GCFw2uajdpcPWC
c8/7nnTscXZXhZAHDexdWmTCaGkY3PshE+REAxNngyO2n1Mx2XV376RY02Cv
Y1GAxtsUzNzwOeU/U+J6pZEr76EXmGuKX/MnAxqofNz8O0PlOTY/pd+K7adB
57uRnKmxeOyc/KsfGWo0KCn4JhtT/xQ7E6TQGKZEg0e5WXf25D/BjAbtDkqt
o4Hbq5DxjoePscFm+417VxL1T79w8s7VaOzwU53bfNI0OHjgUaBxZgTmFbDD
+rIEDei7Tlg/vhiCDZjnlviK0CBXXUqjY+s9rL7wQLKKMA0qj6QJG/UGYEnB
n6k3BGiguk/xXbvLDazJ59CKC3w02GxhUNH69zJWf2pjPpuHBkynkM0Lv05j
jb4LfzQIV36cNg9TQ3Bc/kW8AGFbykddjOMM7fnmkzcJV6+0nz/G9ATejaGt
T3hpYLOl+/DHqzeBf62QhRk/EW+Npmns4l1I3/zbIVeQBvrKHj4mWvfhUvch
ThaJBlHqBWn8HmEwxjupZCRGg/Zd0/VluVEQkRjbHEKhAfVF3JK21yP4QzYU
uCRLA+3099FPHsdAq6Lmm6nVNLB71aY8UxgLNYcKmqU30CAwl1F29FccLISD
818VGmQVrDj+ajIBti642+hp0qDh3Z5BPrEkiPnQ+vroHhrMvz/lZ6+aDPfe
SJygAw3EusuF7ZRS4NK/lP16xjRY33u0KWxHKkipLv+naUEDrb6OpA96aeC6
06Wwwo4YbwOXzg+dSAedmIm1kxdo4DoSvnzwSgZs6haX0LxLg1tj8rUeAZng
lSHvdjCKBtETuY+eR70ChwlS8sIzGhTP1G1ivc6G8FvtG3VLacDDEj1ROJoH
3s3xAxZLNJBeeibfzcwHdr3aKlfxRojhys4LChTClsE6UFBohEyezIod0m/g
h8/e+kuHG6FOoMb84fZ30HMrQPfm80ZoEZTQ3lT6Dl6MtrlFFDVCt9DJtRWo
CET2lyjo1DfCDGloeMysGLYi363XOY0gJy5065D7e2hoVv927HwTeB2efPNj
4j1cg9cl5+82QdPdliHTSx/gUIISjZzUBJH0tOOnLpSC+d2b1wabiPzRC0oX
HMvB4UWC+9yhZph/61sXehKDhV1vLVcZtcDxSQceid8YCIZWrYl2bYE26Zer
v2+phLjWIP/QyBbYZRpudiyrEt7+8dnO97sFZr+cLrXK+Ax8NBUO5+JvuPCa
HuHyogpM7tcFZOW2Qpyx66us7ip4QD9uItraCjVDXZ/H1lbDl2sqQ8M8baC0
4SvdPakaiqiO7aLWbdATG+NwI+ErPLC2vDgu+gdOBmzbGRJTCwx9w06n0HYw
MHftyH5QB9XfpSvdf3dC1qvXBfvr6+C6WIc5onaBKGcq6CelHuRqetfdNeuC
plfXts4m1MPgf9m7jtZ1gQPH/5b2658gc2jDw87abvDPeri+lvYLvgYGD/Zd
7AWbgL/b58SaQCrvLO+1p30Q8xv3ljzZCh8d5SSkjwyDpG6Po2plN1Djn/Iv
nZ8BvlA/xaiebrjEWde31XcG6C2yfbPcbmj0nNx0KmwGOt1Mzpbq9kDFfTfP
J69nICup9D+j8h4g/3SUKZiZAQWuscaOM70wZWK51vTGLJTaKamdOPkP+osi
W57emoOxNe1KkSb94ExNU3/vugCzV1bPP7brh/WrX2S/9FsAZvWZz/Hu/dBw
Qi38XtgCCF7utnsZ3Q+OWnVO8jkLoFDR/7S8pR9Ed+djL0cWwMpuijRmOwCH
lfJ+bXBahMrn/JOHLg/CgFB/y5tjdKidNSg3uT0In/dXRQ6coUOD4f1Q84eD
IOe93oHsSoeOSdIm+zeDYKNCsd5ynw50XYn/vBcHYUlX5teXCjqoda9sTL81
BFKpkYb2qgx4uk6jmCdqGE6XWO23YDGg9rST+sDzYUDXJRWXBJjAfBKfUZs3
DOKFG87GUZhwRpT/adTPYZDfR+G8VmGCArPt+hrxEdA+EnHwmBUTchrvamtH
jIBRk3K/Sz4TPt37Xe4RNgo9z0/1bLZmwTQmstMicRTanHetOO/IAoUleL07
ZxTkq4UvJbqxIOhqThLn+yiIXRIN7L3DAiP7gFvh5DFo9vqhOZ7FgqY9W+BV
yBisWMTe8jBYMDjm/6X7/jjcsHlQbB/OBqUW5S1y8ePA5/JnTCyWDY4VDQ+P
ZY9Ds7SAS0EyG7ofKth9rBuH1nvJFo1v2PBnZzUjgTIBV/i50mFtbKi/Lapu
lTgB6ds2XmojCveWmhhXlzcJiXeeHd6YuwQzS3pcPmwSXFPZnm7vlkBzcNx5
H20Sbm+fl8wtJyrzXlcre24SUivOVpHqlyDD9l/9/T1TkI6WJQ9PLEF85mY+
vc9TEDilqt6mugy39713+9AyDamBH7KCUpZB69iWJy8Gp+GL8XjBpVfLMPzf
s/L79GlwczBIPJK/DFlfIFhVbAa8qxS0J8uXQWpkYwtTfQZuyS141bQuQ7/W
xNXYqzOgEh756ZcIBx58889rYM7AXXGyg6cbB/oadx3U450FNdFNSYaeHNDp
mGopJs8CXeVzDsWHAzOTDstJq2chuvjomaggDpyWNjx6SWcWvBu6fmxO5ICa
vfio8J1ZmJs91dTzlQO/5p8rHRSeg/mNbXr3VhDnzZnjkRsl56DjRl2U6Bou
5E/y0wVXzIHz7oQrEQpciBq+WPtj0xzMvOIj39zCBZOOXa6Wh+agkuJDFdtP
nIe//Cw4HzwHN7H4ZF47LlQ+4uyL4p8HtQsjwjZJXCiMKky/IjoPx17snFiT
woUX4U5iFtLzUBDuvdCezoXbwd+7VmycBxpi3dHL5YKOb+ydVL158OrNZf0s
5cIHB/WaorvzcILe39T4m4inaXeiA5+HgTUnt78i45DJf+TNedICUJ6Skxli
OCS17ZZaoCxAk6/g24MUHEICKI1iigswfjG294scDmd/VR0/YLAAGz5F1vlu
xIHqoXo8NWQB/tnftanY/7/PJ1YUqj9agM2qiRtyDuDAlROglCUsEOPX9lf0
QRzGPnX9aiLyAFaSMXn0MA5fJB6ZCfxcgJi+xURfcxyu5TNMz0stQvTl9vri
8zi4Bg7kz69ahNPMd9l6rjg4nGyUuKO4CD/f0l5+d8PBhJvTEL9jEVzOvear
uYqDkqm96Q+rRaiFI8U+N3Fomaw+pp64CJEDMSnfInH48flNXmnaIryKaG9m
PsShMjZZ/FDuIrSoXrHa+BiH17o+P+0/LoKt+GPT809xCI5UOxbdvQgCD9c6
5ybjsFv9scm8Ih2+axs6bMonyr/gc3dKlQ6zLWmvuwpwOPbxv5JRLTpU879R
jn6Dg/NRdYVePTokrDybMVSEw6OL3+brHelwxueqhE05DhMZ3MTMNDrstWuj
2Nbi4HN58FdqDh3Mqs9za77hwL+rXuD5WzqofzLcqf4Dh9XVCe4xX+iA3FcG
jNfjcLhvp96dPjr88N5VrtmEQ9q6S6OnFRkwZiQn/qcDB42hE+usiLxnWiej
wezEoTRP2+K4FgMuW3/Mk+7GgaYjVHFIjwEKJiM/dXpx4NikRu9wZICVUeXb
UwNE/yuGfNVwZUBsx54x80EcZMbc2Vs8GVCT+zTUeAgHVV8dZ4VABogKGwls
GcHBOq5tj3gaA3hHJYTejOMwYP/JjZTDALEzvgkPJnDw2JSRyv+WAZWML0mn
J3G4X+wpyv7MgM7/HtKnp3B41yzeM/SPAQMCOyWHZnE48GxBum+UAW4WfXvj
54j+c+ww6polyi+u1GE4j0PvbNbbZl4meB61vRezgIMExeB+5QYmnG1wCGbS
cbB0e/gsZgsTLKyky4IYODz79rfQZTsTruZXxIkwcdh892qH2EEmWItrHRdl
4eDe9XGmx4gJ9FdiW4MJF+8lCb07zoQW4HnHJqw3l7zttAMTnowpVP9hE+1j
Oma49QITnLC9ZgeXcPiVs+sM7kGUR07/QQZhW6f64IwAJtjq1+MOy0T/YCue
+TxggrC89MEPhEfknQqPPmRChu+fbaIcHLxbWH9nk5mwwmbf2peEP24znKnO
ZEK6uu/qMcJ8kdGC8cQ6c2brzVo1Lg5Gox2rL5UwwUP0vtJFwlGGKtsOfGIC
38Tf7WmEW1I9DaVqmPDwTMl0K2F5boXNwE8mKFoetxfGcXC0IV95/5sJ73Q6
b+0gnFViGRzWRbTfaIjpGcJT1JREu0GifM/u0G4T3uUxXrBtkgnJfKP8yYT9
63Z/5V9kgvr+/pEPhL+oBP5tXWaCMi084Bdh0r2f09kCLLhVxq79R9isd6Xg
LTEWWJ3V/zJN+KmO8+rjMizYmujlziLcGV+guXENC/5mxddzCSsusg3oG1nw
Foo7//f9w8UTh2y+q7HgRkBd8jLhwrxHHkk7WHCF0UZdJEwnd93z2M+C4xlN
2qOEdVw2J+rps2D3Yj6lnXDgl2sFskdZkP35TGI14W/rsOoRcxY4W1T9ziUs
eVPkb7kNC06frfsSRfhkm9V0FLFu+1Kszl4mnLQjVcDRlQWP53XeHCbc93Bi
1S5PFmiInnm7lvDmiT2aJD8WWHwNdJ4m2tvdKMig4y4LDDiBtR8JF79sOJ0f
ygKzJeWOYMJ6dufuWSawwC3MRVqUcEhpYYJKKgsyf9zdU0v09y/Z5Xw2sQ8o
0tgvGkDYtuFxe8oHFkw5nKj897/xpNo9da2SBe/2CqdGEB69v0Xg8DcWJB4R
37aD8HWo1JhsY0Hqh9BT14jx+PGZqEFlDwus3XdOixHmZ548HTPMAkex+B1p
xHiOLpwM2kvsM66oVVZixHjP3iDfHizHhhdh4j01xPyhW6YM8q1nQ4TQa/Z2
wvohynMBKmx4e+I4O46Yb11TmqJ+2mzQkU1Ls1zEQeqjga67DRsUpH7ciSbm
r/30d+NxRzYU+m/MbCLmd66i2ckLl9jwLKUuS5KwYehpD0d/NmiGaOn5TePg
e9I99SSxj1EwlM+WIvJHTeh8XnMmG3I725JUifwiXeFTdryADYrno88dGMMh
b2NQ85FKNoTKnrh6kshH/2biBKGPDaa+KseNiHxmHP75osqmJZBLuimkReTH
p58OXX+psQSXqbpvGO049M/WBW7YswRHOF7yH/7gcMu69Zm80RLck+fdvKUV
hzfK4z8lXZfAfNOmhToaDqsqZbSYeUvw601+G/UrDi7zCQe8S5bgvtiXgqAq
Ip9tWn907tMSSNuqqU1/JtaHyC3OE7+WgD0kJlDyCYe7Ngee9s4uQb/luAD/
B6L/Fs6zv+1aBnxNsVN8Ng718sMdRbrEPuhJrVzzKxzy9VwqUgyXISZpDw85
EwfPaOc7PlbLsCvc2t0lDYdltbNCm72XIW7/w4DhRCIfOtlQHxQtwzGP8XSe
cBxmQtvnPT8uw4n+hzWTITg0FVr/tq9ehrrH3zm/7+MQxz0Zv7tlGSReNKTE
BeKgkGixbmh+GUL7Xt/o8cVBq9FE1XAHB/b+2Hk0gFifZZh1otv3c6DEyy9+
zTlifKw7OrlGnwMNoNhc5IhDuZtx4YI5BxInyEKtdjgYkA7tfknsw8Tn5Vd0
WBDzC0CP/y0H+i16/SaJ/cLNvO02n7dxIfyg4Zd1UsT6mTumdWovF9LPXXrX
JE6s99npopMHueB9pePAHREc1mXIVqy04ELKgK/0N34i/ySx1l/x5oLKDvI+
EToXSBGfB9eVEfF61j6xbOfCU9cTV/31iX1IWXVgbyIXAi6IHKGaEPU4x2n5
9JQLF1yqFLMscbiSm7D56WMu7HPc1dJM1Ovt1sxPmmFc6Dq9ao8a0W5D2t8l
JHy5oGT8b7mdWIcL/nlf8LTiQnuMdrW8Gg+SGJi//YbEBVW72hRzTR60vy7u
9Ud+LvhvOnkrdAcPqtnz73wllwMKpdd2M/bzoNIrIh5vFjhwoTs/q8mEBz39
fUV6by8HmJuVI0PdeZC4htme9mIOrPgkdZLxhgcZpBac0DxDvP5BipZGCQ+K
bmmpBysOlB3XlDxXxoOerNvEb2TGAft+k29NX3hQkUL3PSD6JZMUsi+/mQcp
n+2V/qHKgd0W3HXnFnmQ5IFTPIeZy2A1MjbcpM2L9qfVBOZGLINnLl3jsw4v
Gknnt1p3fxmi3PmuFyBe5BIYvzE0YBm+LawSiDDiRfJqH54d8lyGfbzGCobW
vEjLVAc5nFqGdatfWb+/wYtCOoYiSQrLMHLU6fuzEl7E9gyY4OQsgYCkByWs
jBfFR7mdcEpfgg1Nfqd8PvEip3cJ7dizJbCxfjxoWcOLZPxi9thHLEG982de
iVZepCoW6Kx5eQne3Fq/784iL0o5N3FsrfoS+BV05Djv5EN6jp42ixlsWG1/
b/KVNh+KO1t/8VoSG8rE1LeN6/Ch3LsP8MHHbGBfvF181ZAPdQQFJ2QFsMFX
aUPl7ZN8SGvP5wdp1mzwSXD5He/Dh4YfvD95lsSG60GzeP1HPlRxo2m6zp4F
clqJepTPfMhqkWn+3YIFJb16wRZf+VDIPI9CmRGLOI8+Efn7kw89DtzV6q3F
Am/mbtnhbj7k0OJWZynIAq/L/qq8vPyo9PTLb9lZTLh2SthqlyE/8tb2Erg5
yIBufCvfNmN+ZOIyCPntDDDKMi9QPcaPbjJjS37/ZMA61nOyghU/GrgQqcdb
woBviTs/iZzjR+9mKy1+BDNgTfdZld57/Ih+WzhdYSMDqp0/ssKq+ZFgQ/Lo
V0s6yHheTe7VF0C3l253ZsYsQKfz9/21hwXQ+aWG8A3BC/Dy1Ib2vKMCqEbC
+nv09QXYqdsofdNCAGUs/RQ4dnoBLEnbQ2WdBNDjIImNuusWIDZ55tqRQAFU
UP+Zly9zHuTqPIyLKgXQgy+/5mzz5mCFkvvCA11B9O/P2dDTyTMwUZKx3d1E
CGWsU+mbyB0Gvocrdp09LoROX/kbvCJkGFaeD9W2tBRCPgaRxkedh8FgxWXY
ZyuEDo9JatLWDEPSjZ3HhNyEUHWJQYxd1BCYaFddSA4XQsNxiybsa4OQW9r7
ouGHEDKX0vdim/QT5yvz9M8NQsjfgi/6mFo/tF6szixqEkJXcgWXy8j9wLc6
Ky/xrxDKrrsiPFzTBzZ+HuUuY0KohPS+OkavD0T2c1u5ZGEkq1tZ/An+getH
eQlNY2HUqdDl8CinG/jvqIrfOCaM7s3z+FEudUOS/l4x7IQwmhQVOsZQ64Zf
P06KmNkIIzBff423oAt2tj8S8rgkjK4vy3hvLesE7qIwnh8pjKijXe2swb8Q
VyrHpT8SRtVHHJKi8v7CtlvKnANPhVHLyINVL7z/gpOA/lJDsjAySc2i7RH+
C9+otxlTBcJIcVFy9/lt7fBYc2Fao0kY/cfN/ZL1rA3U5vmmr7cKo88rTnj7
XmqD6hKpqU9/hVFBkB+07m8Dhq7mhGm/MOK48Cbu6W4FWxPXEfcFYfRxzdhA
4ZZWWJT0HS5hCqOIxQszLM5viGp+MMRdFkbkJ/LPfjf9hs82GQNRgiS0yD9U
evj2b9h0sbc3X46E6BNe4aqdLYBtne6hryah3fWF69cUt4D1DKf7wHoS4h44
9DYjqgXCb8h3NaiQ0Cb1AdUg/RaYCT7ZPqVNQr9cB9uvFzVDeVp9o8YZEnLI
bL+c/64J1jlY79f4j4T6/T9ZGsc3QeDagZfqTiR0MYem7XGrCY7EL93YeomE
Hn1cJWpn3AR/I1XXqd4kIRulp1W1w41w4GjJgy0BJNRxwCzmM60R0kh6s5uD
SGhljOxBo7JGcA06Xa0STkLDrCPM5ahGYPuEuCo/IyEp64Z0EjSC/W6ZFqUX
JGStoKPvvrURvsy/0FVKJyGzJH4xx9WNEOb+nrIxl4RUrOsSFhg0mFLT91Ms
ICHzqsDEmGEamI829G94R0JeKxV1PrfRYJXzUIlCOQmR1NNrv5XSwH+Dp4IC
RkIDYSG9abk06O3mhK6vIsp36iZTNJkGWadl7dbVkRDlm4lX+D0aiK1IrVn7
i4REauyXU31ocKVl67a1zSQUm8JTf/gyDbTNDPjXdJDQ1n2Btw5a0yBJjOYm
30NCbrkBfrGmNOD5caZ1dT8JWWQ7LPoY0sD5wTCsHiahMSfEGtehwTeDa9mr
xknIhWoRPbWTBlv5cOqqaRKKNJipuqNOg2gszH/lPAkppyYlpW2iwYK/3NAK
BgkZiUkrWirQ4NS+NLMVSyQUs+3YmdjVNChjqJfK4SSU6xJu6iJLg3XFpYpy
/GTURT/DW0uhQaCnYYSsMBn1FKb6vBejwZBm46KMKBmtbk34sIdMgyOTtv/J
SJKRhcW/6sNCNMjPGfkmLU1GTYd8U4b5aUC94KUlvYKM4mk/jq3go8F1ZZ4k
qjwZ+avmNLTy0OBvX7ggdT0ZZQidVtpE+EDKCg+pjWTUpxViJkg4zS79D0WF
jDbcsT7uRVhIXlOPokZGvpM2m67x0sD1T1mupCYZvZWLpvES79cQe0hWcgcZ
xQy5HFMQpIGWRdNtiT1kVBZZltggTINYiv2I+H4yEsN+FYuJ0oD5c/SEOJCR
yY4Tz/5K0MA23LtcTJ+MKryPHtaWpkGlEa+y2GEykl9WKVZeSQMlocgo0aNk
FBzxqidtLQ1CqlYyRczI6NFCR2XBRhpM3Hl5VsSCjIplNpibqNKgaKl8J/kM
GelRHrns3EvUn98vasGejPgkrNosD9Jgj6j2SI8jGbkPn9XHjYn+WF30rMSV
jColjw7M2hLjT9FzMdWdjGSrvPn2naeBruo2s0hPMprxuTol6kmUb+9rPmc/
MtqhL8Q0CSX666CrrdltMjq/TZ5RHksDfePNJfsCyajxT+/9ojQa1Fi/vCgV
RkZWGC6h94kGdTeSaJ8SyOj9mp0+9Us0iAiwUc15Tkb1ynvKg8UawfTBynux
qWSkf8qtvXZtI9CePtnjlk1G7Z8Ktw0dbITW4ojkVaVktPPLVO6D6EaIrzjC
FKggozSHyJ33Mhrh9FeS+UwlGcm50PxJ5Y3Q2XJPsPYbGanu6kt4Rcz/vnl/
N68/RH8ccH+973ATvFzaV/NfJxnl1DsNeTg0wTl+1vqjvWSkFHX6oJpfE4xQ
vZs3jJBRnMOQ3Y6CJpjcfnnfLwYZlTzSLLu7vhmYHnYk1RUiaHOcqlnTyhYo
uyHvKCsvgkbRCc9D+1rgZkB7Oc96EZTzpz54v20LcKOsPNo2iaA0u3U/MlNb
QCD/WOu93SJo188idW+t3yA5ofuyx0oErXn8kTfwUitY9sSz1tuIIGkVGcPj
8a0Q3zRv6mAvgqwcrnq9/toKiqXZrF4XEXTSpsBBVLENdt6XNeu7IYJYW0wZ
R/+1gY3CJGsgQQTVJ1/jivu2Q6ZlktlYlwi65PfZ2U2oC8YPM16q9okgz/n6
+VX6XbBtvznbdUgEiXphczvudEHpBlLG+JQIErO9pZq11AX1U9fYE7gIWlsw
YHuZ0Q2zIUczpjeIIhktq32pd3pBp4LNXjgnilT+fZmBnD4wyWkqm7goil4+
apN4XdcHZ+Jy/AYuiyLWXIvdzsk+8Ltqw272FkWX/gnpx23rh/fKZay3waJo
MsZF8emHftCK8mVeyRBF1jyjVcz6Adj8H3NxYkAUWWQtH7nEPwzSvPSZAScx
VCNz4xVv2DiUK29tkL4hjtQP5O5+dnMOXhs1+5rcFEcTtd+8BiLmIOmSn3Jw
gDgqIK2o3ZA8B/5vvvnTH4ijXc41dj6Vc6Cje06tPV4cMVd5OMcIzMMny+SQ
5DJxlCdb3eUZNg+VQRT9LVxxJGlhMnsrYgEKM99PneWTQFeXy8bUkxYg5bt9
YqKQBBq4XnKNlrsAdyTzZkUlJZD8m0drJn8swMFnxilT6yXQ4X2LO++RFuHL
20DOu4MS6OPY6Sblu4vw9d/C+wPBEii9eeGaygU63OGubNAIlUDfR/237/Cm
wz553YF1kRLIY7FJZEcgHQotgyn4EwmUqXt6hWQSHZJqZS9iL4nyvE6u1/5F
B8+83atRtQSKBYuPljuI/aOvj/9BfkmUmsT1+jrHgPbYpMfbhQmHPFCw4TLg
ydvKrA2ikujzfIdlP5kJ5AnSb15pSZQzO3epWYEJC/YJ6l8UJZH280MDqqZM
+GFQ1q2nJ4l2emuVlWcy4QZlGRnclURX7kQwIs2I/fHKCvPQYEkUaxsmlWjD
ggWF284NoZLo4sDcw4RzLLiynSfE+jERP4fS6XmTBRfMBX65pUuiv5ZqaQ8z
WWD9RMwu9qskWvASDPNls2BtRJTOvAAFhbzWPnssgQ06FI+vssIU5MFXrNiW
xgbbJ2am2mQKCs/luli9ZkNiEsXhljgFlUc2JGlibJDLexwkLEdB7VsssTMD
bJBoePpDXoWCJOzMpxO3LgFX8oW1gTEFdWjd37ZYtAR8Up+e6h2loMj7+bef
flwCYWpXCzpGQUXM6FqN6iWgyMif0D1BQatsEl0MmonzzMo4492nKcjsU8RL
AeKcb6DwcN/mixS0m3TzYo/qMoRtC1gjFkpBWW8nbmnGE+er7ck2IuEUdGMg
ZbwimTjna1XEkyIpSE7bf6dBxjIk7VySEXxEQRlfXTy13y5DnvYNcW48BU37
CJ2urFsGGvLgTmdR0EM7rygLzjLInvivt/kbBcV1HjlSZMMBoxtxct9+UNBZ
x9CnGg4c8H/+y+RjPQWxDb82pp7jQN8olL6kUZCVRqTatSscyA9UeOz9h4J+
DvoIfwnmwOGif/orRijoMW1ZWbaAA74rnF/ZCEuh4rjlseJlDrzWTeoyJUsh
7LWSjzUvF3qdWqT1RaXQlsmHzxYEuXCo0OCOmqQU0rp898MqSS5QjZVPL8tJ
oTrlYtqKDVzI9RsSSd4khcq078UO6xPn7a4L7v8MpZBv6TeRxXtcaPL1UOQx
kkKTadMbVEK5UCN7vXXdESmUTjpsZR7JhcJjQQdsTaWQU+oJ5SexXLhX8Vyi
7aQUMvkQzf6aQZzHnzfl15+XQuzHzzuHqrmwfm+74/hFKWQ1HSCb940LMr97
5ETcpJCOiGCZWz0XOGKTtw9fkULml95b/2nmAs1f2OyLjxSaltnnfraPC9dt
dabfh0qhf1NO4we4XLjE1EtvDZdCmtG2PMm8ODg8MT61GCmF0rad/kYXwMG4
/iSm9VgKiY9vCIwVxWGNztWHeYlSaIPbE0rIShy+yGdqpudKoZdCqWsMt+Mg
0SF5JeqnFOqQpfrvtcdhZN6yPeSXFApav3Um24F4vViiXlCjFOLKZpvJOuFw
/YCSrM9vKVTSYN3ReR6HnlTtsrNdUuj9sx3umldxKLxwVmDXpBT6dbmjaCAQ
h7C7mZc1p6WQ0pa9FMFgHJwTx1u3zEqh0ZP5txUe4LCy3jt73aIUWiMvnmwU
jsMdzTBTEkcKdXYWKtvH4HCC/ja+Q4yK3NNeQEoaDlslmbytElSU0lzR4vkS
B6HNupdoFCr6mXngBcrEoex0re5XGSo6bHOw82c2DooVHX35a6ho0Ed2a0Eh
DnNBAuqBW6lox4NtlVEVONQnGT/116Ai091rImQxHDKLo/Dr26iov90zJ64S
B5vhlU2XdlIR6djUQGQVDlVH1G9Y6VDRyT+dt/S+4/BE6uTnzSZUdOBUz5Of
zUR7rlaj2JtSEbR8/K7xG4cHijz/xRynopAXukZhrTj47chZ5lhS0Zjk7S3b
2nH4z4q7p9mOisQdE/P3dOPwx675PsmBimYHLjhe6sHB3CXrt64jFamrlV9O
6MXB4Ib5tSwXKpqPNXo00IeDakJm/i0PKjokOrJ7zzAOL1Nvct5epSIJbLxR
dwSHtTnHTUauUdFV8fO0A6M4UMrZo+Y+VKSwS52jOY7DYqep8ua7VOTRr7rv
1xQO7oMbveyCqOijsKVs9jQxHiaZXx4HU9HnMh77WzM4/OWmOXBCieutNjqy
czhUKjCeNT2mIoukjCN8izjs21I/JhxLRTH/3hUUEH63PXWvbhwVOdVdDjtF
J9pX72jbq2dUFF548eVTxv9+n62wqes5Fb24dWZQnYlDvMWiFzWFigJjrV9g
hMOdX1BvvSQ8ePduEwsHgcteZ99mUpGjiGKuBRuH297GhcNZVMR7svj4L8JX
7s8fM8+joudiR6klSziMRX1LelBARYYZwZoblnFwins+/vENFc193lh3n/DJ
rMOhKiVUdPlfVsDB/30eXrjmj+0HKkr2jEh4StiodHbT4zIq0sqs3zFE+Mvn
Gu/aj1S0f/Nv021cHPb/eFa9/ImK/uwUGfciXNR0RVrrMxV1xH8jFRHW6DB0
PF9FRSfensuaJPyqf/WbpK9UtOmq5o8NOA4KE9N4Yy0VPTzl5n78f88nLFSb
Cv+gokd+Z2J9CUtzEp7r1FORTeBOeE44QtBj4moDUb8cFbdywkISBvtf0aho
6ovdmhbCAXKrwjqbqIihwTQbJsxcN/VH6jcVfRiiCP/v+wtPlSqVw21UlH69
7OD/nq8Y14y/7t9ORf//+Yv/A7iuNMw=
      "]]}}, {}},
  AspectRatio->NCache[GoldenRatio^(-1), 0.6180339887498948],
  Axes->{True, True},
  AxesLabel->{None, None},
  AxesOrigin->{0, 0},
  DisplayFunction->Identity,
  Frame->{{False, False}, {False, False}},
  FrameLabel->{{None, None}, {None, None}},
  FrameTicks->{{Automatic, Automatic}, {Automatic, Automatic}},
  GridLines->{None, None},
  GridLinesStyle->Directive[
    GrayLevel[0.5, 0.4]],
  ImagePadding->All,
  Method->{
   "DefaultBoundaryStyle" -> Automatic, "DefaultMeshStyle" -> 
    AbsolutePointSize[6], "ScalingFunctions" -> None},
  PlotRange->
   NCache[{{Rational[-1, 2] Pi, Rational[3, 2] Pi}, {0., 
     1.9999999999999905`}}, {{-1.5707963267948966`, 4.71238898038469}, {0., 
    1.9999999999999905`}}],
  PlotRangeClipping->True,
  PlotRangePadding->{{
     Scaled[0.02], 
     Scaled[0.02]}, {
     Scaled[0.05], 
     Scaled[0.05]}},
  Ticks->{Automatic, Automatic}]], "Output",
 CellChangeTimes->{3.7131073938729935`*^9}],

Cell[BoxData[
 GraphicsBox[{{{}, {}, 
    {RGBColor[0.368417, 0.506779, 0.709798], AbsoluteThickness[1.6], Opacity[
     1.], LineBox[CompressedData["
1:eJw1lgk0Fdgfx1WWpkzd93hPPM+e7ERFSvdXlpSlMBlk35kk1FQTKRHRv7IV
kex72fe4L72SEB69ZHmpGaYsLWNJi5r3/5/zv+fcc8/n3PO9v+/vnHu+98p7
Btv6rBQQEEjhz/+upoMvDTPGeETgf0MJok/vvkDh88FZpdDbPxSh0dbA8Xor
jyQIf1jYNKUI0+ra2owsHplIPOfRPqgItjzpESU3HlGTTiIapYogb7yka/Bq
jBzW2mnDPaQIbaIVr10nRkn95KJNWKUCfLotvad8dpjoHFK9lBIqD4ipseNS
1zA5O74ht9BFHtRu7tjiWzJMzK4FR3aby4NzipOynM8wuaTeGmQnKw/tcWlr
UkZfkO1ptJNWPXJwOUR84EzXEJEhyVveaciBnLGot0UJlyx67M8vWGDCdhbD
RSWWS3KSVMTv9jHB1kjdXsiHS341HysdK2NCjP5+cyLHJfk3LYKqPZkwpR6n
oZf2jGhVZNvocaShVlxwQSp2kLSeOXLoViMDzCe/xkx5c0jcwtr5q3mSIJqq
qC5qyiGM63/bNsVIQp+xRZ/mRg4Z/VY6J+wvCQ45N6VCJvrJwwNr/NZrSkKA
8/aKTz79hGpTpz3UuAHiOb8PCfr1kTXPW529n0vAzYg/D+3idJP577VCPpvp
oDCim30+qZscMH6q5bCBDqUGUVNs225CPT1vd/wHDVrm5CItBrpILt3ysMpT
GowGuBY7DD4hyi4SIjFBNJC1f/EllPuYHDhTm8ZvBvK1em8XDbPJOe+ZFh8v
Mfhl8vOkeiab5OiYRu87KAaCWUpalS5sYnnAbL2zkRh4//zHvcbxB+R0kN/Z
dRvEQGlG6UXnZDsJDBm0q+ylQl7JH9SZf1ikM/Rx70ZzKth5FDgeq2WRLzc8
SugGVFgl2Zc9f4JFJrNmGg1VqPAIWbh++UiI5/nKbOZPVDB7mn1D+nsreago
VWLfQwHTfZZrPOjNpC0l2JHrRoH8xpy0gPQm4mC9W5dpRwFBlU/KodJNpGJR
fSTDjAJs4VzjCwqNxGvVT627tShgwv4UXqBVT46adcToC/D1elZr71bVkcuz
SYUmCwgE83LT67fUkYufv3QmTCFgn7eq7zCsJWXT+5Q7nyEwwXnv35pVk4zU
U/4iFQjy7y5F/NNZRVqs7bnTBXy9jLXoV8sqEn7Uy1L0Fl//bUlF1K6SXE1s
3r3yMgLzocyjquUVBD+7sW3oAgKRhr0JhtV3Sbhqncz0GQQXj99iO7eVkxXf
SeHjIwjM7MxfBbHLyIWTMdXJPgiEdeeWzz4pJTvnNl7KdEUQ895cP4dbTLQx
y83fhu/v6Zxd9WgR0XOKZalb8P3cyTr24HUhcfatvKNpiiA6cL5k4l0+iRNT
5s1uRxDi7/2y4WUeSZ0pW2G0BYGr76B4fF8uOevpmcTVQmDpbbLf+X4O6Rdo
YzWrItjuWRupVZ1NXqUMNr9V4u+zzANXmN0mh0Nsyr3kEGy6p/KsYNMtwjMM
bFORRjBa86b03VQauRnePJoijqC+4jEtufs6CROo1dpJQZBYVnxO/24KmcYt
GtrrEBwpipseuZpETnE2zgWt5fef529/LuQa2f8xM2NpNYLduxKj9hVeJiey
6Ua9wggWt9o4JAXEkfPxvdMfBRGUaVK0RjSiyXiiaZP7KgSs/bki5uORJIah
V8tYiUDNUKHmhe9JEkZLeKOwAoGKnUkrdziIJLaccPtdAMGSV5zKfK8jIdLW
snQ+s+69t41XB1zska2+ks/O6J4RWfbGZlyVGEM+sze4zlktheKe+gFVwmcn
Vd7eeyFn8DJpFb/GP39JWts6deE8To7auusOv77xxuBTlroXMf10awad7/eK
ZkXuquB4XMRbJ9cthODF1vfdzWVX8FZTZkuPCALq7RtfDY4n4pk3Uk6MNQgM
8hqupSQlY7u2iL9rRRG4FD3f+KEyFX/XF7K4uR5BVNmnZoveGziLxQrooiIo
rpA4WDSbjv0m6MrmdARPa/QnVopm4hGNHjckhWCu4dc/XNWy8LZUNK8og0CU
1yLiopSNm+vOtkYpIJAdt+DE6+XgwgjtFI1NCHRfj2Q27snFagnESl6Df9/+
+s1v0iYP94sfbnXfjCDwTcK33ccKsEPDqR9tOxFETDE6giML8dj7+CNjexBc
mylLvHWlCIPta7bpPgR1H7qUP5eX4Ktj3+zm7BEIfF5rU/n2Di7VccItJxCI
fc1g8JbuYmb4WIDCWQTJ32lzQoKVOF/OI7r/IoJCgcJWPbEqHItO+AunI+gS
fGR7dXMN7rQ6Xd7OQjAotM5AuakGs9v0FT26EPCE7ZmtUIsrI53lTLkIPqye
/HvqQB321XR0G51BQP9ZOMLsaAPWVF91ZReTAsf3zlY9mWnAewQ+7VVUpQDn
/OCk9W+NeFW/sO6erRT4z2LuwV/9m3BvrV+wpjU/f8axkr9nC47WifWuiqLA
XPXprkv2BJetrhvSWKTAwVl3gXXPCLb3E9ibKESF52L5Up2qLBwY9kFZnUaF
rdYJB6yKWZhR8nb19y1U+Nju2HSo4D6Wc3L8LHGSCv7li5d9bz/ACiK2x4YF
xeDGvsCiYt4DbL1MDQuVEINHk2P3p5hsfG5DlcEONX4eyz9cPJrJxhRRoXcu
/Px+mZrsfjL9Ia6tjjAfzxID+0idLXHJHVhMQXAg00QcTGwDR0piu7Bj2IKD
fhUNiovKK3Z0d+H0e4300C4arF1+d6EHdeMVWn99GZ2gAacoTONjeje+eCRg
2x4GHdyXwyMMynsw+454jXEcHcKLr8p29PVi946q8feBEuAUObz5H1EOdpLY
ERxvw38fS78ydmhz8PLBjAX3EEloG5QWjrbh4K6Lc7EeiZIgr+Y2TLvOwZZG
3Zbj/ZLwZvDPqO2yA1hYVedd3y9S8Lva7MC5zYO43iWe4evJgORnP06st+fi
+wWT7I4MJujY1bxqOMnFdc4F7StZTHja52vlns7FFq/cBrz+YsKa7h6lqlEu
HlMOoqRpykBUe8aArddz/Iuppevj+zIQWqG/+fqxIVwv2Gll+lEWbC4Fz0gn
DOMCHlvIZZs8rDd66anG4uHh/Eznt9OKQMs8JZM1xsP//y/9C2GTQYs=
      "]], LineBox[CompressedData["
1:eJw9VXk01fsWl+n8vseYDN9zDo5zDEWm3EYefZTIaVDULRIq9SLRJSlEJEOi
ufRSMvXMdSunkChDUknqSt2KR1dKqGUmdc97f7y91l57fdba67v3Z3323l/B
1iDX7dJSUlJREv9v/LTh93tVv8lD6n9mgJULa3ZeTpbHqZwCp3kx+igs68ho
apTHGicfM9UNQlSfdM2+3yQP2bpZN4YdhGj1q716q0Ue7ikfrvdaCSHNzSv+
1xt5FIelRBAVITzCgyp2fJbHzrNBUioNArBtfrT+ICx0Z+TGuNsK4H+Xp2zh
zILzgYfXH83Tg8whE6WwVSw4/vnULsdAD+lLFylWrWWh3Xa53PkZenjW+Cvb
xYOFwUNb5h7r4mPu65PyQbtY0O+DR6YXHz+GWT9LUljI/Kso5oKXLs6Xaf4Y
OcnCY3/pjJTFurA8aDhld46FX9pmD5fp6WKb7NLJpsssaPJKIiu7dNCgFjXa
f42FyF6/4ugAHZyyGBowb2HB5N+DuSFJ2pg9KD2wr5WFwKDQfZaB2qgVT++/
94aFrE+Lfpq7aWPU1uLL6i4W1COePxnU0YbnSv+ewCEWku6lZpWIeTDy6+go
0WRg/F62P2qYiyrTgfYRLoNabZu7V99zsfHr1Hs7PoOxIEdpXgMXyWG8d00z
GdCDC+72XuTi65FfX/cvZFBU3uhh78RFRdaT5+abGFwaeijaWMyBrs9GG3Nv
BnklA7/XpnMQq/Mhx2wbg6Z21bUHj3EgSpsMM93FwG1oePMfARy8STHRNYlg
IFySeMhiDgd2K8QJxtEM2rcrRSrqc5DFLPk26zCDZs+tbxdpcOB/2L12ZjKD
ZY7VdQkTFBP7E/0NLzJoGbcqmmqg8Jqv/tIgg8GsNWaiXZUUDwYzbA2yJXw2
aauY3aA4GnhbVb+Qgfa0O3Ul6RT9s5eGC68xEPBnpQSdonD91NQluMmgvO2T
UXwiBce3W6xXweDdhu/e4lCKSEGwnl6VpP7ejKrmAIqO91NJ/BoGb5ynBy/x
pchz19is+1jCd12+hdk6CkWtzHqdZ5L8aYu6rq6k2PPS1FLnBYNtvo7WB5ZR
LHRxkNH+k8F+vpmU8UKKdMXmAF47g72OzlPyVhRSjZtauV0MJoOdy+1MKXwT
Pi7mfmQQb5Qd2mxE0eAQks/pZVCpYe1/V0BhKv1TjTPAYPCj6zNpHYoTVUcj
6SCD7tL4tmxKMRSp2a01KtFn1e3SDHWKDdZZLlqTDMT2sqdHVCnKR83KNH8y
uNhQnZanRKFbWibUlCFwDvbvLWVTxAYvO6bBInh6+0qhLkPRbfF8WF2BoNRP
Z6RTjkLU5+mtrkIwKVXSJS1LUVLQ0zBjBsHIH2ZJUdIUajv3Ws3QIpiHmNH1
0yj2GUqlq/EI/so8aZMkRfGmM1lOjU9Q4iPyohJsd0UraLo+QfXTc74yEpy1
ObtNdSbB+JSPi0iC5XkWS1RnEwyeOsnrk2D/tvJCFQuCnr2qD3ol7zedddRQ
+YVA/2D9AkcZCiu3lijlBQS6qld2f5f0d1bVq0fJhqAv98QaZRbF2NNPa5UW
ExguPv8oglB4JodWKC4l6K+pqXRQpKhePs1Q0YkgTmSr7KdCYSCfkqqwgqDR
3jmtR40isYaOsV0IDka6zavRpPhyKGcL243gDh0tH+NS3JqsmEs2EQSKL9eE
GEj4y4SnDnkRqKcqHr9kTLFAYWFP+1YC0zWvhnUsJHpwb10U+xNceu5aLLCR
zJ8weDgzkIC5+igmx57C1sTSJSWYoJPrMB65XNLfoiJp33CCJ6fNxWYbJHrZ
+3u6RBEUzI3eIedNsdR5ltg6liCz6ObxOf+kqN+Y4zf9KEGbfax0/H6Kx2Hp
zfcuEMgl7mzQyKA4Fu1hUnCJIK/Q+GZCPsXqBBp3NpNAqU3PdsUtiuZzZxYE
5BPcvz96qq6RorX02GVOGcGzkGXJEZMUaZWiMdlKAqc5QXWBDAfudYzr12qC
081xc65L9vntyzi5hw0E1yx21fEk+985GBmwt42gcH3t8cRdHORMWtd7vyVI
6HfjdIRzsF1mnL+ig8DYQ30y5igHPWqhLwQ9BOLxWw+yCjjom7Pb+tmopH7w
HhVRP0dyxzYzJlpsLP9mda88lovyMN5WDR4bRXvyxAfOcRER/bpCis+G/vyQ
/PACLn6krg96ZcRGxhETT7zgQrZkVWvcfDacdzapPJnJg8oX25z29WwMBZwJ
DHzLw7r2tHG+Bxv1xbW7VUd4SGsZXO3jxYaln49wREUbwrL88Y4dbGRfMKVH
HbQxN17DpTOMjbz/BAU8uK4ND72+8Q8X2FB/J7ry+YwOrq5Ld/n8jo3vWx4k
aiby0es0mmPSyUa3sup1ks+HpY3rhH83G6nux2+YN/JRJmBye/vZ2JM0Yhcv
r4cn/SETX36yEeidHnNEpIdviStyBwQKyDkUy3/bqod/VE5MDG1XgPOjWo38
nwKsLGgp/+KngNuvXdrTpgux6XxB+IfdCujysz1xQV+I8N88Jl6EKmD5kWiH
p05C3DYsH79xRAGiemXPyRNCWKUeGNuTq4A4wSt7byN93Bk5PGPwucL///O/
AYN1Lfs=
      "]]}}, {}},
  AspectRatio->NCache[GoldenRatio^(-1), 0.6180339887498948],
  Axes->{True, True},
  AxesLabel->{None, None},
  AxesOrigin->{0, 0},
  DisplayFunction->Identity,
  Frame->{{False, False}, {False, False}},
  FrameLabel->{{None, None}, {None, None}},
  FrameTicks->{{Automatic, Automatic}, {Automatic, Automatic}},
  GridLines->{None, None},
  GridLinesStyle->Directive[
    GrayLevel[0.5, 0.4]],
  ImagePadding->All,
  Method->{
   "DefaultBoundaryStyle" -> Automatic, "DefaultMeshStyle" -> 
    AbsolutePointSize[6], "ScalingFunctions" -> None},
  PlotRange->
   NCache[{{Rational[-1, 2] Pi, Rational[3, 2] Pi}, {0, 
     10}}, {{-1.5707963267948966`, 4.71238898038469}, {0, 10}}],
  PlotRangeClipping->True,
  PlotRangePadding->{{0, 0}, {0, 0}},
  Ticks->{Automatic, Automatic}]], "Output",
 CellChangeTimes->{3.713107393909093*^9}]
}, Open  ]],

Cell[CellGroupData[{

Cell[BoxData[
 RowBox[{
  RowBox[{"(*", 
   RowBox[{"cicular", " ", "r", " ", "varies"}], "*)"}], 
  "\[IndentingNewLine]", 
  RowBox[{
   RowBox[{"poutc", "=", 
    RowBox[{"Plot", "[", 
     RowBox[{
      RowBox[{"{", 
       RowBox[{
        RowBox[{"fout", "[", 
         RowBox[{"theta", ",", "1", ",", "2"}], "]"}], ",", 
        RowBox[{"fout", "[", 
         RowBox[{"theta", ",", "1", ",", "5"}], "]"}], ",", 
        RowBox[{"fout", "[", 
         RowBox[{"theta", ",", "1", ",", "10"}], "]"}]}], "}"}], ",", 
      RowBox[{"{", 
       RowBox[{"theta", ",", 
        RowBox[{
         RowBox[{"-", "Pi"}], "/", "2"}], ",", 
        RowBox[{"3", "*", 
         RowBox[{"Pi", "/", "2"}]}]}], "}"}], ",", 
      RowBox[{"PlotLegends", "\[Rule]", 
       RowBox[{"Placed", "[", 
        RowBox[{
         RowBox[{"{", 
          RowBox[{
           RowBox[{"Style", "[", 
            RowBox[{"\"\<R=2\>\"", ",", "Bold", ",", "16"}], "]"}], ",", 
           RowBox[{"Style", "[", 
            RowBox[{"\"\<R=5\>\"", ",", "Bold", ",", "16"}], "]"}], ",", 
           RowBox[{"Style", "[", 
            RowBox[{"\"\<R=10\n\>\"", ",", "Bold", ",", "16"}], "]"}]}], 
          "}"}], ",", 
         RowBox[{"{", 
          RowBox[{"Top", ",", "Center"}], "}"}]}], "]"}]}], ",", 
      RowBox[{"FrameLabel", "\[Rule]", 
       RowBox[{"{", 
        RowBox[{"\"\<\[Theta]\>\"", ",", "\"\<P\>\""}], "}"}]}], ",", 
      RowBox[{"Frame", "\[Rule]", "True"}], ",", 
      RowBox[{"FrameTicks", "\[Rule]", 
       RowBox[{"{", 
        RowBox[{
         RowBox[{"{", 
          RowBox[{
           RowBox[{"{", 
            RowBox[{"0", ",", "0.5", ",", "1", ",", "1.5"}], "}"}], ",", 
           "None"}], "}"}], ",", 
         RowBox[{"{", 
          RowBox[{
           RowBox[{"{", 
            RowBox[{
             RowBox[{
              RowBox[{"-", "Pi"}], "/", "2"}], ",", "0", ",", 
             RowBox[{"Pi", "/", "2"}], ",", "Pi", ",", 
             RowBox[{"3", "*", 
              RowBox[{"Pi", "/", "2"}]}]}], "}"}], ",", "None"}], "}"}]}], 
        "}"}]}], ",", 
      RowBox[{"PlotRange", "\[Rule]", 
       RowBox[{"{", 
        RowBox[{
         RowBox[{"{", 
          RowBox[{
           RowBox[{
            RowBox[{"-", "Pi"}], "/", "2"}], ",", 
           RowBox[{"3", "*", 
            RowBox[{"Pi", "/", "2"}]}]}], "}"}], ",", 
         RowBox[{"{", 
          RowBox[{
           RowBox[{"-", "0.1"}], ",", "1.6"}], "}"}]}], "}"}]}], ",", 
      RowBox[{"PlotStyle", "\[Rule]", 
       RowBox[{"Thickness", "\[Rule]", "0.006"}]}], ",", 
      RowBox[{"LabelStyle", "\[Rule]", 
       RowBox[{"{", 
        RowBox[{
         RowBox[{"FontFamily", "->", "\"\<Times New Roman\>\""}], ",", "20", 
         ",", "Bold", ",", "Black"}], "}"}]}], ",", 
      RowBox[{"Axes", "\[Rule]", "False"}], ",", 
      RowBox[{"PlotTheme", "\[Rule]", 
       RowBox[{"{", 
        RowBox[{"\"\<Classic\>\"", ",", "\"\<ClassicLights\>\""}], "}"}]}]}], 
     "]"}]}], "\[IndentingNewLine]", "\[IndentingNewLine]", 
   RowBox[{"pinc", "=", 
    RowBox[{"Plot", "[", 
     RowBox[{
      RowBox[{"{", 
       RowBox[{
        RowBox[{"fin", "[", 
         RowBox[{"theta", ",", "1", ",", "2"}], "]"}], ",", 
        RowBox[{"fin", "[", 
         RowBox[{"theta", ",", "1", ",", "5"}], "]"}], ",", 
        RowBox[{"fin", "[", 
         RowBox[{"theta", ",", "1", ",", "10"}], "]"}]}], "}"}], ",", 
      RowBox[{"{", 
       RowBox[{"theta", ",", 
        RowBox[{
         RowBox[{"-", "Pi"}], "/", "2"}], ",", 
        RowBox[{"3", "*", 
         RowBox[{"Pi", "/", "2"}]}]}], "}"}], ",", 
      RowBox[{"PlotLegends", "\[Rule]", 
       RowBox[{"Placed", "[", 
        RowBox[{
         RowBox[{"{", 
          RowBox[{
           RowBox[{"Style", "[", 
            RowBox[{"\"\<R=2\>\"", ",", "Bold", ",", "16"}], "]"}], ",", 
           RowBox[{"Style", "[", 
            RowBox[{"\"\<R=5\>\"", ",", "Bold", ",", "16"}], "]"}], ",", 
           RowBox[{"Style", "[", 
            RowBox[{"\"\<R=10\n\>\"", ",", "Bold", ",", "16"}], "]"}]}], 
          "}"}], ",", "\[IndentingNewLine]", 
         RowBox[{"{", 
          RowBox[{"Top", ",", "Center"}], "}"}]}], "]"}]}], ",", 
      RowBox[{"FrameLabel", "\[Rule]", 
       RowBox[{"{", 
        RowBox[{"\"\<\[Theta]\>\"", ",", "\"\<P\>\""}], "}"}]}], ",", 
      RowBox[{"Frame", "\[Rule]", "True"}], ",", 
      RowBox[{"FrameTicks", "\[Rule]", 
       RowBox[{"{", 
        RowBox[{
         RowBox[{"{", 
          RowBox[{
           RowBox[{"{", 
            RowBox[{
             RowBox[{"-", "1.5"}], ",", 
             RowBox[{"-", "1"}], ",", 
             RowBox[{"-", "0.5"}], ",", "0", ",", "0.5"}], "}"}], ",", 
           "None"}], "}"}], ",", 
         RowBox[{"{", 
          RowBox[{
           RowBox[{"{", 
            RowBox[{
             RowBox[{
              RowBox[{"-", "Pi"}], "/", "2"}], ",", "0", ",", 
             RowBox[{"Pi", "/", "2"}], ",", "Pi", ",", 
             RowBox[{"3", "*", 
              RowBox[{"Pi", "/", "2"}]}]}], "}"}], ",", "None"}], "}"}]}], 
        "}"}]}], ",", 
      RowBox[{"PlotRange", "\[Rule]", 
       RowBox[{"{", 
        RowBox[{
         RowBox[{"{", 
          RowBox[{
           RowBox[{
            RowBox[{"-", "Pi"}], "/", "2"}], ",", 
           RowBox[{"3", "*", 
            RowBox[{"Pi", "/", "2"}]}]}], "}"}], ",", 
         RowBox[{"{", 
          RowBox[{
           RowBox[{"-", "1.6"}], ",", "0.1"}], "}"}]}], "}"}]}], ",", 
      RowBox[{"PlotStyle", "\[Rule]", 
       RowBox[{"Thickness", "\[Rule]", "0.006"}]}], ",", 
      RowBox[{"LabelStyle", "\[Rule]", 
       RowBox[{"{", 
        RowBox[{
         RowBox[{"FontFamily", "->", "\"\<Times New Roman\>\""}], ",", "20", 
         ",", "Bold", ",", "Black"}], "}"}]}], ",", 
      RowBox[{"Axes", "\[Rule]", "False"}], ",", 
      RowBox[{"PlotTheme", "\[Rule]", 
       RowBox[{"{", 
        RowBox[{"\"\<Classic\>\"", ",", "\"\<ClassicLights\>\""}], "}"}]}]}], 
     "]"}]}]}]}]], "Input",
 CellChangeTimes->{{3.6980765759620953`*^9, 3.698076806895631*^9}, {
  3.698169209764048*^9, 3.6981692106481366`*^9}, {3.6996104555190763`*^9, 
  3.699610458976076*^9}, {3.699610509214076*^9, 3.699610973499076*^9}, {
  3.699611791294076*^9, 3.699611841825076*^9}, {3.699618362634076*^9, 
  3.699618389011076*^9}, {3.699618596035076*^9, 3.699618694035076*^9}, {
  3.6996187458520765`*^9, 3.699618788098076*^9}, {3.699634232148076*^9, 
  3.699634236787076*^9}, {3.7038670117488194`*^9, 3.7038670261312575`*^9}, {
  3.704033671002565*^9, 3.704033698887763*^9}, {3.7040337393091583`*^9, 
  3.7040337415284996`*^9}, {3.704034301738351*^9, 3.704034311700945*^9}, {
  3.7131072453672576`*^9, 3.713107247632039*^9}, {3.7131074010546303`*^9, 
  3.7131074042760034`*^9}}],

Cell[BoxData[
 TagBox[
  GraphicsBox[{InsetBox[
     GraphicsBox[{{{{}, {}, 
         {RGBColor[0.24720000000000014`, 0.24, 0.6], Thickness[0.006], 
          Opacity[1.], LineBox[CompressedData["
1:eJwV13k8lF8XAPDBMIu1sRWSRPwkW4qIc0UlZA8VJalQKMlStixZClGJEhIR
klBZ0qOSlCUh2WlDsoxmJqJ47/vXfL6f586dc+/ce8551rr52h7lJpFIVVwk
0v8/Q472aC6u/UOA7rXB5eUZYOTXXJaQ+kM0pnfsWDU/A/e/ZY5pMv4QjPpd
TWrMGeg+cvi2B/cfQvUG70rLkRnQcJugdn+ZJ3InrJtc6mfg+8G/w2V354nn
QYm36sNnwNJJLumY4jxR6PbgReLiNKwx95j4oDxHNAw6DkuOTcFq38guFV4O
cfDTX2K1409492BNRBsvizB79VmTu2QcKutuMM6JzBLHyvXvRrV9h1lJ7QdW
n6eIHqP9prv8v8CnH4ZVaOIHwSgI5S63GYIzugfXb8n6TihMdq1TEfwE8f9t
ctM/9ploX8r8TJZvB/k0tdZQh89ErsX7M8q0dnjGraJbvxM/vx1/s2jkPTD7
5YR2KGGLDgWnhb4HpyShGsvxEcI6L/b13qo2WM/6scLNa4Q4+ch4VY5mK0QH
G0WtGBwiTAqGQ7u038Fctsz2kqk+QmRzi8W5+AYQWa2qH9/cR0RvDxY/uL8B
VG7qax+7j53YHHR8QwM4X9u/Xu5oH2Eqs6A42foKXsal068N9BIDXvFPG8Re
weXTYp3nm3uIiBqDmJn7L0DOWMDd/H43IfI6fkZ2vA621ku7KMd2Ez1E8Zl9
1+rA1mCDA+/RbqKKRXdnojqI0TEzJeS6CarwmbzNt57BxIY41U3pHwm55nIb
VftaqBQjc6RiuwjdCVavYU8VmI4uxky4dxDj9XzsBNVKELi+boPAjg6iXjVk
F32iAtqNzds3KnYQphcPo/GCCnC6c1Pq9PcPBGpSLX+hUAGezlsfzh39QIyY
bvfhyJdDQkdAD/l4O0FSmKh7rFkGlheyQtfvaifKhMMGbk48BIZGo7ypEn5+
z7fwqt9D2CK9oU/i/XuCydY++S26FBxTPHgU2tsIkYDwjxIVJXAz9Otew44W
QuOfWLrLlvsg36+VcyG1hXD9eFwu+F0hFOlGTjTYthBlGg3mnocKoZYlF27e
2UyQymo2v7tUAAOeBwudut4ROZXe9TnT+bDGoXfBr7uJKMvosNYYzIXCCuUd
T9KaiPbzX4u+huWCxoqg5D8OTYS1QnHr2bW5gFokFCI+vSHQ5/hWXc874Lbd
fk9iTyPBVFNhmPHkQJ7a++yCvgYih3r1pUbDTbAf/TO6IbOBcD1/wkhG6SaQ
sxTUylywd55a+fpSBrgLnntWNfKKQPKhJbb700FhUqH37ehLIqIxdzJQIA3u
3j/HmPxVT4w4brN88joF7A7n7ztViR2Apr+bpADPqvYc9tl6gnRBTv3z6yvQ
KGJ+cGGWIND6I1fO30yGnW05N2SW6gjUUets9vUS7NhtQT8sUUPUs84V5a2L
gbyqO+meGdUEKf9Ur6pzNJCV59b7yVQT9Q70Y0fSo6CBL9c4Sr6KIDGG0kak
I8GkYS4kX+0JEXF7C/+5rDDI27SHv/TRYyKC79NshVkokO/mZjzRxiZddnZZ
Og8NF/Y8eaNXSZAsZIwoIcFgAndnfuwsJ0ihyXrMdn/IK50P/fX2EUH6zIkb
rjoDZFlLgUUL7DhuZctCP2j4O68sYFdGRDzqdyy7fQpMezJ9/it5SJAaZ69a
7vIFytNdl/TKSwnSRHaWqZs3XPS/3eD8vIQgrbTM8n7tCTvtTD97NxQTpPBV
KVmCHsCnxfoX9q4If787f8z9GMTMmOrc6S4kSMUWcq3oCJi0sezKBwoIktSZ
Op/Xh4H8IOvUqy/3CFKlzU+tfa4Q7cW+/306jyCNRxY7OR+A0x7uw0+H7xKk
qnBFUpETHDzWJZbQnkuQ+jzOHZJ2AAt3EzPnF3cI0pWUkvNldrDVrTJcrTyH
IF3ODNrnaQMW9aZeXDuzCRJ6V7RwyRKUnil/zFe6TZB0O8e6L5vBQMV40fRE
OkHqelB14qgxPHnYJH61JQ3HE2ivZYAgpbgwQqf0GkHqaeazq9aDkwVxP/uT
UwnSiPXHB7GbYeddD4eI01fwfnTsCP+uAUaGKZG7713G8bSN5OT/B7832zil
esYRJJHwAttseSjeuEKtXzWaINWP2RmfWgX1ZrkU05FwHJ/y36P1wqCiJ1/R
eyyQIJHElYVWc4GynUldd583ttA9376fhvNH4pTZ7/dh5/zU6mgwrH82Y5uw
AQGJhBYTHK8YOos8MyD+uWPnegon9Bs2rDzI2jPvh23lXhT623D/f0O7np0+
j22fui+eAvMy6pbXOReAVP/o7AFlMTBW9A2y0LqInzcpHnsnC0kbH+by+CYA
aeTK3wMfFaF380xLTXESkK5s67rlvhEY2TcWdf1TgNQT9vk0bRPo3n165Vrq
VSDFBR1awdQBl4JPisyy63j869fyxwwgsniuxvz9DSCtDC1tfWwEhQ8lrQum
MoAU4VykQ9oBbRU637kFMoHUxflsmmoKrKeO5w6qZAFJ4IL9wgkLEBiqpbgo
5ADJNVEvd6c1rBkx70jYdAdI6f7Xhc/bgtaX/syq7blAunZnHHXag8m3E8dH
be7i9U3e0rRyBK/xS3+NTuUDSavwqEG5M4ROSL/xDb8HpIngmT0Zh+DKZHHK
7aQCPF7dlWx7GB4zm9f/KbkPpFv7UrRS8b7+4bcp+/EASDZ7bpPGT4Do4i3p
oflSIH0ylvr0wxuuLomzeMllQDK6pnj8ny/cI92r2yT6CEiXg5s+qPpBM7nR
NlmzAiIobnM0VgB08Qrprq+uAFKJCle2XhAM8TmsrkOVeLzcq6WEYGBSR8cm
rB5DBNNAWWxnCEgI8oXu9HkK9R3kU/mMC+C/a+rRu8mnELFW7iW55QJ0XOga
tTxRBUi+d6dafCQk/s61dvSohoioubE+IZx/RkDBw60WIv4cVw/YFQtuUkr7
Jkdqod735Dj3mjiotxdKOnXoGdTfjtC2WoiDkLcDc0HOdYBEul7KPUsAVnlw
c7wDAYhWKBZ2Mgmsp1xJQh8JINnOTQ4eToZPonlSb/+rx/N/uRW08Qpstrxk
taewHpDH2Q5x1RSYfbmvem/+Cxjx+C/RFa6CR8nvy8eyX0HOqGePX90NuLHb
q6Bw6BXIfWxlOuxNh8bRwRcTqxsg5+rLYL4ZnL/Xvv7tk9kAKCZ/4hXO98PX
r7oGZryGiGd+IpmlmeAQrqEdd/UNXHlRkXyCegdMbL3678c2Axp00vggXACF
BSUP9Vua4Ypuu6RKRAHw/5uOahVpAdfZsJDzswXQUXBGdTajBUY6U/3JnwrB
9V9IqG5JK0QMzr6/8aAIQgqT17xpfw8R6+7L8MaVwv7wPs1fAh2gUf5Tf+hs
BQgULUrrq3dAmbe3YM2zCnjeJcMXbdMB862C1TzkSlircqhPPK0D6tccLh66
WgnjXV8jt67phJUOq/Tyqx5DgMpUZ4RmF+6LjnjxSlTB1Y/LZ4UdumE843xp
uEwdaNhVfH4a2A3z37VPXvOpg7b2Y3tcM7ohzkvfkOdFHdBbWhUeDXTDldBb
q6aOPYfIl7c6bY98gh7ydPDXJwT4PdTRTDvVA9EtGeb+m16ATbzvpMylPjDZ
d6RsgKsBhA2G3VTqh0Cj6214Me0dTMj0KiRafAX5pfH4Uc1OSJNVe0xKGgNb
3fEzA7Z98H0i5OXQxZ9QmbnHeUvUCITpPT1Z1TUD12NOKsTyfoP3rNsKRpRf
EPBxZF4exqBM3cWmf5kF7vFBpy9wT8CWjakWLPnf0EnK6lV9OglCIiYX69fO
Q1ri/r6SuWm4v1a6N0ZiARqnxnwKA5jwg318oWnzX7DL8Tlld3QWzj/Q3P9C
YwnsVzYCj9Iv6L2q2yC9gYQGp8tHl/p/wd7xibEOXS500V7yFc8ZFvgV/1Z7
sY0LsZNYLtSzLEjy4Q54iLiQ2N6IYv5AFjSxV5Evm3KhLsMwV6HzLNDj2i23
w4kLccpfGJKjWCArVeD0NJALNabv1SxPZcG4+ZG3t55woW1fBmlSj1hw7mF/
kbs2N9JY//Cm5gQLpA5GTxXociM+qZT1/JMsqBHYqPFzGzc6b3/X7OsUCxY8
wx6f3sGNTFtdXJJnWRCssLY+zIEbeelvq+2eZ0FQxrGP6UHc6GGXUJM8hQ0B
UbPLLc+40U/dpuQKeTaccaTs3byDByU7z1I79rJhaFmVW2M3D/pVsKlY35EN
poW2D1X28KCUvy835jmxQfbPbZrcXh7kJ6f08fQBNjTd1H5OP8qDbqRderLs
ygaZocNKI9E8SD5DTnj0BBsa3J/9SWjgQexapvtwBBvE/E5njRiT0a8vcVvT
Ctgw4P5W/80uMnITka6uLGRDnuPa3gfmZPTRxl6n4z4btA0+iJ63IyNXzbca
9BI22FM148WPkFG5B/8anzI2XM9injGLJKMi9fvyfNVskGj23V1ZT0bzYrxx
QW/xeurejN5sIKPHqyL3B75jw72yNdEXmshoV272prPNbNiS9v65ZTsZNWqV
LHi3ssHhsLr2j2EyEt6X9MXuAxvS5qZlZZfJqOXNB4vZHjZIKviwYw14EVF5
VMp/jA1u3EcSXxnxIpfFEp3j42woHXFcv7yDFymdfaCz7wcbTG4bOQVY8qJf
H8dGtv5kg5+E+DP3Q7yIOZYyPDXNhhbqsyijC7zo7tKWN3K/2RA5RRNdbOBF
/vk5ixU8HGhtXire8pYX2Z1dnIwic2BlEcvEr5UXjZr8aLLl5cDDY4MBPz7y
ov4Od6MpPg4MDJf1fRrlRZXu0vridA7odDjmVlL5UODhuEhNEQ5MPsnX9LHg
Q0sWDb2Z0hzgTpbcfNiaD9GOTEwZyuD5j8fr2tvzoYTfeyVGsE0kvUHPmQ+V
2N7MWyPLgcxA7T18J/mQV5xY7VU5DljovvLIusSH2PQ/TCtFDhRXj2S3veND
VlwbwlapcaA+xfbuizY+VJNc5ZaF3e3ZcK+ygw/tWcPrKq+Of1+q8MHNPj60
/96BfCUNDuw/51t7bIIPWTb5H1TS4gBdf6l7iUZBamO2+YubOeD1TFpIfTcF
tQnI285v4wBPhIpg4B4K2p7xEnka4PiMtwoQNhR0J7l/XS/2+3cOdKv9FCRw
/febx4Yc0O5N4fM9QUFNxnDJDXFgiUNZLk2koJ9XU1cmGHPgRrXE0u8UCsrS
lnSZwNYIVfxnmEZBO0Vmb+w24cARsvFiWxYFlRitmCXv4EATI2xu+iEFVXhP
bvLdyYFUdfaMWgcFbRk5wGDs5sAGFvdMQDcFWV91aDqM3fBkxfTzPgqSMNYJ
KMOeM1CftPxKQUxvco2ZGQecLbzGfdgU9MVA65ufOQc4wsFjT+YpaFD71YEa
7KTO2NGlvxQ0vn60mWTBgRf7878l8VIROqyVloC93nNkpFSCiqT8+T6m7OEA
oToz/FuKihgZ5qIfsJ2Y/4YM11DR7f5aM2FLDlwKlB5sU6Kixgr3/DhsZoxD
77QuFdHFqvh9rThQm9vyQe0AFYXx+xXRbTgg6+qkr3aIil7/WDy1BTty9be8
jUeoyGpey+4wtln6YqDqCTzf9k6vSuy+RBVZlfNUlOOyMGZlywFD8yex/4VT
UdpqwUR/7Fzq9lnlKCryCJWxTMf2itrXoHSJinbctFcYxF4IivNSvEVFN00k
5J3tOHBwi1iXQjYVDSQuFgRjv2RlGyjcpaKoIlmzNOwEn6ci64qp6Ptzva8t
2NMbjM/JP6Sib05GfaPYtj/avq6toKJO+p2pZexV7qNP5GqpqCo+2lPdngMh
a/3k5AgqUtIS69iBPTL0L37NKyqKuS/meAC7cJ+4i2wzFY2bhT6JwhaQvNO4
+j0VtcfPXEnDPtWlqrG6k4p8XozGFmLrWpnwyPRTUXnn2ea32JkC7Selh6mo
9a/4yl5s0rsD3VJfqSi61vzCGLZ77BhIjVHRqvtSFA52k8mZ+6t+UtGS4sX7
XHs5oMq9zFg1Q0Vf96V4CGJfIRJCVrKo6OEmMFmJzQ6RGJWco6JQz9Rt8tiO
erlWkotUVByUaLMBu2ZuY7XEMhW9zdeK2oQt+7haXoKHhkr/Rn3Qw47023FZ
nEJD+62jthlhj6p/4Ijx05CMvlbDTmyzKedDYsI05C+b6mGOXVo03iQqSkNK
6/L+s8JmePhriUrSkMZWT4otdoAiKZMhTUNNkl+47LH7vlziZayhIW8D4VV7
sQ1zJH1XrKOhzhmmxf+d63K3R0SJhqb1Y2//fzyftPp2kQ009IvzgW6H7dVT
UyysTkOW1e3XrLHbru8UF95EQ4/GI/X3YGvZdYQJ6dAQtXRsyRT7usjBcUF9
Ggpa+DdkjD3f+sNGEGjI42JDvwG286WztQLGNBT2YStnC3a9KZeiwC4aui7v
vEEdW4EvMYnfnIbexf4Xth477tXKeboVDZ3pzp6SwZ6MyDtMt6Mh+eJnwQzs
ysVabdoBGprbNjy2gP+/AJ5zSeyDNKQ291lwGluHX3d82A3Hc9Ju3wh2jVTl
rSdeNGS/4azry/+fP3k/zh0fGjIxlpUpxzZQ0bBK9KMh7gqlfznY9VtLuN3P
0ZAPx0w9BDvSyMvZKoyGyn4diPDANt6t/EQvkoa+ZNb+tsNudMrzXJFAQ9/5
7eyUsZsDM9ufZ9BQn5t5cyM+/5fD96sU3aah+B3bdpZgW8aujL5+B6+/wHL0
CnZ72jWdk/dpSMK77rojdvfjy1mrqmnotMRSWR++n+l1ZvPkOhryDdGxr8be
95pqy6ynISGGk8wN7IGuaN43TTQUXLdR2hr7CyvkpH8PDemq6nY8xfkhb1Gv
8dAADV1Kq76VjH2U588a8xEakqvtiz+GPc4427l2nIbcr3R1rsCe0vTWez9H
Q3F+MasPWuPzt3XDtZpFGnqz/jtdHfuU0Y+p/GUaEv6dLLOM89cv66N3Qih0
lFeSXpKJPe/rQlWRpKOpQ0phrTjf1QRKu4lL01GacerlG9jnw3trSWvoSMl/
9Lkr9lLSXt9P6+k434knM3H+JJfu6Y7eQkfkHtEBXmzhSYO84b10FESwpCk4
P9sPp/9Zs5+OHmRX3KrD+Ty9g2XpepCOtDs9Jc9gy1ff/zNyjI4+PHfn7sf5
X/uiuNWXQDp64bo5L8sU1z+5qT/fMuhIxMiBh4PrS7aoqZViFh21O//TuYX9
je9u3tFcOjpzR+k4wvaecrIaLaIj/zdZlbG4PkXUNOSN1dIRyUKHRsf16559
ptXEIB3VP5K5MAgc+LlrLk/lCx1JmFjZnMHW0Ldd8Bqlo2guUykqdvVaav7P
aTqyuMVIU8P1smX6zMLkMh2tdijS9MX1djbOPH9mLT8KmhseeK7LgW11Cwvs
o/zIwJctegPXb4uijppJT35Ekv0jLI594EbRuW/e/Ojf8qR8Kq73507vX+g8
y49qXNYmxuN+4KlizZ/yGH7UMa/s662K729S8PypfH7UqHHAgqbMAeVD85zJ
b/yoXKzG/wruP3Qt2h9/G+dHIck/+WdXc2DX1sKzA5P8iBGf9tga+5ioE6eZ
zY9Oy9SCIO5f7r55yi4iC6DtpM8q51fhfKcRyPJQEECLMr90VcQ4IMr1m/nt
iACyrqymd1HxfvV6lWh6CCA+K+dnfNi65cPHw04KoFyTOmtdCq4/R94OSZ4V
QC9bm+XScf9V+DqzxeyiAJI2j3Y048b3NcG4sKxQADkduP0jaJENx0VTDoVM
CaBe5YOf/06yYeEnr/TbWQFEddQ/zY99ueFct/hvAZSxo7F/Je4Py8+673m4
JIAO3WwFDdw//v2ko/9FWBBdt/+hb/OdDSmZQxKmWoJI4vr51wcG2VCrqNom
GiiI2hr+iqe0sKHEtDPY4rwg+q73NDoc97eZJ84pxoQLol9LZe9P4v435FFT
yO9YQRRCaP4xbmLDNoOjG3rTBVH8T67Ub6/Y8Nw+Ky6rRhDFGtxLm65hQ32U
iPF/S4JI1/RH9Trcn7/+zH5qGCOE+kcr3y+HsSFiaWWbWrwQMuO7BDWhbNCT
NvgmmyiErFs+ZJ0JYUOZfYzI8jUhZBgUpPI1GMfzRtyTyBNCQd+SvB/74374
wRYp1CCEUkV0XdZ74feL4KAQIx5hJPzFs1DHng2BIn+RyQVhZHy31YpXkQ1P
VtbZxscII79C9xuO69jAlgtzb4sXRpa7tscUrmXDKU1SnFOqMBrU+mWzU5YN
Hrbk9yfvCqOO5rk7pyXZ4HRNwOX6a2FEahQtv0hjw+rLSdtYZBH0IzNAtQC/
Xy0JZzuZ7BZBPnoZ+vmlLOBe8Txtu7kIcrSRfEWUsIDCGOxCe0RQrfIQqbeI
BSJi0jYGNiLo32jwbUoBC9auvLF7yz4RpK6603JvNgtM5JL1lD1F0FKosXJ5
MgsSNMJlBOJF0PJjsws+viwQtzk00tkkgi6K54h/UmHB4KCHz+cdK5Dwyd7Y
t1d/gVC/8Kmk1hVo1aN4i5UfZ+HaCocXyhYM9HYiJjObMgtCUhtEDloyEHXm
89p3PLMQK086dNWagV7NPT36a5kJ5zYV/f1nz0AHrj9Q3DbPhEN7l3Q6XRhI
J6zlVOU4E1Qy7pWG+jLQCRWpGJ23TKiXm7vVkcpA/oPXIDKOCXr/tUxQrjPQ
PZ460SPRTKjQvLPV4AYDrX7anGgUwYR7280/FdxiII7/3VNzgUy45J7NCM1j
IAf/mIGdx5ngULgrXukJA/mg5cIzO5jwvkymx7mKgTa6ukSpGTHBtHp2fWoN
A900mJsb3cYE/Xe3Gv4+Z6CAJr4H1tpMkJucWf7whoFcsju1KOuYcJPdYEl5
x0BzYmbNpbJMEP2XcXtbCwPlPHaZt5NiAp+QiX5BOwM1Xc4QvLGCCeESqxIG
OhiomOzG1hZkwrzsdM+Kjwzkp071bqcywU/pldKuTwx0lDkY4Elmwk/19ICQ
XgZ69nXzChKJCf8DCuL1/Q==
           "]]}, 
         {RGBColor[0.6, 0.24, 0.4428931686004542], Thickness[0.006], Opacity[
          1.], LineBox[CompressedData["
1:eJwV13c4lV8cAHAZd5ldGWVLEWWHiHPKzqgkJCshM6VSSRkpIzSMKCMzkZmR
1UspkhCyKusnvfda1yWjwe/0l+fzuN/7nPc933WlXP2t3FlZWFjKN7Gw/Psb
7D6o8ltqDWsw1WFubMwDal5drOC2NUwm6bbLwJ958Gwy7YcKdQ27l0VTKlmb
B/2nT6V7sq5hFlVHlk4szgNlVzqpf2IVcxpUlymcmgffnf6MluWsYpyuhfl7
Ps4DSzvJeI8dqxjlXNStt6nzQMLMk/5JbgUbDPZbdlCZB2L+4X3yHD+xwLuE
ICXTOdBeLBHaybGIlc0WMKHvLKhsfEgN4lvALNNZssoSZsCCkHrx4fFZrE03
vGi4eBoM0PReQjoNY7yh0VzG6eCCltNOjYzv2PwZwnMOATrQirXQsYn7jq3Y
2vbyUungz+j+I4HB37G5F/QrIrx0EBEpElRt/x07PHnSUJNMB8n9gx81hL5j
8s4MvrC/NPDy4rFLmvcmMaru/hGnKRpYLzNp0Qr/D3u0PfaxZS0NRO9Sc9Xx
GMdaUiye2LrRgHSy4sfrNuOY/P6u2LVTNNDAKq/VZDSONQ0NiqU70wDjiySP
oew4dvShryrNngbs4nnqLPExzCOozzjpKA3sXKRtdvUew25LdarpARqIuHrg
5uZvI1hqpN2FLyLoPFZaJ5IbR7A9NWNGlVtpYFpBSUkkYwTr1RH9Hi9EA1Yj
ol9knEew4PMmt035aUBKf1VVa/wbFkaOu9ZHoYFXXKUTTt+/Yv2LSsoHf+Fg
JVP04PPZYex6vU18xDAO+MR260R/GMZeqcaG+w/iQP6RjrrHs2HspN1kvUM/
DhwS7XdKug9jVxKc2PR6cPA6KoWS+HUIyxGaooi24yD2/Jbeax8GsSLxou3G
dTiQ1OdyM3vWj9WK/b3kmoaDfU0ijnKR/ZhWd9+DlEc4sNJVsOFw78d6ykLE
PqXg4JbmIRNMsh8za+QKM03CAV0hardaymfsXNf3LNt4HFRuYf+5LbIP4wUr
5vRQHJhM/b5Fd+vBRgO+8yycwQFX0nYFLsMerLK8VuKeBw669c269+zoweYf
8/qpuOPALuvRtvPfP2GWLaFNQa448HLYV7ri/gnzi152kXPEQUxP4CD7mW5M
o1xYi2GFA8uwjOs7jbsxzWjiuRdHcUBVfidtItuN3QyiM64cwYGGiMKwYFcX
Vu1zvZtiiQPb+55sMt2d2DOtHSKHTHHw6Pp/x/V6OjANp+JgTYgD6S+qT8Ie
dGAVnV6pEgAHhVrh9BarDiz/hDGFooeD+kXJELPeD1gAF9v0dx0cfPVyKrDr
a8faZUPqajVxIGEz9Cugvw2jnFYW61HCQcELOcPq5DZs9k1u66giDpQ3X7m7
ZtOG3Zymds/vwQHsEJQJHWjFtkxK/xXcjQPXg9YWcYPvsETBsoEwORzkKnZl
Ph1uwXQLRwjtUjiwnlqbUkhrwZxetnRvQmbPkFEsc2zBftruoulI4sCNO6jh
5dgbzMFQj1gjjgOZGZmh91OvMcn0P+zvRXCQ8yyIOsNswjoc09wdBHFw7FTe
iXOVTVj+PMWsVgAHbFu7nyxdasIUEtJvCSO/4zNz+rWAYdoXnv3+xo8Do84n
D0XXGzFZV8+fEZtxYGhqTjklWIfRzc/76HOj877MSvFKrcWMnzzteMuFzie3
sjNAtBYzuWYRdQi5hZCtf1P6JRb5hMJ3khMHBi0rwXmK1Vis1IJnChnFq1lw
lpRXYWd7juXtQWbPyU6tVq/CvjUY670lofgwi+pW7Ursbc3Q7d9EFA9y5mlG
FdixuwJXIwgovmT1OvN9OfaO79qT3cjs4pZcv83LsfYg7Z0DHCj+z6oc17Ey
rLr7noUasslg2tldz0uxJxLR85PsOCDWGN/RrijBckUzGCnIty+mtzi8eo7t
CfzER0I2OmYy7tdShPWtGSq/YcMBQXXx7432Qsz86s3SUORb8yaaWf0FmBxY
/siKbNC5eKzi61MsyivQr5UVnac449ybiXzMwva4XzxyhPfSs+9zuZh7c1X8
duTznm6jNaM5mOtLm7uzm3Dg5NG3JaY7G/O68tqhDtnczeCQQ3MW5j0huhKN
vM+1MkSx4gkWPx7p5PDv/00m3puMMjFhn+0JKsiyDXKf82TTMckb3Elk5K8v
8MI5egp23k9n02sWHFSXtgkkdCRjZZfLfbKR7xcVhGqWJGLUM8M5t5B9n0ZN
f7n7AIv1an/mg2yU42kTev4exqxKuG6NfEDvfrhpfiy2cMdIAiIv7z1q98Ar
CmNVX4hXRC7as1nxy+4IbOdGZocEctOhbKLJWAj2y8hxkB9ZXlv6xZDHZSzD
T6WCgix3zKCxf9gPe/xN2p4defV0lNxS1wkMJ2t0s/yLb5i3ilGAYMjPb8s/
O/A16GJ/3YBU3PudrMgtwk6LFqsBoGvRhEhEtt81Ytxw/how1cCreP59n6iS
ZdLPMOC2kKW6FVl/h/8Vc9Xb4GT72es7keP3lGaz+ceAgbOGyRrIQ3vnO+qK
4sGOpG3XTZGpmQ9/a128D0h/xlSckbVyau4lPkgALD7RlZeRHZ8O7GCUJQGb
ClaOBOTwopU6s66HYE/Rvu3lyAWlQkeezqaC55pbeXuQO19ofmflSgMC+jFt
P5EXa2yDnOQzwFLzhcOi6L64RuqJjjJPgF5FXY4hssSYWU+MWhYIFTn49jyy
6sSXtJcHs4EQ7/SLJ8gGkz5npo7mAMOCRP8eZG/8zp8D5/JAio+DhR7Kr+t0
kVb/kHxAYVHyv4J8b6bofnr8UyDG6+NYhVzF+LBz7fkzsI0ekKGJ8pdljfNo
Ga0Y7Nd+XOyI8p//92ORkdUSoLzxZE8JcsK6wCIHexnw54u4sgnVUz5LfqMa
fzmIXFr2K0P+wP7O6q7KC2A9U9mthOq1j4NHa2ftC8AcG3iSjDxCsBFrhJUg
yb5rHwuqbwZp6gf9cBU4lE99+wVZkJtw3ehsDUjccNSqpODgovFseftMDYgp
39cjh/pHT1jflKXPSwBXo/ozkeOWs4/YetaCLcHOYkn/+s8YkPF0rQdnHz19
nMaD+us22RMzY/Ug8tT3UBlelE/WPPHnnBuAyTWFzhLk4PdfV644NIKR+JDM
dj50HxVXP0TbYKCQDeOXQP3vyKwLC89nDASZNCvVIQ/w5257v6sJDNuxl9tu
wcFeyzuHLQqaQNiPj+OpqH8uvD5RezyvGVyzz1/QFsaB5/PlWI/MNwB7d9N/
XgwHD029nxaMvAH8Sa9Ly1C/fjf1rZku1gJStLMtL0qg/i31dvlsWgsoZHrn
s6J+P5qU4HI59S2weDVZpiODA5sQZfWohFZQVkl6I66A7t/K+8uzyA/gwhSb
VJ42yrenz0t1Oj6A+9F3e1vRvOL8O3fzI18HkA5x157dj97f0wu7F1I7gLpt
rRRE887lb/B1recfgbC/CCQYoPdRcFeitbsLUFS616loftqHDKswuXqA9JPf
UM4N5WfhbxEdpR6w7MD1MRPN71d9ooSIoz1A87sTYyua91LyzsMCyT1Ao7Fm
VcAbB3jff+H7JHrBe8XTi7vP4SBQfrY3VKUPnK97lfs5GOXT541LvDb9YCKZ
ZExB+4bysRfjNZf7wZ9CeeP2VFQv3R4WLqnIJla5sY9xQOn4KFP+tR9EaUud
F85E9fb6ca/V6QFgU3ZD3TwfBwGlmirJ5waB0Vayw/YqHByN9p8RvTMMugMq
6iP7cMCrO+oq3zQCNHJyToyjfY01Okg6fnQE3GNM8BFFaWC5T2BiYX0E7OeY
j1cUp4GvvuananVHgU3+5+FwaRooSKt1NqkfBVrd9+5DBRqQXDdVVDs5BrJF
9QN5dWmg1lFG4ajNOCijPx5kon2TLjokE2f+HzA5EsAfW0YDyeKKVSzxP8Bc
Q4RH8Fk6+E4Pfj1yexoETb/o+aU6DW5o1/i+7JsHBhOnNZ0FZ1BfS5c5QGSC
Ixo7pwnrM6BMyfHol41FkCm4/3DM4CzQ2PPAfFF6GewtqbFRfDMHePgMbjdJ
rYJm7X2qxino94KUyNAtwV9APlwjzEKZAWhLZ3617f0DftxUVO5NZoBrxSr2
zcrrYNp7pb15ngGGErRaRBRYIEk3bn7ZeAEcx+k/erQ2QfYiqY3ipAUQVPql
0E2dFWq+Cxke/rwALtgSj+81ZIP2Ric+iVCZYGRjN6uyKRuku6pupyObFFiV
yluwwc4bU/QafiYQX0snSx5ng4XUN1+OCjBB2yP1VxR3NlgVEXUwRJgJREdO
yY5FsMG7BWbiTeJM0OLWsBbTwganpvvGh+SZYEvA+YwxfXaYKnDU0fcAE3x1
e6/TaswOlRi+yVsOMkGurdRQsRk7bD5wwbQBWV33E/+1Y+wwQkxZjGLABNYk
lWiB0+xQP4b1WqYREyRlMC4cCmeH46VTXOVmTCD4wd+0sokddp+xD/A/jp6n
sXXqUQs7FOfcMkGwYYL8MomIsDZ2+Oj84Q/pyBrJXa8su9mh3ANIabdlAptT
Suq0UXZ4kdS8T9SeCZJX5sTFN9jh9sE1h6dOTCAkc3YpUpcDhheX5tidYQJX
1tNxbw5wQIsKiWI6csmY7c4NQw5opPVVKNiTCQzSD9gFWnJAL26VzeleTBAg
KNDg5swBi28REwZ8mKCD1HDzQBgH3HX/7CfFc0wQPkvm/93CAWdNRuU9rjDB
xw/rRRrvOWCF28sTk8jChYsGAR85IMkkg3bqKhOUenwLpH3mgBqKMbtPBqH3
OVo2PDDFARvgSz2jYCbQ7LHNriQR4KHbignrIUwwU52nctacAIs08xZXbjMB
612hvaeOEOAV87uyJyPR95+J1rK2JkDpzNXuRmQDIT+g7UCAY+uGEWFRTJB2
Wd2C4EuA7Y41vqwxTGCu9cYz4w4Bauk4GNBjmaCodiyzs50AVYtDKFYPmKDp
vlVOcycBMiUEZnOQ+71a8it7CJChK2T4E5l1W0Hxo2EC/NnlfDw5gQnsg/zr
PegESNq8svwpkQkoOuv962QifN1D11V6yATeDSI8SqZE+HNz6WDYYyZgC5Xn
vmxBhB8yJLpakdP093FhR4mwva5QmjuNCbrabSiH7YlwLoV3PAlZfeg+wd+H
CBPFuesz05lg/SdxoySOCC8ez/8vMZMJHtYKri/fJ0Lh0NyibmTl6zv+6iUT
Idu32m7OJ0xwml3/d2cGEWbH7FINRW6j3liZKyXC3khhq1NZTPBAaWlesQed
L16IwJHDBAqLrPOB/UQYaHolUwO5pXrz3KthIjRTm0s6g7yiqzRj+R8Rlmtt
fdSK7GDujZ9dQuev8toIyWWCn7xXf1SvEmHW3fNhz5HjeyOn1v8QodNynMsg
crN93mQ8BwnaybFrKOYxwU6vsbESQRIsvDSp24OM7Z4fXd5GgqOkuwVryHaM
vyN6EiTIXW1xTjKfCe5cFvnWKYs+r0wU8kVm3LIZmtMiwcRbXs2/keuzOz4p
niTBWJ3J6D9PUf272OkoOpOgVbHaF6EClK9ik7l7TpPgNrWLGarIh1J+X97t
Q4KvfdqCPJCH4+TF5a+RoO7exphWZD2z6shdISQoS0v0GUHOJh1ckLtJgkUp
jq+WkL1vnmiRvUOCY+PNtRLPmODXlSjvHY9JkIF/JvojO2ls6ZPJJMFLBnuv
hCG/XszUlckhQdb4W/YJyDFna/i2F5Fg19TqxSrkOQX9IOlSEty6JFL8FtmK
1vmf1AsSvDqtZPsZeavbVLVkPQneS5LftIgcLBUgKYmR4C+jzZs2FTLB2Mjf
aIk3JDg5igfwIBecEHAU/0CC9u+8n8sicwllvRPrQs/PL3BRDflc325lsV4S
bDIsK9ZD1jpswCb6hQSfnqwNPIacxtXtKzJKgkF6sgRHZJb2k/3b/iNBc8Jt
ogeyW+QPsO0HCa5WfA46i9xmcOHZ1mkSdDYQdAlE3s26Qd06T4LedcY115Hv
YTHBwoskyCHgHRqBvBQsOCW0QoJi1tfrY5BttbMPC/0mwYLLYZ73kOtW9tQK
bpBgWkhgZBKyeFWttCAbGS77OAg/Qg4PMIwVIJJh0X41kQzkKaVPP7dwkmH9
wq+7WciHZh2ct/CSodSdF4G5yCWFeBs/PxlOkBy78pGpnhdV+YXIcNV7JbUA
OXAHSxpVhAxdy8P7nyEPT9zhoEqQoczX9YhCZL0nQv6bt5OhzrRP3j9nO+YM
8smSYcHIe81/JogoHeRTIEOfauH9/+K9B+uKeJXI8GaAXcVT5M4kIwFeNTJk
UqMf5SGrHuu5waNJhi8fFi5lIyfxOeHcOmT4maWxKRN59SPtKDcgw0OWTeuP
kR3uXKrn0idD0dDKkofITSabdnAZk6Flcmr3A2QZQlw8pxkZ/rjn7xaHHPVG
eJVymAzn/DW8I5FnQnNPUY6RoZ/a3HgocuXvenXySTLc4qksG/Dv+dmC4pec
yFCDrCPhjazJqYWPupLhc5e6+FP/7mNb5eNqbzIUUhPqs0QOlg74mXWWDF1K
lp4ZIOvKKx+OCyDD/DGjlX3/zrfvOatbEBnK+piuSv+7rwPeDodvkOHfN2tF
gsj6pnLV2uFkSPgsPkBGfmeX67U5Bp1PqjVhDuX3h8tp3a9SyXA24F5+OXJs
iL18YToZnk+bEshCtowUjkjKIkOzm+V/7iJ3Jydq+j4jQ564PGVf5P6q2Iyt
tWQ4XEFQFUdOaTy0yt5IhpE4qyMZ+cRbkhWjiQyDpi5sLKJ6/toXwdHahuL1
Kwv/1f/EYrDvxUEybHtV8sgTOfe39jvnr2QYc+lo2GFkd7Y1CbMxMkwkeY3u
Rcapl3qlcHQ/n5Y3bUKeVfHT7lohQ23buLF7qB+V7FNIrPtNhgb2A+EXkM8d
oM3mbZBho31y2nFk5hH3rGAiBQZ6XdAQRl71dyTJC1Egm3sh20PU3+oui7gK
iFBg4WraqUvI10KG6lkkKLCtgV3zGPJ6/HH/gZ0U6LqsZsKNzF5i0R+hQYFP
Zajs11A/5Z3RzR09ToFXw/rH96N+bD2asiZhT4FuzXHivMgpPYuWLk4UuOtX
Rt0Y6u/Stc/WxjwocE9+F184svptgcMTlylQwdh3b2M2mn+Ss2uTqSg+u8BZ
AM2TTH6TwzsyKPDNM8qDb2jeTBJyct2zKfDB8bbtech+s3aHpwop0Ffe1l0V
ObSuJfdHPQUm/33nYojmV7512mH6NwqUNRTYZ4Hm3bTxSq78BAWKbTc8xYms
rGP1y3uKAgdDe/E2NB9rpUh503MUOJLPJXgQuWPuwq+ZDQrM8lnBd6P5uhBl
ljcvxQmF9KbPTaYwwf7GX7+W3Dlh2r1Uzi9ofpsX9tTNeHHCxTHxsRjkkw8L
gyb9OOHz6Ndy2shB5+1/9V7ihEdiPAQfovlfs6NureIWJ3xvvuf0ofuofuOv
rp7L44Ra18TeJMczgZzz6s+ZSU44/NX4yTu0f2iZd1dN4pywtfn+mhuy8b6C
S19nOGHJD85WVmQPfrufH5Y44TIj4dV+tL/ktNYsFbJzQddokmThLdTvlC8v
espwwVgXnWLvcCbg37TMmDzNBXdHHlgJv4be15D3cxVPLtg5CpQJyFoVo2du
+HLBWR61t1Fov3I6/X5E6BKK37POGov2r4K3aR2HbnPB15esO2Muo3qN0S8o
K+CCoW9v5HldYIIz/Pedg2dRfLHU6efeaJ5Nc4i8X+CCVTxAXAQ5tiWoX2CZ
C6Ycu7c3Gu2HFZfcLErXueAJ38Erp9H++GdAU2eClxuOTBta8Xkwwf20EUET
VW7omzZtZXYKzecduzv5L3NDccvlTCO0vz436b1qfo0bVh2sns1B+22aT9CO
WyHc8Bp9IZ0FObi8LXg5EtmMvuOlNbo/XXeFoRRu6H5av0/CigleWWdEZdRx
w9bo4eJP5qjf3OTT37XODSfUiecxtK+/HV+q0bvFAyWdpfVbdqF8WxfuVIzm
geqWrT+IyNoiupPicTywr86f3UyOCcqsb/FtJPLAj/zjeV070XlaBbywXB44
VDIR3bMd7cPFGttgCw+0uxjw5ZUYup+rV4IPsPFCTHy9S2UzE1zm+wMNwnjh
4/crt8OXF8A6b6adgSkfrJw5SQ+sWgACR53Hetv4oIU7pyr3uQXw7Zvn2XHD
zdCvxzx9p8wC4PnCey7+42a4NX86/dp7BkjcbNMsZ06F/dnvXUr9GIBnmwKf
kyUV1pzM+UrwZYBIaRbnhCNUmPBn8ZujNwMEqRX++WtNhRXGOgGUMwzgfHxd
s9eRCs/WALqjCwPIp+aXXPenwmYdfZc5KwZoklx53POACh81/HxZo8kA2rs6
6MQkKuz4Zn2bRYMBXqhk7dN9SIVaG9P/magzQP5Bs4Gnj6lwr6j60UH0++6O
Wyb1ei4VLrx3Wl/YxQA2BcbRstVUuMrPvswnygBdZaKDDi+p0HGRa9FqGwOY
1C7sfFBHhfou+rcThRlAp/1xy59XVBh5suWcoAADSM7Mb3xqpcLcTesuAjwM
8GipxZLYToX1mbbbrLkYgP9vavr+DirccGbxe0BhAAKPgc7Tbip8Mj4wyk1k
gBDBrTFfe6jw5FovixkHA6yKzw1u/kyFR8ZqGyLZGCBA9o2s8QAVZpgt8Lds
YoBppZTA4CEqFD05QWBhYYD/AWO4JCw=
           "]]}, 
         {RGBColor[0.6, 0.5470136627990908, 0.24], Thickness[0.006], Opacity[
          1.], LineBox[CompressedData["
1:eJwV13k8VF0YB3BZZ8ZYGlvZeW0RKbLGOaIIEUrIEtkT0aJEi8iSFEkqkTXZ
K2RJl5pCJCHZQrYsd5iJbFne46/5fD8zd+45557zPL8r5RZg7cHMxMRUsoWJ
afMz1KN79z+pZWwwW2x5Y2MWUHKq4wSFl7GsQg3q6fVZ8GI09fduyjJmUNPi
9WN1FnSdcn3qzbyM2dcPaxcvzwJVtylC1/ASpnNhmM9hbhaMOa8OlmYtYb7H
OBn547PAwk4y3lN2CTsmEDyu9mUWSJh5T31TWMRcBXZOLj6aBWIB4Z2KbH+x
bYp9fUcUZ8HnIonrrWxz2ME1G4ex9zOgrPYhJYSXgQWs7N4mdHIGMITUiyx/
0bBEn3vffy/TwI9J/Uo4NYn5tgVq62TQwDktZzmNtDFM64kx3zNTGtCKO6xr
e2cMm4/2y3Q7RAOrg/uOXAwdwyIehuCyJjQQESUSUuEwhvmMnXhdfIAGkru6
v2gIjWGtnH7CTZAGKs/bXNC8N4qBjfZ3Upo0sF5qQtUKH8EKj/j99JChgZgd
am66nr8wZ0nr20e30IB0ssqXMNtfWO0c35MTTDTwlllRq+7gL6zNYpf3qQ0c
0PskuQ/I/8JOK43pXljDgV08d7XFxBCmlOHWkbGMA7m5ya1uvkOYhultisQf
HERcNri59ecANr5wzKhwBAeV1lr2ybUDWGWNXXHzMA6mlXbtEkkbwOaHvg9N
/8KB9YBon4zLAFbXl/hMZQgHUoZLe7R+/cTc2K2Tavtx8I5cMuw81o81Xfr5
YEsXDhbTRfcX0nqxc+bTOjJNOOAV26kb09yLDVn2PDBvxIHiY111zxe92MGP
vhMXGnDgmOQgJ+nRi/VeXr3Q/BEH76NTSEn9PVgah7te+HscxAXyd1xp7sZa
nuq2ib/FgaQh2d3sRRfWm+kRLViKA+06ESeFqC6sNcwkzrkEjVdPyZbNowuL
LFS6/7wYB5GapiaYZBe2Fra/YF8RDqaUoneqpXzHxOkfuc7l46CMn/WvcFQn
NhtxdIQ3Bwcm4/8ip9zbMX+9938oT3BAfvCfEvlAO2bWp8yIfIyDNkOzNmXZ
dszOq7xn+RFa74zHwoFj37D6Bys+oyk48HHULln0+Ibtjbh8h5qMg9j2i92s
Xm3Yl6ENnpeJOLC4kRYmZ9yGtUb/adqDTFH9JG0i34bRR08GlifgQENEqVfw
61eshis0pvYeDo4neLPItLVihizyo93xOHgcNnJMv70FE8r+c2bfbRxI9+15
diOxBdvv/krwSywO8rXCp6jWLVjOI3qJM3LNnOQ1s45mzEwqtSwiBgf9Ps55
dp2fsa3DEZz9UTiQsO1ZCepqxNbLOQUqI3CQ91rhQEVyI5aostpzHFl166W7
y7aN2L4Q7sSlmziALYIy1380YPz/qffvQ3bbf/Twne5PWG94SX/bDRxkq3xN
f95LxSKbwovlruHg6PjyuFIqFevv9jD/cRUHrGkyKqVOVEykVLQrGtmdK+Rt
5dAHrEnuRtFMGA5kcJmepvH3WKpyYMDHUBx0ZllKWuS9xzwWYEAYcsSJEK92
n/fYNE/7CQ3k0c9f//bi9Ri7VN6//Cs4yHoRQsH/1GF7aOL26SE4sHHNsT9b
Voexzi/UOyOzbG97Nn+hDnOu8twmgfyJ18x5hYFhId8C4zMv4+Bg67OHouu1
WCf3UEbZJRwcOGROchWsxrS7tELYgtH8KjNSfB5VYV5rcQ0dF9F8FBblgkSr
sC8tgyxZyFT2TMOb0pUYv2nrISNkI+piaI5KBXbds5OceAFdr3aYs/hlOfaK
JNfphcyalfmoQr0cK7nDflsfmXrjcEWDThmmZFLeMHMeXQ+yZicPvsIcb4Re
dUDOLl4K+9P0ElvMWvmgicwqbkH+Z/4SgxrXlwWQqatLCmSbUuzH7y717+fQ
fu5O9d9RWIKlVtbrVCBzvDG+rfOqGKOf+K2agnzr/FOq47tCjMuLMuOMfNDG
5NcZagHmHaVSbojMvmdu7ernfMx0+pXfDuTIWRPNjK48TOeHWNFiEBpf65zN
q/7nWKvYNo0hZNaitLMfhnOxcZnMkibkCN/5F2Mz2VhHd/T5dORAb/fBN4NZ
WEayvngssrNnJ39sWyZmtM9y5AKyubuRqWN9BqauT/3ghqztVnZN5dUz7FZc
LnZk8/s6E98tB9Ox2cT1LoAs/1bhe478U6xMq5Ooitz/eiJ/ZioFO+gj8J4P
uaKkUeB+SzJ2ZGe8MQdyQkHedc3iJExhI23iXyAO/J5HT/fdTcQK9xzOYSAf
zPK2vR54D6Pcfxo2gWygnxB+KDcOI3gnBQ4hL+y1skv0icZen997owe5QHmr
St/OCCxy8WZhB3KdaSaHydA1zDU/fK4VWVFH+nWPZzAW9V7NthlZwcaotqv3
DHafntLZiLx0Klph/qs9du3ka/+GzevfzlrHKkGQUXVTZtOOvG/1sDV38Fyc
tLBp6jbnucNLQSBN+eBIE7LDjgHjt4FXwMiGBt6y+X+iuywe/L0B9BX7eL8h
G8oGXDLfcwu0vFW16kKOVy7JZAmIBev79xb1I/fsnW2pLogH1A9jMqPIlPSH
/7TOJwDrev1KHFkr6829pMT7wEJ7n9cCstPzH7L00gfgW3bP7i1oPcMLFqvN
vj4Edktbt3Eh55UIHXlOewR6sga3CyO3vtYcYyangrrEfZoKyHNvjoc4K6aB
JSXps5rI5IEaDieZZ2DGKoZqjCwxZNYeq5YBHrv5qtsj7xnuS63cnwkSNGux
05v7bfS017hVFpiRvex5Ddl34vaqwdkckMTFwZ6PHDYl0hBwLRecFfm4Xod8
Dy9IeBr/HIyeplJ6kMvpzXLLhS/AhIV9HBntZ6ZlTqvSySKQdOc69Toy378n
IgNLxeDYO/qDZ8j31wXm2FhLwWyNdng9ci5Tbq0a30twXWhbATs6b82sn6zv
7n4N1G0096Uhd7Jxa8lVvQZWMZnDn5AH2G3FamEZ8JF0yqIj0wnjv6csywHb
cuA5Y3TeBbnYww76vwGfbbrNmFG9OG9Me/kZfwO0m1x9VZHbb3SOW5yuBGS9
/666IN9ZyDxy3LsK8BttiazbrD9DQMbbrQYMyaxwxaP65CYsb48P1QDSI8HO
D8h1R7njz7q8Bd3GDfEryKFN/YuXHGsBv0TcL19U3+ZeXW6OscXA1yKxFVtU
/47QTjJxf8dAXJadWxLyD75s4aYddQD4nH7XjrzX4rbl4bw6EDP2ysoa1U/G
e/uqYzn1YAqj/XJE9de7cCHOM/0D8MiZu5eO6vnDQ77P8wY+AIObqztw5E/j
P+unxKhAYotIuTaq/zJSHxf8U6mAlVMkY7M/DD64fzL40UegcSOjRfw6Dmyv
qapH328A3D+djvaGo+dv7dv3IqoZBJSUyLOhfpb3vLBEt6UZFLP61l5C5lyb
ufmFtwWUGoj50pDbn5/byXjUAvRjEzh6UT88uRYaplX4BcwvxZrXxaH1yLsr
0dD2FexKwZvrUL91uNa7+w+5HfSo0Wbvov5Ozv8norurHTwOP02XRf3/Xaco
e4RVO8hV4WSqRZZSdOkVSG4H947cN5tBeWGicyRcW6IDRKvQbjul4eCiIq3j
+u5OwGobGOifhfbT940LPLZdgNm9oew4yieqNq9/vQnuAjwxk/mcKL+0tnke
PvmoC0gnLKfWIZNavsi87O8CbOzPzim/ROft/ZMO61M/APXXtmFKGQ6CSjR3
J5/tBrqtKyHkahztuwBc9HYvIKeWGVR+wgGP3qCbYt0ACOOI4BxA+Y45JkQ6
fnAAOG+/RXqH8t9Cp8AwY30ATNqEtaWNovrpZ+5apTcIJEhLJW7jaH1Tq1xM
agaBykjT67lJlL/WD6monRgCOoG+N3UYOKhyklGysv0FnIBhrx3Kp1OiPTJ3
zEfAyY1BV6okyr/iKuVM8b8BcMlTNjtLA2NToe8Hbk0Do6orRc5UGriq88av
snMWfGKeYiIpzICvc09lDDj+gNM1B4zM7s2A0l1OVn0bc2BC/nAm+DsDNJQT
zeekF8BzrdzgFPdZwM1rdKtOagnIammKB7eg9wspkZ5IwRXgVvnAz2wbHUzO
e6007l0Fkdsvve4wp4MrRbsd6lXXwc2z9+WvXqGDnvtaVBElJjhNHNndnk8H
xyamfrdrbYHlxvoh3t/pIKSkL99dnRkGFFjUai3TwbnjHMf2HmCBk4Sse+4i
DDCwsZNZ9RALzOa7fqMX2STPukTxMAuc4K7acUSUAcSXnxIlj7FAp8dr6Tpi
DND4WP0dyYMF+l3hlCZLMIDogKv8UAQLPFm2zz9DmgGo7m+XY6kscLx6sipp
BwPwBwWmDRmywtiPliOPNRig371Jt8GYFUbZR4JV5OzjUj1FZqyQX9zH2kmT
AdT1vvFdsWGFLPdIqeJaDHCUsDtG4BQrPMR3qvapNgM8SKOfMw1nhQWHt6jE
72MAweaAQ2V1rPBBKs9Fzf1oPrUN44+prLBj+njCXeTcUomIG42skPvaoOtv
ZI3kr+8s2lhhdsoN6WRDBrB13aU+OYjuJzMhSTdigOTFGXHxDVb4iiZETDZm
ACEZ//koPTb4/pEgfGHOAG7Mp+58MGCDpl/IaevIxUPH5TYOsEEvoZuZNocZ
wOipgd1FCzZ4xqwubRU5SFDgrbsLGxRZ3XPK1JIBWghvbxrcYIPUlO6t360Y
IJxG5PtHZYOVbdKVubYM8KV5vUCjiQ2+WZFooyNvy58zCvrCBlf37Lujc5wB
Sjx/Xpz8zgYfX3qx0ILcP1ja+2OcDVqKwkiaHQNoth/PLCOwwxy39mixEwyA
V+Ts9jdnh4SfvBNaLgzAfFdor+sRdigc2+x6DnmbV4zW0aPsUOeO9+0iZCOh
M0DHkR3GX1SZkTzJAKnB6ofZ/dihk54Kg8WVAcy1Pnin3WaHMff2/652Y4CC
qqH01s/s8KzdmhfuwQB1CdZZ9a3sEHBlfBP1ZIAuH2puWTs7/JrgOmWOzCyc
V/S4lx3eWpXeUYjsEBJQ4znFDtVkefo8vRiApLvetU7kgPqF05xfvBnA960I
965DHPBe5surjqcZgOW6IlfwYQ4o8jrjbyRyqqE2GbPigDweTeQS5K+fbUmW
DhyQveeFCJMf2k89CewBpzmgmtj2mqfI6385NorvcMDHV5RXP51hgIdVgusL
CRyQz0Dm/BSyapjsmn4yBxS33xLH5c8Ap1gN/7WmccCFlRNPrJEbKVcXZ0o4
YLoOv1Y3cuKu+VmVdg7IrP/R41sAAyjNMc9e7OKAxkm8vTPI1IqtM+96OeAe
yjqN8ywDLOrtwi1GOCD3/tJ5I2RHc98J/3nkc8SwV8h/eS7/rljigN8K12gt
yPEdUePrqxyQ0HNxfRy53iFnNJ6NAFtPTa1tD2QAOZ+hoWJBAryccPniFWRs
5+zggjABathojSQi29HXBvQlCNCM7Db7Avl2sMjPVnkCPHRiaqwLmR5p2zOj
RYBVK6FmO4MYoCaz5ZvKCQLE35gsUJHFT9rpqrgQoOe3YvXvyOFio9nKpwgQ
i68SH0M2TfkXvPM0AU7Xlv9lOccAvXcUxRWvECB77LYSPWR9s4qoHdcIMFn4
nKkZciZhP0PhJgEa9bsn2CH73rSnyt9G42FwSAchr1yK9pV9QoCvg2QsMpCd
Nfg7ZdIJ8Ig978FC5Pdz6XoyWQR41zt6sgI51v8N738FBDivtk2tGXlGyTBE
uoQACzOUezqRrSdbR6ReE6Dik8+KA8jb3ccrJGsI8N56ctsscqhUkKQkRoBc
XlSZJeShgbUYiQ8EeMPuggzTeQbIsxdwEm8mwMN6znI8yGShjE9iXwlQNTRJ
QRD5bOdOVbEOApToM+0SRdayNGIR7UPjWVZX34GcSm7zExkkQAtrr1EVZKbP
J7qERwjw/j9BqI7sHvUbCP8mwC0OhsbayI1G515snyZA/77pZT3kncwblO2z
6P6LPHb7ke9hsaHb5giwSKXE9SDyfKjguNAiAaqQmwRNkY/rZFoK/SNAARmn
4MPI1YvKVYIbaD/wn755BFm8vEpakIUIuSL+6NgghwcdiBPgIMLHMnNPjyGP
7/r2l5+TCG+V+hUeRzalObrw86Df486e9sjF+RONfHxESMppanZApnif38Mn
RISjrwr7TyBflGVKpYgQYdYCxyNH5N7h22wUCSKcdOhjckLWfyYUsPU/5A45
/k1nOmV188oT4XmXqfbN37OL7NrPq0SEf1jl9Dbt211dwLOLCN2+91hv/n/r
g4MCPGpE6DzNxr95/z027Ve5NYlQ8HT+dTvkB7zOE1y6RGgV3pBii7z0ZdKK
CxBhkLeT41Fkx9sXasiGRHjO2a/ZCrnOZIss2ZgIJ4rnxyyQZdjvxHOaEeFq
0UKBGXL0h21LJEsivFAVJGaCjF/PdiXZEGGplo+OEXLZvxp14gk0H5eGi7qb
82cJiZ93JkLHusslGsianFoTg25ESAuhJ+/efB7CZU8qfInwG1QOkkMOlQ76
m+FPhNE35z0kkfUUVS3vBBGh3N1wgvDm+LQLmd1DiDD021978ubzMvB1tLxK
hM9u9RPYkA0PKVTohBPh1S13PNfQ/v1kl+2zNZYI8VwLFRpyc3Bq27tHRMis
5T/biBx3zUEx/ykRKru/5ceQLaK2RTzIIML9K30TZchtyUmafi+I0HDw/tN0
5K7yuLTtVej59nNoByKn1JousdYSoasv83d3ZPuPBGt6HRHGgm6JzfPc3xnB
1tBIhDL2Iu83z//wXKjf+W50vaeCNhty9j+dTy79RDjIK2e+gOqHB8uyhNkQ
EUqKcHL/Rp6gXOiQmiDCTPbEtAZk2u4zOl8XiTBhB/VPBHKxtlJS9T8iPBil
HHYO+azBJC1ngwjNH8dVuCL/OeKREcpBgjvK1TT0kJcCnAiKQiQ4ecvZh47q
XXWwiJuACAmqbS8+3Y985VpPDZMECYrMs4g1Iq/HHwv4IUeC9pea49KQWYsP
d0VokKD/KVKGMTIPrpc9eIwEHQp902JRPT46mLIs4UCCde/8AgKQU9rnLE46
kyDksvtlgyxd9WJ5yJME91UsPRdBVr8lYDkcTIIjLk11uag/OEjSlkcfkeDP
apJMAeon6XwmlrJpJGi54M0WizzKnpXtkUmC45GzUd7IZ2h2luP5JGj6X9RZ
GeTr1dTs3zUkqFvk1PYQ9a/co6mWUz9J8Er621Y/1O+mjRezFYdJcCu1gXoA
WVXXesV3nAQP8hg7iiNXSRFypmdI8MvXioBW1D9bZs6t4BskONQ4o6CIzIg2
y5mV4oTemTGTX30YYF/tysq8BycUJ59s6UT92zy/vRr34YRJJ0675SCfeJgf
MnqGE4qq1+deQA4JdFjpuMAJDZ676Qggv5GtXn4VyQnJP7fHH0F5YU/85aWz
OZzwlKwH/uYUAyi4LP3FRznhLr7x4kMof2iZt5WPTnDCl/rvtvMiG2vnXejH
OaHFyxy1LpRXPPns/jbPc8Lk6trzrshZDW/m81nJkLm9Y+d5Z1TvVIPnvGXI
sNHzU0isIwPwbVmgj54iw79rnvUhKC/l9vgW7vYmw86I0oDdyFqvBr2u+pEh
xZC97jfKV86nmgaELpBhyxYmYxvkvI+pLaa3yFBKzGZWFuUzvVjDvNI8MnRx
G3hVZcMAXnwJLqE0Mmy7OGrzxAL1U9mdrXzBXLCAn5F1COXNQpOOy+ZXuOCZ
mfq5KZRHU0+HyEZe44IzPSvTt5FDXzaGLkRxQSWrvu8tBmi99TyUelK4oLjQ
j3umkAHeHU2LTqvmgqfk6SV79VB9uMlruGOdC24cf7T4GeXpj7/m3+hHcsOm
eC/iXwW0P9a3tarEcMOot1/eRCPriOiNit/hhn/sncREkUuPRvJuJHHDxZN7
uPfLo/E0CPhg2dywBzeJjpVF+bVIQxhSuSG9ZW2KC+V78cuXQg1YeGBI2p+O
AWEGCOZdhUY3eOD4ZfHCQk50fnjS7YwO8cLGy3/dKL/pQMDKZaijkRcmHFN7
X1xHBz9/evv/OrAVnnDeYhDykA64+3jOxn/ZCtOseoRNvOggaattvYI5BbJX
1mgla6LvhZV4nS0o0Ep0/963GnQQJc3kcv8IBRbwNhGH96L3G7X81bWjFDh3
9J2usjoduBxb1+xwosDu8qSmelU6UHyUWxwWQIE3FhqxkR10UCe5+KQ9kQJH
hu1fk0XpQGdHyxTHAwq8v3ZeSkWEDl7vztDWe0iBMUFL/pbCdJC73+zH8ycU
2HlS+UUCeh+77Z5OCcumQMJzQga/AB3Y5hnHyFdQYG37q05+bjr4Wira7VhJ
gVr/Dtqqc9GBSRVDLrGaAtnYZWtsyHSg+/kJdfUdBa4a1OxKJNGBJD678a2B
Ansd9Ju5OOjg8TzVguMzBVo3c/vvZKcDvrVHT/e1UCBZTnbBlI0O2LmNdJ+3
UWBG539voljo4Jrg9tj+dgpcvhtHz2GmgyXxGfRiQYFerPt4qVvoIEj+g7zx
DwpsKgkSHGaig+ldKRdDeyjwrnIgCxPy/wTCPg4=
           "]]}}, {}}, {}},
      AspectRatio->NCache[GoldenRatio^(-1), 0.6180339887498948],
      Axes->{False, False},
      AxesLabel->{None, None},
      AxesOrigin->{0, 0},
      AxesStyle->Directive[
        GrayLevel[0], 
        AbsoluteThickness[0.2]],
      BaseStyle->Automatic,
      DisplayFunction->Identity,
      Frame->{{True, True}, {True, True}},
      FrameLabel->{{
         FormBox["\"P\"", TraditionalForm], None}, {
         FormBox["\"\[Theta]\"", TraditionalForm], None}},
      FrameStyle->Directive[
        GrayLevel[0], 
        AbsoluteThickness[0.2]],
      FrameTicks->{{{{0, 
           FormBox["0", TraditionalForm]}, {0.5, 
           FormBox["0.5`", TraditionalForm]}, {1, 
           FormBox["1", TraditionalForm]}, {1.5, 
           FormBox["1.5`", TraditionalForm]}}, None}, {{{
           NCache[Rational[-1, 2] Pi, -1.5707963267948966`], 
           FormBox[
            RowBox[{"-", 
              FractionBox["\[Pi]", "2"]}], TraditionalForm]}, {0, 
           FormBox["0", TraditionalForm]}, {
           NCache[Rational[1, 2] Pi, 1.5707963267948966`], 
           FormBox[
            FractionBox["\[Pi]", "2"], TraditionalForm]}, {
           NCache[Pi, 3.141592653589793], 
           FormBox["\[Pi]", TraditionalForm]}, {
           NCache[Rational[3, 2] Pi, 4.71238898038469], 
           FormBox[
            FractionBox[
             RowBox[{"3", " ", "\[Pi]"}], "2"], TraditionalForm]}}, None}},
      FrameTicksStyle->GrayLevel[0],
      GridLines->{None, None},
      GridLinesStyle->Automatic,
      ImagePadding->All,
      LabelStyle->{FontFamily -> "Times New Roman", 20, Bold, 
        GrayLevel[0]},
      Method->{
       "DefaultBoundaryStyle" -> Automatic, "DefaultMeshStyle" -> 
        AbsolutePointSize[6], "PointSizeFunction" -> None, "ScalingFunctions" -> 
        None},
      PlotLabel->None,
      PlotRange->
       NCache[{{Rational[-1, 2] Pi, Rational[3, 2] Pi}, {-0.1, 
         1.6}}, {{-1.5707963267948966`, 4.71238898038469}, {-0.1, 1.6}}],
      PlotRangeClipping->True,
      PlotRangePadding->{{0, 0}, {0, 0}},
      Ticks->{Automatic, Automatic},
      TicksStyle->GrayLevel[0]], Scaled[{0.5, 0.5}], Center, Scaled[{1, 1}]], 
    InsetBox[
     TemplateBox[{
      StyleBox["\"R=2\"", Bold, 16, StripOnInput -> False],StyleBox[
       "\"R=5\"", Bold, 16, StripOnInput -> False],StyleBox[
       "\"R=10\\n\"", Bold, 16, StripOnInput -> False]},
      "LineLegend",
      DisplayFunction->(FormBox[
        StyleBox[
         StyleBox[
          PaneBox[
           TagBox[
            GridBox[{{
               TagBox[
                GridBox[{{
                   GraphicsBox[{{
                    Directive[
                    EdgeForm[
                    Directive[
                    Opacity[0.3], 
                    GrayLevel[0]]], 
                    PointSize[0.5], 
                    Opacity[1.], 
                    RGBColor[0.24720000000000014`, 0.24, 0.6], 
                    AbsoluteThickness[1], Thickness -> 0.006], {
                    LineBox[{{0, 10}, {20, 10}}]}}, {
                    Directive[
                    EdgeForm[
                    Directive[
                    Opacity[0.3], 
                    GrayLevel[0]]], 
                    PointSize[0.5], 
                    Opacity[1.], 
                    RGBColor[0.24720000000000014`, 0.24, 0.6], 
                    AbsoluteThickness[1], Thickness -> 0.006], {}}}, 
                    AspectRatio -> Full, ImageSize -> {20, 10}, 
                    PlotRangePadding -> None, ImagePadding -> Automatic, 
                    BaselinePosition -> (Scaled[-0.21] -> Baseline)], #, 
                   GraphicsBox[{{
                    Directive[
                    EdgeForm[
                    Directive[
                    Opacity[0.3], 
                    GrayLevel[0]]], 
                    PointSize[0.5], 
                    Opacity[1.], 
                    RGBColor[0.6, 0.24, 0.4428931686004542], 
                    AbsoluteThickness[1], Thickness -> 0.006], {
                    LineBox[{{0, 10}, {20, 10}}]}}, {
                    Directive[
                    EdgeForm[
                    Directive[
                    Opacity[0.3], 
                    GrayLevel[0]]], 
                    PointSize[0.5], 
                    Opacity[1.], 
                    RGBColor[0.6, 0.24, 0.4428931686004542], 
                    AbsoluteThickness[1], Thickness -> 0.006], {}}}, 
                    AspectRatio -> Full, ImageSize -> {20, 10}, 
                    PlotRangePadding -> None, ImagePadding -> Automatic, 
                    BaselinePosition -> (Scaled[-0.21] -> Baseline)], #2, 
                   GraphicsBox[{{
                    Directive[
                    EdgeForm[
                    Directive[
                    Opacity[0.3], 
                    GrayLevel[0]]], 
                    PointSize[0.5], 
                    Opacity[1.], 
                    RGBColor[0.6, 0.5470136627990908, 0.24], 
                    AbsoluteThickness[1], Thickness -> 0.006], {
                    LineBox[{{0, 10}, {20, 10}}]}}, {
                    Directive[
                    EdgeForm[
                    Directive[
                    Opacity[0.3], 
                    GrayLevel[0]]], 
                    PointSize[0.5], 
                    Opacity[1.], 
                    RGBColor[0.6, 0.5470136627990908, 0.24], 
                    AbsoluteThickness[1], Thickness -> 0.006], {}}}, 
                    AspectRatio -> Full, ImageSize -> {20, 10}, 
                    PlotRangePadding -> None, ImagePadding -> Automatic, 
                    BaselinePosition -> (Scaled[-0.21] -> Baseline)], #3}}, 
                 GridBoxAlignment -> {
                  "Columns" -> {Center, Left}, "Rows" -> {{Baseline}}}, 
                 AutoDelete -> False, 
                 GridBoxDividers -> {
                  "Columns" -> {{False}}, "Rows" -> {{False}}}, 
                 GridBoxItemSize -> {"Columns" -> {{All}}, "Rows" -> {{All}}},
                  GridBoxSpacings -> {"Columns" -> {{0.8, 0.5}}}], "Grid"]}}, 
             GridBoxAlignment -> {"Columns" -> {{Left}}, "Rows" -> {{Top}}}, 
             AutoDelete -> False, 
             GridBoxDividers -> {"Columns" -> {{None}}, "Rows" -> {{None}}}, 
             GridBoxItemSize -> {"Columns" -> {{All}}, "Rows" -> {{All}}}, 
             GridBoxSpacings -> {"Columns" -> {{0}}, "Rows" -> {{1}}}], 
            "Grid"], Alignment -> Left, AppearanceElements -> None, 
           ImageMargins -> {{5, 5}, {5, 5}}, ImageSizeAction -> 
           "ResizeToFit"], LineIndent -> 0, StripOnInput -> False], {
         FontFamily -> "Times New Roman", FontSize -> 20, FontWeight -> Bold, 
          GrayLevel[0], FontFamily -> "Arial"}, Background -> Automatic, 
         StripOnInput -> False], TraditionalForm]& ),
      Editable->True,
      InterpretationFunction:>(RowBox[{"LineLegend", "[", 
         RowBox[{
           RowBox[{"{", 
             RowBox[{
               RowBox[{"Directive", "[", 
                 RowBox[{
                   RowBox[{"Opacity", "[", "1.`", "]"}], ",", 
                   InterpretationBox[
                    ButtonBox[
                    TooltipBox[
                    GraphicsBox[{{
                    GrayLevel[0], 
                    RectangleBox[{0, 0}]}, {
                    GrayLevel[0], 
                    RectangleBox[{1, -1}]}, {
                    RGBColor[0.24720000000000014`, 0.24, 0.6], 
                    RectangleBox[{0, -1}, {2, 1}]}}, AspectRatio -> 1, Frame -> 
                    True, FrameStyle -> 
                    RGBColor[0.1648000000000001, 0.16, 0.4], FrameTicks -> 
                    None, PlotRangePadding -> None, ImageSize -> 
                    Dynamic[{
                    Automatic, 1.35 CurrentValue["FontCapHeight"]/
                    AbsoluteCurrentValue[Magnification]}]], 
                    "RGBColor[0.24720000000000014, 0.24, 0.6]"], Appearance -> 
                    None, BaseStyle -> {}, BaselinePosition -> Baseline, 
                    DefaultBaseStyle -> {}, ButtonFunction :> 
                    With[{Typeset`box$ = EvaluationBox[]}, 
                    If[
                    Not[
                    AbsoluteCurrentValue["Deployed"]], 
                    SelectionMove[Typeset`box$, All, Expression]; 
                    FrontEnd`Private`$ColorSelectorInitialAlpha = 1; 
                    FrontEnd`Private`$ColorSelectorInitialColor = 
                    RGBColor[0.24720000000000014`, 0.24, 0.6]; 
                    FrontEnd`Private`$ColorSelectorUseMakeBoxes = True; 
                    MathLink`CallFrontEnd[
                    FrontEnd`AttachCell[Typeset`box$, 
                    FrontEndResource["RGBColorValueSelector"], {
                    0, {Left, Bottom}}, {Left, Top}, 
                    "ClosingActions" -> {
                    "SelectionDeparture", "ParentChanged", 
                    "EvaluatorQuit"}]]]], BaseStyle -> Inherited, Evaluator -> 
                    Automatic, Method -> "Preemptive"], 
                    RGBColor[0.24720000000000014`, 0.24, 0.6], Editable -> 
                    False, Selectable -> False], ",", 
                   RowBox[{"AbsoluteThickness", "[", "1", "]"}], ",", 
                   RowBox[{"Thickness", "\[Rule]", "0.006`"}]}], "]"}], ",", 
               RowBox[{"Directive", "[", 
                 RowBox[{
                   RowBox[{"Opacity", "[", "1.`", "]"}], ",", 
                   InterpretationBox[
                    ButtonBox[
                    TooltipBox[
                    GraphicsBox[{{
                    GrayLevel[0], 
                    RectangleBox[{0, 0}]}, {
                    GrayLevel[0], 
                    RectangleBox[{1, -1}]}, {
                    RGBColor[0.6, 0.24, 0.4428931686004542], 
                    RectangleBox[{0, -1}, {2, 1}]}}, AspectRatio -> 1, Frame -> 
                    True, FrameStyle -> 
                    RGBColor[0.4, 0.16, 0.2952621124003028], FrameTicks -> 
                    None, PlotRangePadding -> None, ImageSize -> 
                    Dynamic[{
                    Automatic, 1.35 CurrentValue["FontCapHeight"]/
                    AbsoluteCurrentValue[Magnification]}]], 
                    "RGBColor[0.6, 0.24, 0.4428931686004542]"], Appearance -> 
                    None, BaseStyle -> {}, BaselinePosition -> Baseline, 
                    DefaultBaseStyle -> {}, ButtonFunction :> 
                    With[{Typeset`box$ = EvaluationBox[]}, 
                    If[
                    Not[
                    AbsoluteCurrentValue["Deployed"]], 
                    SelectionMove[Typeset`box$, All, Expression]; 
                    FrontEnd`Private`$ColorSelectorInitialAlpha = 1; 
                    FrontEnd`Private`$ColorSelectorInitialColor = 
                    RGBColor[0.6, 0.24, 0.4428931686004542]; 
                    FrontEnd`Private`$ColorSelectorUseMakeBoxes = True; 
                    MathLink`CallFrontEnd[
                    FrontEnd`AttachCell[Typeset`box$, 
                    FrontEndResource["RGBColorValueSelector"], {
                    0, {Left, Bottom}}, {Left, Top}, 
                    "ClosingActions" -> {
                    "SelectionDeparture", "ParentChanged", 
                    "EvaluatorQuit"}]]]], BaseStyle -> Inherited, Evaluator -> 
                    Automatic, Method -> "Preemptive"], 
                    RGBColor[0.6, 0.24, 0.4428931686004542], Editable -> 
                    False, Selectable -> False], ",", 
                   RowBox[{"AbsoluteThickness", "[", "1", "]"}], ",", 
                   RowBox[{"Thickness", "\[Rule]", "0.006`"}]}], "]"}], ",", 
               RowBox[{"Directive", "[", 
                 RowBox[{
                   RowBox[{"Opacity", "[", "1.`", "]"}], ",", 
                   InterpretationBox[
                    ButtonBox[
                    TooltipBox[
                    GraphicsBox[{{
                    GrayLevel[0], 
                    RectangleBox[{0, 0}]}, {
                    GrayLevel[0], 
                    RectangleBox[{1, -1}]}, {
                    RGBColor[0.6, 0.5470136627990908, 0.24], 
                    RectangleBox[{0, -1}, {2, 1}]}}, AspectRatio -> 1, Frame -> 
                    True, FrameStyle -> 
                    RGBColor[0.4, 0.36467577519939387`, 0.16], FrameTicks -> 
                    None, PlotRangePadding -> None, ImageSize -> 
                    Dynamic[{
                    Automatic, 1.35 CurrentValue["FontCapHeight"]/
                    AbsoluteCurrentValue[Magnification]}]], 
                    "RGBColor[0.6, 0.5470136627990908, 0.24]"], Appearance -> 
                    None, BaseStyle -> {}, BaselinePosition -> Baseline, 
                    DefaultBaseStyle -> {}, ButtonFunction :> 
                    With[{Typeset`box$ = EvaluationBox[]}, 
                    If[
                    Not[
                    AbsoluteCurrentValue["Deployed"]], 
                    SelectionMove[Typeset`box$, All, Expression]; 
                    FrontEnd`Private`$ColorSelectorInitialAlpha = 1; 
                    FrontEnd`Private`$ColorSelectorInitialColor = 
                    RGBColor[0.6, 0.5470136627990908, 0.24]; 
                    FrontEnd`Private`$ColorSelectorUseMakeBoxes = True; 
                    MathLink`CallFrontEnd[
                    FrontEnd`AttachCell[Typeset`box$, 
                    FrontEndResource["RGBColorValueSelector"], {
                    0, {Left, Bottom}}, {Left, Top}, 
                    "ClosingActions" -> {
                    "SelectionDeparture", "ParentChanged", 
                    "EvaluatorQuit"}]]]], BaseStyle -> Inherited, Evaluator -> 
                    Automatic, Method -> "Preemptive"], 
                    RGBColor[0.6, 0.5470136627990908, 0.24], Editable -> 
                    False, Selectable -> False], ",", 
                   RowBox[{"AbsoluteThickness", "[", "1", "]"}], ",", 
                   RowBox[{"Thickness", "\[Rule]", "0.006`"}]}], "]"}]}], 
             "}"}], ",", 
           RowBox[{"{", 
             RowBox[{#, ",", #2, ",", #3}], "}"}], ",", 
           RowBox[{"LegendMarkers", "\[Rule]", "None"}], ",", 
           RowBox[{"LabelStyle", "\[Rule]", 
             RowBox[{"{", 
               RowBox[{
                 RowBox[{"FontFamily", "\[Rule]", "\"Times New Roman\""}], 
                 ",", "20", ",", "Bold", ",", 
                 InterpretationBox[
                  ButtonBox[
                   TooltipBox[
                    GraphicsBox[{{
                    GrayLevel[0], 
                    RectangleBox[{0, 0}]}, {
                    GrayLevel[0], 
                    RectangleBox[{1, -1}]}, {
                    GrayLevel[0], 
                    RectangleBox[{0, -1}, {2, 1}]}}, AspectRatio -> 1, Frame -> 
                    True, FrameStyle -> GrayLevel[0.], FrameTicks -> None, 
                    PlotRangePadding -> None, ImageSize -> 
                    Dynamic[{
                    Automatic, 1.35 CurrentValue["FontCapHeight"]/
                    AbsoluteCurrentValue[Magnification]}]], "GrayLevel[0]"], 
                   Appearance -> None, BaseStyle -> {}, BaselinePosition -> 
                   Baseline, DefaultBaseStyle -> {}, ButtonFunction :> 
                   With[{Typeset`box$ = EvaluationBox[]}, 
                    If[
                    Not[
                    AbsoluteCurrentValue["Deployed"]], 
                    SelectionMove[Typeset`box$, All, Expression]; 
                    FrontEnd`Private`$ColorSelectorInitialAlpha = 1; 
                    FrontEnd`Private`$ColorSelectorInitialColor = 
                    GrayLevel[0]; 
                    FrontEnd`Private`$ColorSelectorUseMakeBoxes = True; 
                    MathLink`CallFrontEnd[
                    FrontEnd`AttachCell[Typeset`box$, 
                    FrontEndResource["GrayLevelColorValueSelector"], {
                    0, {Left, Bottom}}, {Left, Top}, 
                    "ClosingActions" -> {
                    "SelectionDeparture", "ParentChanged", 
                    "EvaluatorQuit"}]]]], BaseStyle -> Inherited, Evaluator -> 
                   Automatic, Method -> "Preemptive"], 
                  GrayLevel[0], Editable -> False, Selectable -> False]}], 
               "}"}]}], ",", 
           RowBox[{"LegendLayout", "\[Rule]", "\"Row\""}]}], "]"}]& )], 
     Scaled[{0.5, 1.01}], ImageScaled[{0.5, 0.5}],
     BaseStyle->{FontSize -> Larger},
     FormatType->StandardForm]},
   AspectRatio->NCache[GoldenRatio^(-1), 0.6180339887498948],
   Axes->False,
   AxesLabel->{None, None},
   AxesOrigin->{0, 0},
   AxesStyle->Directive[
     GrayLevel[0], 
     AbsoluteThickness[0.2]],
   BaseStyle->Automatic,
   DisplayFunction->Identity,
   Frame->False,
   FrameLabel->{{
      FormBox["\"P\"", TraditionalForm], None}, {
      FormBox["\"\[Theta]\"", TraditionalForm], None}},
   FrameStyle->Directive[
     GrayLevel[0], 
     AbsoluteThickness[0.2]],
   FrameTicks->{{{{0, 
        FormBox["0", TraditionalForm]}, {0.5, 
        FormBox["0.5`", TraditionalForm]}, {1, 
        FormBox["1", TraditionalForm]}, {1.5, 
        FormBox["1.5`", TraditionalForm]}}, None}, {{{
        NCache[Rational[-1, 2] Pi, -1.5707963267948966`], 
        FormBox[
         RowBox[{"-", 
           FractionBox["\[Pi]", "2"]}], TraditionalForm]}, {0, 
        FormBox["0", TraditionalForm]}, {
        NCache[Rational[1, 2] Pi, 1.5707963267948966`], 
        FormBox[
         FractionBox["\[Pi]", "2"], TraditionalForm]}, {
        NCache[Pi, 3.141592653589793], 
        FormBox["\[Pi]", TraditionalForm]}, {
        NCache[Rational[3, 2] Pi, 4.71238898038469], 
        FormBox[
         FractionBox[
          RowBox[{"3", " ", "\[Pi]"}], "2"], TraditionalForm]}}, None}},
   FrameTicksStyle->GrayLevel[0],
   ImagePadding->All,
   LabelStyle->{FontFamily -> "Times New Roman", 20, Bold, 
     GrayLevel[0]},
   Method->{
    "DefaultBoundaryStyle" -> Automatic, "DefaultMeshStyle" -> 
     AbsolutePointSize[6], "PointSizeFunction" -> None, "ScalingFunctions" -> 
     None},
   PlotLabel->None,
   PlotRange->Automatic,
   PlotRangeClipping->False,
   PlotRangePadding->{{0, 0}, {0, 0}},
   Ticks->{Automatic, Automatic},
   TicksStyle->GrayLevel[0]],
  InterpretTemplate[Legended[
    Graphics[{{{{}, {}, {
         Directive[
          Opacity[1.], 
          RGBColor[0.24720000000000014`, 0.24, 0.6], 
          AbsoluteThickness[1], Thickness -> 0.006], 
         Line[CompressedData["
1:eJwV13k8lF8XAPDBMIu1sRWSRPwkW4qIc0UlZA8VJalQKMlStixZClGJEhIR
klBZ0qOSlCUh2WlDsoxmJqJ47/vXfL6f586dc+/ce8551rr52h7lJpFIVVwk
0v8/Q472aC6u/UOA7rXB5eUZYOTXXJaQ+kM0pnfsWDU/A/e/ZY5pMv4QjPpd
TWrMGeg+cvi2B/cfQvUG70rLkRnQcJugdn+ZJ3InrJtc6mfg+8G/w2V354nn
QYm36sNnwNJJLumY4jxR6PbgReLiNKwx95j4oDxHNAw6DkuOTcFq38guFV4O
cfDTX2K1409492BNRBsvizB79VmTu2QcKutuMM6JzBLHyvXvRrV9h1lJ7QdW
n6eIHqP9prv8v8CnH4ZVaOIHwSgI5S63GYIzugfXb8n6TihMdq1TEfwE8f9t
ctM/9ploX8r8TJZvB/k0tdZQh89ErsX7M8q0dnjGraJbvxM/vx1/s2jkPTD7
5YR2KGGLDgWnhb4HpyShGsvxEcI6L/b13qo2WM/6scLNa4Q4+ch4VY5mK0QH
G0WtGBwiTAqGQ7u038Fctsz2kqk+QmRzi8W5+AYQWa2qH9/cR0RvDxY/uL8B
VG7qax+7j53YHHR8QwM4X9u/Xu5oH2Eqs6A42foKXsal068N9BIDXvFPG8Re
weXTYp3nm3uIiBqDmJn7L0DOWMDd/H43IfI6fkZ2vA621ku7KMd2Ez1E8Zl9
1+rA1mCDA+/RbqKKRXdnojqI0TEzJeS6CarwmbzNt57BxIY41U3pHwm55nIb
VftaqBQjc6RiuwjdCVavYU8VmI4uxky4dxDj9XzsBNVKELi+boPAjg6iXjVk
F32iAtqNzds3KnYQphcPo/GCCnC6c1Pq9PcPBGpSLX+hUAGezlsfzh39QIyY
bvfhyJdDQkdAD/l4O0FSmKh7rFkGlheyQtfvaifKhMMGbk48BIZGo7ypEn5+
z7fwqt9D2CK9oU/i/XuCydY++S26FBxTPHgU2tsIkYDwjxIVJXAz9Otew44W
QuOfWLrLlvsg36+VcyG1hXD9eFwu+F0hFOlGTjTYthBlGg3mnocKoZYlF27e
2UyQymo2v7tUAAOeBwudut4ROZXe9TnT+bDGoXfBr7uJKMvosNYYzIXCCuUd
T9KaiPbzX4u+huWCxoqg5D8OTYS1QnHr2bW5gFokFCI+vSHQ5/hWXc874Lbd
fk9iTyPBVFNhmPHkQJ7a++yCvgYih3r1pUbDTbAf/TO6IbOBcD1/wkhG6SaQ
sxTUylywd55a+fpSBrgLnntWNfKKQPKhJbb700FhUqH37ehLIqIxdzJQIA3u
3j/HmPxVT4w4brN88joF7A7n7ztViR2Apr+bpADPqvYc9tl6gnRBTv3z6yvQ
KGJ+cGGWIND6I1fO30yGnW05N2SW6gjUUets9vUS7NhtQT8sUUPUs84V5a2L
gbyqO+meGdUEKf9Ur6pzNJCV59b7yVQT9Q70Y0fSo6CBL9c4Sr6KIDGG0kak
I8GkYS4kX+0JEXF7C/+5rDDI27SHv/TRYyKC79NshVkokO/mZjzRxiZddnZZ
Og8NF/Y8eaNXSZAsZIwoIcFgAndnfuwsJ0ihyXrMdn/IK50P/fX2EUH6zIkb
rjoDZFlLgUUL7DhuZctCP2j4O68sYFdGRDzqdyy7fQpMezJ9/it5SJAaZ69a
7vIFytNdl/TKSwnSRHaWqZs3XPS/3eD8vIQgrbTM8n7tCTvtTD97NxQTpPBV
KVmCHsCnxfoX9q4If787f8z9GMTMmOrc6S4kSMUWcq3oCJi0sezKBwoIktSZ
Op/Xh4H8IOvUqy/3CFKlzU+tfa4Q7cW+/306jyCNRxY7OR+A0x7uw0+H7xKk
qnBFUpETHDzWJZbQnkuQ+jzOHZJ2AAt3EzPnF3cI0pWUkvNldrDVrTJcrTyH
IF3ODNrnaQMW9aZeXDuzCRJ6V7RwyRKUnil/zFe6TZB0O8e6L5vBQMV40fRE
OkHqelB14qgxPHnYJH61JQ3HE2ivZYAgpbgwQqf0GkHqaeazq9aDkwVxP/uT
UwnSiPXHB7GbYeddD4eI01fwfnTsCP+uAUaGKZG7713G8bSN5OT/B7832zil
esYRJJHwAttseSjeuEKtXzWaINWP2RmfWgX1ZrkU05FwHJ/y36P1wqCiJ1/R
eyyQIJHElYVWc4GynUldd583ttA9376fhvNH4pTZ7/dh5/zU6mgwrH82Y5uw
AQGJhBYTHK8YOos8MyD+uWPnegon9Bs2rDzI2jPvh23lXhT623D/f0O7np0+
j22fui+eAvMy6pbXOReAVP/o7AFlMTBW9A2y0LqInzcpHnsnC0kbH+by+CYA
aeTK3wMfFaF380xLTXESkK5s67rlvhEY2TcWdf1TgNQT9vk0bRPo3n165Vrq
VSDFBR1awdQBl4JPisyy63j869fyxwwgsniuxvz9DSCtDC1tfWwEhQ8lrQum
MoAU4VykQ9oBbRU637kFMoHUxflsmmoKrKeO5w6qZAFJ4IL9wgkLEBiqpbgo
5ADJNVEvd6c1rBkx70jYdAdI6f7Xhc/bgtaX/syq7blAunZnHHXag8m3E8dH
be7i9U3e0rRyBK/xS3+NTuUDSavwqEG5M4ROSL/xDb8HpIngmT0Zh+DKZHHK
7aQCPF7dlWx7GB4zm9f/KbkPpFv7UrRS8b7+4bcp+/EASDZ7bpPGT4Do4i3p
oflSIH0ylvr0wxuuLomzeMllQDK6pnj8ny/cI92r2yT6CEiXg5s+qPpBM7nR
NlmzAiIobnM0VgB08Qrprq+uAFKJCle2XhAM8TmsrkOVeLzcq6WEYGBSR8cm
rB5DBNNAWWxnCEgI8oXu9HkK9R3kU/mMC+C/a+rRu8mnELFW7iW55QJ0XOga
tTxRBUi+d6dafCQk/s61dvSohoioubE+IZx/RkDBw60WIv4cVw/YFQtuUkr7
Jkdqod735Dj3mjiotxdKOnXoGdTfjtC2WoiDkLcDc0HOdYBEul7KPUsAVnlw
c7wDAYhWKBZ2Mgmsp1xJQh8JINnOTQ4eToZPonlSb/+rx/N/uRW08Qpstrxk
taewHpDH2Q5x1RSYfbmvem/+Cxjx+C/RFa6CR8nvy8eyX0HOqGePX90NuLHb
q6Bw6BXIfWxlOuxNh8bRwRcTqxsg5+rLYL4ZnL/Xvv7tk9kAKCZ/4hXO98PX
r7oGZryGiGd+IpmlmeAQrqEdd/UNXHlRkXyCegdMbL3678c2Axp00vggXACF
BSUP9Vua4Ypuu6RKRAHw/5uOahVpAdfZsJDzswXQUXBGdTajBUY6U/3JnwrB
9V9IqG5JK0QMzr6/8aAIQgqT17xpfw8R6+7L8MaVwv7wPs1fAh2gUf5Tf+hs
BQgULUrrq3dAmbe3YM2zCnjeJcMXbdMB862C1TzkSlircqhPPK0D6tccLh66
WgnjXV8jt67phJUOq/Tyqx5DgMpUZ4RmF+6LjnjxSlTB1Y/LZ4UdumE843xp
uEwdaNhVfH4a2A3z37VPXvOpg7b2Y3tcM7ohzkvfkOdFHdBbWhUeDXTDldBb
q6aOPYfIl7c6bY98gh7ydPDXJwT4PdTRTDvVA9EtGeb+m16ATbzvpMylPjDZ
d6RsgKsBhA2G3VTqh0Cj6214Me0dTMj0KiRafAX5pfH4Uc1OSJNVe0xKGgNb
3fEzA7Z98H0i5OXQxZ9QmbnHeUvUCITpPT1Z1TUD12NOKsTyfoP3rNsKRpRf
EPBxZF4exqBM3cWmf5kF7vFBpy9wT8CWjakWLPnf0EnK6lV9OglCIiYX69fO
Q1ri/r6SuWm4v1a6N0ZiARqnxnwKA5jwg318oWnzX7DL8Tlld3QWzj/Q3P9C
YwnsVzYCj9Iv6L2q2yC9gYQGp8tHl/p/wd7xibEOXS500V7yFc8ZFvgV/1Z7
sY0LsZNYLtSzLEjy4Q54iLiQ2N6IYv5AFjSxV5Evm3KhLsMwV6HzLNDj2i23
w4kLccpfGJKjWCArVeD0NJALNabv1SxPZcG4+ZG3t55woW1fBmlSj1hw7mF/
kbs2N9JY//Cm5gQLpA5GTxXociM+qZT1/JMsqBHYqPFzGzc6b3/X7OsUCxY8
wx6f3sGNTFtdXJJnWRCssLY+zIEbeelvq+2eZ0FQxrGP6UHc6GGXUJM8hQ0B
UbPLLc+40U/dpuQKeTaccaTs3byDByU7z1I79rJhaFmVW2M3D/pVsKlY35EN
poW2D1X28KCUvy835jmxQfbPbZrcXh7kJ6f08fQBNjTd1H5OP8qDbqRderLs
ygaZocNKI9E8SD5DTnj0BBsa3J/9SWjgQexapvtwBBvE/E5njRiT0a8vcVvT
Ctgw4P5W/80uMnITka6uLGRDnuPa3gfmZPTRxl6n4z4btA0+iJ63IyNXzbca
9BI22FM148WPkFG5B/8anzI2XM9injGLJKMi9fvyfNVskGj23V1ZT0bzYrxx
QW/xeurejN5sIKPHqyL3B75jw72yNdEXmshoV272prPNbNiS9v65ZTsZNWqV
LHi3ssHhsLr2j2EyEt6X9MXuAxvS5qZlZZfJqOXNB4vZHjZIKviwYw14EVF5
VMp/jA1u3EcSXxnxIpfFEp3j42woHXFcv7yDFymdfaCz7wcbTG4bOQVY8qJf
H8dGtv5kg5+E+DP3Q7yIOZYyPDXNhhbqsyijC7zo7tKWN3K/2RA5RRNdbOBF
/vk5ixU8HGhtXire8pYX2Z1dnIwic2BlEcvEr5UXjZr8aLLl5cDDY4MBPz7y
ov4Od6MpPg4MDJf1fRrlRZXu0vridA7odDjmVlL5UODhuEhNEQ5MPsnX9LHg
Q0sWDb2Z0hzgTpbcfNiaD9GOTEwZyuD5j8fr2tvzoYTfeyVGsE0kvUHPmQ+V
2N7MWyPLgcxA7T18J/mQV5xY7VU5DljovvLIusSH2PQ/TCtFDhRXj2S3veND
VlwbwlapcaA+xfbuizY+VJNc5ZaF3e3ZcK+ygw/tWcPrKq+Of1+q8MHNPj60
/96BfCUNDuw/51t7bIIPWTb5H1TS4gBdf6l7iUZBamO2+YubOeD1TFpIfTcF
tQnI285v4wBPhIpg4B4K2p7xEnka4PiMtwoQNhR0J7l/XS/2+3cOdKv9FCRw
/febx4Yc0O5N4fM9QUFNxnDJDXFgiUNZLk2koJ9XU1cmGHPgRrXE0u8UCsrS
lnSZwNYIVfxnmEZBO0Vmb+w24cARsvFiWxYFlRitmCXv4EATI2xu+iEFVXhP
bvLdyYFUdfaMWgcFbRk5wGDs5sAGFvdMQDcFWV91aDqM3fBkxfTzPgqSMNYJ
KMOeM1CftPxKQUxvco2ZGQecLbzGfdgU9MVA65ufOQc4wsFjT+YpaFD71YEa
7KTO2NGlvxQ0vn60mWTBgRf7878l8VIROqyVloC93nNkpFSCiqT8+T6m7OEA
oToz/FuKihgZ5qIfsJ2Y/4YM11DR7f5aM2FLDlwKlB5sU6Kixgr3/DhsZoxD
77QuFdHFqvh9rThQm9vyQe0AFYXx+xXRbTgg6+qkr3aIil7/WDy1BTty9be8
jUeoyGpey+4wtln6YqDqCTzf9k6vSuy+RBVZlfNUlOOyMGZlywFD8yex/4VT
UdpqwUR/7Fzq9lnlKCryCJWxTMf2itrXoHSJinbctFcYxF4IivNSvEVFN00k
5J3tOHBwi1iXQjYVDSQuFgRjv2RlGyjcpaKoIlmzNOwEn6ci64qp6Ptzva8t
2NMbjM/JP6Sib05GfaPYtj/avq6toKJO+p2pZexV7qNP5GqpqCo+2lPdngMh
a/3k5AgqUtIS69iBPTL0L37NKyqKuS/meAC7cJ+4i2wzFY2bhT6JwhaQvNO4
+j0VtcfPXEnDPtWlqrG6k4p8XozGFmLrWpnwyPRTUXnn2ea32JkC7Selh6mo
9a/4yl5s0rsD3VJfqSi61vzCGLZ77BhIjVHRqvtSFA52k8mZ+6t+UtGS4sX7
XHs5oMq9zFg1Q0Vf96V4CGJfIRJCVrKo6OEmMFmJzQ6RGJWco6JQz9Rt8tiO
erlWkotUVByUaLMBu2ZuY7XEMhW9zdeK2oQt+7haXoKHhkr/Rn3Qw47023FZ
nEJD+62jthlhj6p/4Ijx05CMvlbDTmyzKedDYsI05C+b6mGOXVo03iQqSkNK
6/L+s8JmePhriUrSkMZWT4otdoAiKZMhTUNNkl+47LH7vlziZayhIW8D4VV7
sQ1zJH1XrKOhzhmmxf+d63K3R0SJhqb1Y2//fzyftPp2kQ009IvzgW6H7dVT
UyysTkOW1e3XrLHbru8UF95EQ4/GI/X3YGvZdYQJ6dAQtXRsyRT7usjBcUF9
Ggpa+DdkjD3f+sNGEGjI42JDvwG286WztQLGNBT2YStnC3a9KZeiwC4aui7v
vEEdW4EvMYnfnIbexf4Xth477tXKeboVDZ3pzp6SwZ6MyDtMt6Mh+eJnwQzs
ysVabdoBGprbNjy2gP+/AJ5zSeyDNKQ291lwGluHX3d82A3Hc9Ju3wh2jVTl
rSdeNGS/4azry/+fP3k/zh0fGjIxlpUpxzZQ0bBK9KMh7gqlfznY9VtLuN3P
0ZAPx0w9BDvSyMvZKoyGyn4diPDANt6t/EQvkoa+ZNb+tsNudMrzXJFAQ9/5
7eyUsZsDM9ufZ9BQn5t5cyM+/5fD96sU3aah+B3bdpZgW8aujL5+B6+/wHL0
CnZ72jWdk/dpSMK77rojdvfjy1mrqmnotMRSWR++n+l1ZvPkOhryDdGxr8be
95pqy6ynISGGk8wN7IGuaN43TTQUXLdR2hr7CyvkpH8PDemq6nY8xfkhb1Gv
8dAADV1Kq76VjH2U588a8xEakqvtiz+GPc4427l2nIbcr3R1rsCe0vTWez9H
Q3F+MasPWuPzt3XDtZpFGnqz/jtdHfuU0Y+p/GUaEv6dLLOM89cv66N3Qih0
lFeSXpKJPe/rQlWRpKOpQ0phrTjf1QRKu4lL01GacerlG9jnw3trSWvoSMl/
9Lkr9lLSXt9P6+k434knM3H+JJfu6Y7eQkfkHtEBXmzhSYO84b10FESwpCk4
P9sPp/9Zs5+OHmRX3KrD+Ty9g2XpepCOtDs9Jc9gy1ff/zNyjI4+PHfn7sf5
X/uiuNWXQDp64bo5L8sU1z+5qT/fMuhIxMiBh4PrS7aoqZViFh21O//TuYX9
je9u3tFcOjpzR+k4wvaecrIaLaIj/zdZlbG4PkXUNOSN1dIRyUKHRsf16559
ptXEIB3VP5K5MAgc+LlrLk/lCx1JmFjZnMHW0Ldd8Bqlo2guUykqdvVaav7P
aTqyuMVIU8P1smX6zMLkMh2tdijS9MX1djbOPH9mLT8KmhseeK7LgW11Cwvs
o/zIwJctegPXb4uijppJT35Ekv0jLI594EbRuW/e/Ojf8qR8Kq73507vX+g8
y49qXNYmxuN+4KlizZ/yGH7UMa/s662K729S8PypfH7UqHHAgqbMAeVD85zJ
b/yoXKzG/wruP3Qt2h9/G+dHIck/+WdXc2DX1sKzA5P8iBGf9tga+5ioE6eZ
zY9Oy9SCIO5f7r55yi4iC6DtpM8q51fhfKcRyPJQEECLMr90VcQ4IMr1m/nt
iACyrqymd1HxfvV6lWh6CCA+K+dnfNi65cPHw04KoFyTOmtdCq4/R94OSZ4V
QC9bm+XScf9V+DqzxeyiAJI2j3Y048b3NcG4sKxQADkduP0jaJENx0VTDoVM
CaBe5YOf/06yYeEnr/TbWQFEddQ/zY99ueFct/hvAZSxo7F/Je4Py8+673m4
JIAO3WwFDdw//v2ko/9FWBBdt/+hb/OdDSmZQxKmWoJI4vr51wcG2VCrqNom
GiiI2hr+iqe0sKHEtDPY4rwg+q73NDoc97eZJ84pxoQLol9LZe9P4v435FFT
yO9YQRRCaP4xbmLDNoOjG3rTBVH8T67Ub6/Y8Nw+Ky6rRhDFGtxLm65hQ32U
iPF/S4JI1/RH9Trcn7/+zH5qGCOE+kcr3y+HsSFiaWWbWrwQMuO7BDWhbNCT
NvgmmyiErFs+ZJ0JYUOZfYzI8jUhZBgUpPI1GMfzRtyTyBNCQd+SvB/74374
wRYp1CCEUkV0XdZ74feL4KAQIx5hJPzFs1DHng2BIn+RyQVhZHy31YpXkQ1P
VtbZxscII79C9xuO69jAlgtzb4sXRpa7tscUrmXDKU1SnFOqMBrU+mWzU5YN
Hrbk9yfvCqOO5rk7pyXZ4HRNwOX6a2FEahQtv0hjw+rLSdtYZBH0IzNAtQC/
Xy0JZzuZ7BZBPnoZ+vmlLOBe8Txtu7kIcrSRfEWUsIDCGOxCe0RQrfIQqbeI
BSJi0jYGNiLo32jwbUoBC9auvLF7yz4RpK6603JvNgtM5JL1lD1F0FKosXJ5
MgsSNMJlBOJF0PJjsws+viwQtzk00tkkgi6K54h/UmHB4KCHz+cdK5Dwyd7Y
t1d/gVC/8Kmk1hVo1aN4i5UfZ+HaCocXyhYM9HYiJjObMgtCUhtEDloyEHXm
89p3PLMQK086dNWagV7NPT36a5kJ5zYV/f1nz0AHrj9Q3DbPhEN7l3Q6XRhI
J6zlVOU4E1Qy7pWG+jLQCRWpGJ23TKiXm7vVkcpA/oPXIDKOCXr/tUxQrjPQ
PZ460SPRTKjQvLPV4AYDrX7anGgUwYR7280/FdxiII7/3VNzgUy45J7NCM1j
IAf/mIGdx5ngULgrXukJA/mg5cIzO5jwvkymx7mKgTa6ukSpGTHBtHp2fWoN
A900mJsb3cYE/Xe3Gv4+Z6CAJr4H1tpMkJucWf7whoFcsju1KOuYcJPdYEl5
x0BzYmbNpbJMEP2XcXtbCwPlPHaZt5NiAp+QiX5BOwM1Xc4QvLGCCeESqxIG
OhiomOzG1hZkwrzsdM+Kjwzkp071bqcywU/pldKuTwx0lDkY4Elmwk/19ICQ
XgZ69nXzChKJCf8DCuL1/Q==
          "]]}, {
         Directive[
          Opacity[1.], 
          RGBColor[0.6, 0.24, 0.4428931686004542], 
          AbsoluteThickness[1], Thickness -> 0.006], 
         Line[CompressedData["
1:eJwV13c4lV8cAHAZd5ldGWVLEWWHiHPKzqgkJCshM6VSSRkpIzSMKCMzkZmR
1UspkhCyKusnvfda1yWjwe/0l+fzuN/7nPc933WlXP2t3FlZWFjKN7Gw/Psb
7D6o8ltqDWsw1WFubMwDal5drOC2NUwm6bbLwJ958Gwy7YcKdQ27l0VTKlmb
B/2nT6V7sq5hFlVHlk4szgNlVzqpf2IVcxpUlymcmgffnf6MluWsYpyuhfl7
Ps4DSzvJeI8dqxjlXNStt6nzQMLMk/5JbgUbDPZbdlCZB2L+4X3yHD+xwLuE
ICXTOdBeLBHaybGIlc0WMKHvLKhsfEgN4lvALNNZssoSZsCCkHrx4fFZrE03
vGi4eBoM0PReQjoNY7yh0VzG6eCCltNOjYzv2PwZwnMOATrQirXQsYn7jq3Y
2vbyUungz+j+I4HB37G5F/QrIrx0EBEpElRt/x07PHnSUJNMB8n9gx81hL5j
8s4MvrC/NPDy4rFLmvcmMaru/hGnKRpYLzNp0Qr/D3u0PfaxZS0NRO9Sc9Xx
GMdaUiye2LrRgHSy4sfrNuOY/P6u2LVTNNDAKq/VZDSONQ0NiqU70wDjiySP
oew4dvShryrNngbs4nnqLPExzCOozzjpKA3sXKRtdvUew25LdarpARqIuHrg
5uZvI1hqpN2FLyLoPFZaJ5IbR7A9NWNGlVtpYFpBSUkkYwTr1RH9Hi9EA1Yj
ol9knEew4PMmt035aUBKf1VVa/wbFkaOu9ZHoYFXXKUTTt+/Yv2LSsoHf+Fg
JVP04PPZYex6vU18xDAO+MR260R/GMZeqcaG+w/iQP6RjrrHs2HspN1kvUM/
DhwS7XdKug9jVxKc2PR6cPA6KoWS+HUIyxGaooi24yD2/Jbeax8GsSLxou3G
dTiQ1OdyM3vWj9WK/b3kmoaDfU0ijnKR/ZhWd9+DlEc4sNJVsOFw78d6ykLE
PqXg4JbmIRNMsh8za+QKM03CAV0hardaymfsXNf3LNt4HFRuYf+5LbIP4wUr
5vRQHJhM/b5Fd+vBRgO+8yycwQFX0nYFLsMerLK8VuKeBw669c269+zoweYf
8/qpuOPALuvRtvPfP2GWLaFNQa448HLYV7ri/gnzi152kXPEQUxP4CD7mW5M
o1xYi2GFA8uwjOs7jbsxzWjiuRdHcUBVfidtItuN3QyiM64cwYGGiMKwYFcX
Vu1zvZtiiQPb+55sMt2d2DOtHSKHTHHw6Pp/x/V6OjANp+JgTYgD6S+qT8Ie
dGAVnV6pEgAHhVrh9BarDiz/hDGFooeD+kXJELPeD1gAF9v0dx0cfPVyKrDr
a8faZUPqajVxIGEz9Cugvw2jnFYW61HCQcELOcPq5DZs9k1u66giDpQ3X7m7
ZtOG3Zymds/vwQHsEJQJHWjFtkxK/xXcjQPXg9YWcYPvsETBsoEwORzkKnZl
Ph1uwXQLRwjtUjiwnlqbUkhrwZxetnRvQmbPkFEsc2zBftruoulI4sCNO6jh
5dgbzMFQj1gjjgOZGZmh91OvMcn0P+zvRXCQ8yyIOsNswjoc09wdBHFw7FTe
iXOVTVj+PMWsVgAHbFu7nyxdasIUEtJvCSO/4zNz+rWAYdoXnv3+xo8Do84n
D0XXGzFZV8+fEZtxYGhqTjklWIfRzc/76HOj877MSvFKrcWMnzzteMuFzie3
sjNAtBYzuWYRdQi5hZCtf1P6JRb5hMJ3khMHBi0rwXmK1Vis1IJnChnFq1lw
lpRXYWd7juXtQWbPyU6tVq/CvjUY670lofgwi+pW7Ursbc3Q7d9EFA9y5mlG
FdixuwJXIwgovmT1OvN9OfaO79qT3cjs4pZcv83LsfYg7Z0DHCj+z6oc17Ey
rLr7noUasslg2tldz0uxJxLR85PsOCDWGN/RrijBckUzGCnIty+mtzi8eo7t
CfzER0I2OmYy7tdShPWtGSq/YcMBQXXx7432Qsz86s3SUORb8yaaWf0FmBxY
/siKbNC5eKzi61MsyivQr5UVnac449ybiXzMwva4XzxyhPfSs+9zuZh7c1X8
duTznm6jNaM5mOtLm7uzm3Dg5NG3JaY7G/O68tqhDtnczeCQQ3MW5j0huhKN
vM+1MkSx4gkWPx7p5PDv/00m3puMMjFhn+0JKsiyDXKf82TTMckb3Elk5K8v
8MI5egp23k9n02sWHFSXtgkkdCRjZZfLfbKR7xcVhGqWJGLUM8M5t5B9n0ZN
f7n7AIv1an/mg2yU42kTev4exqxKuG6NfEDvfrhpfiy2cMdIAiIv7z1q98Ar
CmNVX4hXRC7as1nxy+4IbOdGZocEctOhbKLJWAj2y8hxkB9ZXlv6xZDHZSzD
T6WCgix3zKCxf9gPe/xN2p4defV0lNxS1wkMJ2t0s/yLb5i3ilGAYMjPb8s/
O/A16GJ/3YBU3PudrMgtwk6LFqsBoGvRhEhEtt81Ytxw/how1cCreP59n6iS
ZdLPMOC2kKW6FVl/h/8Vc9Xb4GT72es7keP3lGaz+ceAgbOGyRrIQ3vnO+qK
4sGOpG3XTZGpmQ9/a128D0h/xlSckbVyau4lPkgALD7RlZeRHZ8O7GCUJQGb
ClaOBOTwopU6s66HYE/Rvu3lyAWlQkeezqaC55pbeXuQO19ofmflSgMC+jFt
P5EXa2yDnOQzwFLzhcOi6L64RuqJjjJPgF5FXY4hssSYWU+MWhYIFTn49jyy
6sSXtJcHs4EQ7/SLJ8gGkz5npo7mAMOCRP8eZG/8zp8D5/JAio+DhR7Kr+t0
kVb/kHxAYVHyv4J8b6bofnr8UyDG6+NYhVzF+LBz7fkzsI0ekKGJ8pdljfNo
Ga0Y7Nd+XOyI8p//92ORkdUSoLzxZE8JcsK6wCIHexnw54u4sgnVUz5LfqMa
fzmIXFr2K0P+wP7O6q7KC2A9U9mthOq1j4NHa2ftC8AcG3iSjDxCsBFrhJUg
yb5rHwuqbwZp6gf9cBU4lE99+wVZkJtw3ehsDUjccNSqpODgovFseftMDYgp
39cjh/pHT1jflKXPSwBXo/ozkeOWs4/YetaCLcHOYkn/+s8YkPF0rQdnHz19
nMaD+us22RMzY/Ug8tT3UBlelE/WPPHnnBuAyTWFzhLk4PdfV644NIKR+JDM
dj50HxVXP0TbYKCQDeOXQP3vyKwLC89nDASZNCvVIQ/w5257v6sJDNuxl9tu
wcFeyzuHLQqaQNiPj+OpqH8uvD5RezyvGVyzz1/QFsaB5/PlWI/MNwB7d9N/
XgwHD029nxaMvAH8Sa9Ly1C/fjf1rZku1gJStLMtL0qg/i31dvlsWgsoZHrn
s6J+P5qU4HI59S2weDVZpiODA5sQZfWohFZQVkl6I66A7t/K+8uzyA/gwhSb
VJ42yrenz0t1Oj6A+9F3e1vRvOL8O3fzI18HkA5x157dj97f0wu7F1I7gLpt
rRRE887lb/B1recfgbC/CCQYoPdRcFeitbsLUFS616loftqHDKswuXqA9JPf
UM4N5WfhbxEdpR6w7MD1MRPN71d9ooSIoz1A87sTYyua91LyzsMCyT1Ao7Fm
VcAbB3jff+H7JHrBe8XTi7vP4SBQfrY3VKUPnK97lfs5GOXT541LvDb9YCKZ
ZExB+4bysRfjNZf7wZ9CeeP2VFQv3R4WLqnIJla5sY9xQOn4KFP+tR9EaUud
F85E9fb6ca/V6QFgU3ZD3TwfBwGlmirJ5waB0Vayw/YqHByN9p8RvTMMugMq
6iP7cMCrO+oq3zQCNHJyToyjfY01Okg6fnQE3GNM8BFFaWC5T2BiYX0E7OeY
j1cUp4GvvuananVHgU3+5+FwaRooSKt1NqkfBVrd9+5DBRqQXDdVVDs5BrJF
9QN5dWmg1lFG4ajNOCijPx5kon2TLjokE2f+HzA5EsAfW0YDyeKKVSzxP8Bc
Q4RH8Fk6+E4Pfj1yexoETb/o+aU6DW5o1/i+7JsHBhOnNZ0FZ1BfS5c5QGSC
Ixo7pwnrM6BMyfHol41FkCm4/3DM4CzQ2PPAfFF6GewtqbFRfDMHePgMbjdJ
rYJm7X2qxino94KUyNAtwV9APlwjzEKZAWhLZ3617f0DftxUVO5NZoBrxSr2
zcrrYNp7pb15ngGGErRaRBRYIEk3bn7ZeAEcx+k/erQ2QfYiqY3ipAUQVPql
0E2dFWq+Cxke/rwALtgSj+81ZIP2Ric+iVCZYGRjN6uyKRuku6pupyObFFiV
yluwwc4bU/QafiYQX0snSx5ng4XUN1+OCjBB2yP1VxR3NlgVEXUwRJgJREdO
yY5FsMG7BWbiTeJM0OLWsBbTwganpvvGh+SZYEvA+YwxfXaYKnDU0fcAE3x1
e6/TaswOlRi+yVsOMkGurdRQsRk7bD5wwbQBWV33E/+1Y+wwQkxZjGLABNYk
lWiB0+xQP4b1WqYREyRlMC4cCmeH46VTXOVmTCD4wd+0sokddp+xD/A/jp6n
sXXqUQs7FOfcMkGwYYL8MomIsDZ2+Oj84Q/pyBrJXa8su9mh3ANIabdlAptT
Suq0UXZ4kdS8T9SeCZJX5sTFN9jh9sE1h6dOTCAkc3YpUpcDhheX5tidYQJX
1tNxbw5wQIsKiWI6csmY7c4NQw5opPVVKNiTCQzSD9gFWnJAL26VzeleTBAg
KNDg5swBi28REwZ8mKCD1HDzQBgH3HX/7CfFc0wQPkvm/93CAWdNRuU9rjDB
xw/rRRrvOWCF28sTk8jChYsGAR85IMkkg3bqKhOUenwLpH3mgBqKMbtPBqH3
OVo2PDDFARvgSz2jYCbQ7LHNriQR4KHbignrIUwwU52nctacAIs08xZXbjMB
612hvaeOEOAV87uyJyPR95+J1rK2JkDpzNXuRmQDIT+g7UCAY+uGEWFRTJB2
Wd2C4EuA7Y41vqwxTGCu9cYz4w4Bauk4GNBjmaCodiyzs50AVYtDKFYPmKDp
vlVOcycBMiUEZnOQ+71a8it7CJChK2T4E5l1W0Hxo2EC/NnlfDw5gQnsg/zr
PegESNq8svwpkQkoOuv962QifN1D11V6yATeDSI8SqZE+HNz6WDYYyZgC5Xn
vmxBhB8yJLpakdP093FhR4mwva5QmjuNCbrabSiH7YlwLoV3PAlZfeg+wd+H
CBPFuesz05lg/SdxoySOCC8ez/8vMZMJHtYKri/fJ0Lh0NyibmTl6zv+6iUT
Idu32m7OJ0xwml3/d2cGEWbH7FINRW6j3liZKyXC3khhq1NZTPBAaWlesQed
L16IwJHDBAqLrPOB/UQYaHolUwO5pXrz3KthIjRTm0s6g7yiqzRj+R8Rlmtt
fdSK7GDujZ9dQuev8toIyWWCn7xXf1SvEmHW3fNhz5HjeyOn1v8QodNynMsg
crN93mQ8BwnaybFrKOYxwU6vsbESQRIsvDSp24OM7Z4fXd5GgqOkuwVryHaM
vyN6EiTIXW1xTjKfCe5cFvnWKYs+r0wU8kVm3LIZmtMiwcRbXs2/keuzOz4p
niTBWJ3J6D9PUf272OkoOpOgVbHaF6EClK9ik7l7TpPgNrWLGarIh1J+X97t
Q4KvfdqCPJCH4+TF5a+RoO7exphWZD2z6shdISQoS0v0GUHOJh1ckLtJgkUp
jq+WkL1vnmiRvUOCY+PNtRLPmODXlSjvHY9JkIF/JvojO2ls6ZPJJMFLBnuv
hCG/XszUlckhQdb4W/YJyDFna/i2F5Fg19TqxSrkOQX9IOlSEty6JFL8FtmK
1vmf1AsSvDqtZPsZeavbVLVkPQneS5LftIgcLBUgKYmR4C+jzZs2FTLB2Mjf
aIk3JDg5igfwIBecEHAU/0CC9u+8n8sicwllvRPrQs/PL3BRDflc325lsV4S
bDIsK9ZD1jpswCb6hQSfnqwNPIacxtXtKzJKgkF6sgRHZJb2k/3b/iNBc8Jt
ogeyW+QPsO0HCa5WfA46i9xmcOHZ1mkSdDYQdAlE3s26Qd06T4LedcY115Hv
YTHBwoskyCHgHRqBvBQsOCW0QoJi1tfrY5BttbMPC/0mwYLLYZ73kOtW9tQK
bpBgWkhgZBKyeFWttCAbGS77OAg/Qg4PMIwVIJJh0X41kQzkKaVPP7dwkmH9
wq+7WciHZh2ct/CSodSdF4G5yCWFeBs/PxlOkBy78pGpnhdV+YXIcNV7JbUA
OXAHSxpVhAxdy8P7nyEPT9zhoEqQoczX9YhCZL0nQv6bt5OhzrRP3j9nO+YM
8smSYcHIe81/JogoHeRTIEOfauH9/+K9B+uKeJXI8GaAXcVT5M4kIwFeNTJk
UqMf5SGrHuu5waNJhi8fFi5lIyfxOeHcOmT4maWxKRN59SPtKDcgw0OWTeuP
kR3uXKrn0idD0dDKkofITSabdnAZk6Flcmr3A2QZQlw8pxkZ/rjn7xaHHPVG
eJVymAzn/DW8I5FnQnNPUY6RoZ/a3HgocuXvenXySTLc4qksG/Dv+dmC4pec
yFCDrCPhjazJqYWPupLhc5e6+FP/7mNb5eNqbzIUUhPqs0QOlg74mXWWDF1K
lp4ZIOvKKx+OCyDD/DGjlX3/zrfvOatbEBnK+piuSv+7rwPeDodvkOHfN2tF
gsj6pnLV2uFkSPgsPkBGfmeX67U5Bp1PqjVhDuX3h8tp3a9SyXA24F5+OXJs
iL18YToZnk+bEshCtowUjkjKIkOzm+V/7iJ3Jydq+j4jQ564PGVf5P6q2Iyt
tWQ4XEFQFUdOaTy0yt5IhpE4qyMZ+cRbkhWjiQyDpi5sLKJ6/toXwdHahuL1
Kwv/1f/EYrDvxUEybHtV8sgTOfe39jvnr2QYc+lo2GFkd7Y1CbMxMkwkeY3u
Rcapl3qlcHQ/n5Y3bUKeVfHT7lohQ23buLF7qB+V7FNIrPtNhgb2A+EXkM8d
oM3mbZBho31y2nFk5hH3rGAiBQZ6XdAQRl71dyTJC1Egm3sh20PU3+oui7gK
iFBg4WraqUvI10KG6lkkKLCtgV3zGPJ6/HH/gZ0U6LqsZsKNzF5i0R+hQYFP
Zajs11A/5Z3RzR09ToFXw/rH96N+bD2asiZhT4FuzXHivMgpPYuWLk4UuOtX
Rt0Y6u/Stc/WxjwocE9+F184svptgcMTlylQwdh3b2M2mn+Ss2uTqSg+u8BZ
AM2TTH6TwzsyKPDNM8qDb2jeTBJyct2zKfDB8bbtech+s3aHpwop0Ffe1l0V
ObSuJfdHPQUm/33nYojmV7512mH6NwqUNRTYZ4Hm3bTxSq78BAWKbTc8xYms
rGP1y3uKAgdDe/E2NB9rpUh503MUOJLPJXgQuWPuwq+ZDQrM8lnBd6P5uhBl
ljcvxQmF9KbPTaYwwf7GX7+W3Dlh2r1Uzi9ofpsX9tTNeHHCxTHxsRjkkw8L
gyb9OOHz6Ndy2shB5+1/9V7ihEdiPAQfovlfs6NureIWJ3xvvuf0ofuofuOv
rp7L44Ra18TeJMczgZzz6s+ZSU44/NX4yTu0f2iZd1dN4pywtfn+mhuy8b6C
S19nOGHJD85WVmQPfrufH5Y44TIj4dV+tL/ktNYsFbJzQddokmThLdTvlC8v
espwwVgXnWLvcCbg37TMmDzNBXdHHlgJv4be15D3cxVPLtg5CpQJyFoVo2du
+HLBWR61t1Fov3I6/X5E6BKK37POGov2r4K3aR2HbnPB15esO2Muo3qN0S8o
K+CCoW9v5HldYIIz/Pedg2dRfLHU6efeaJ5Nc4i8X+CCVTxAXAQ5tiWoX2CZ
C6Ycu7c3Gu2HFZfcLErXueAJ38Erp9H++GdAU2eClxuOTBta8Xkwwf20EUET
VW7omzZtZXYKzecduzv5L3NDccvlTCO0vz436b1qfo0bVh2sns1B+22aT9CO
WyHc8Bp9IZ0FObi8LXg5EtmMvuOlNbo/XXeFoRRu6H5av0/CigleWWdEZdRx
w9bo4eJP5qjf3OTT37XODSfUiecxtK+/HV+q0bvFAyWdpfVbdqF8WxfuVIzm
geqWrT+IyNoiupPicTywr86f3UyOCcqsb/FtJPLAj/zjeV070XlaBbywXB44
VDIR3bMd7cPFGttgCw+0uxjw5ZUYup+rV4IPsPFCTHy9S2UzE1zm+wMNwnjh
4/crt8OXF8A6b6adgSkfrJw5SQ+sWgACR53Hetv4oIU7pyr3uQXw7Zvn2XHD
zdCvxzx9p8wC4PnCey7+42a4NX86/dp7BkjcbNMsZ06F/dnvXUr9GIBnmwKf
kyUV1pzM+UrwZYBIaRbnhCNUmPBn8ZujNwMEqRX++WtNhRXGOgGUMwzgfHxd
s9eRCs/WALqjCwPIp+aXXPenwmYdfZc5KwZoklx53POACh81/HxZo8kA2rs6
6MQkKuz4Zn2bRYMBXqhk7dN9SIVaG9P/magzQP5Bs4Gnj6lwr6j60UH0++6O
Wyb1ei4VLrx3Wl/YxQA2BcbRstVUuMrPvswnygBdZaKDDi+p0HGRa9FqGwOY
1C7sfFBHhfou+rcThRlAp/1xy59XVBh5suWcoAADSM7Mb3xqpcLcTesuAjwM
8GipxZLYToX1mbbbrLkYgP9vavr+DirccGbxe0BhAAKPgc7Tbip8Mj4wyk1k
gBDBrTFfe6jw5FovixkHA6yKzw1u/kyFR8ZqGyLZGCBA9o2s8QAVZpgt8Lds
YoBppZTA4CEqFD05QWBhYYD/AWO4JCw=
          "]]}, {
         Directive[
          Opacity[1.], 
          RGBColor[0.6, 0.5470136627990908, 0.24], 
          AbsoluteThickness[1], Thickness -> 0.006], 
         Line[CompressedData["
1:eJwV13k8VF0YB3BZZ8ZYGlvZeW0RKbLGOaIIEUrIEtkT0aJEi8iSFEkqkTXZ
K2RJl5pCJCHZQrYsd5iJbFne46/5fD8zd+45557zPL8r5RZg7cHMxMRUsoWJ
afMz1KN79z+pZWwwW2x5Y2MWUHKq4wSFl7GsQg3q6fVZ8GI09fduyjJmUNPi
9WN1FnSdcn3qzbyM2dcPaxcvzwJVtylC1/ASpnNhmM9hbhaMOa8OlmYtYb7H
OBn547PAwk4y3lN2CTsmEDyu9mUWSJh5T31TWMRcBXZOLj6aBWIB4Z2KbH+x
bYp9fUcUZ8HnIonrrWxz2ME1G4ex9zOgrPYhJYSXgQWs7N4mdHIGMITUiyx/
0bBEn3vffy/TwI9J/Uo4NYn5tgVq62TQwDktZzmNtDFM64kx3zNTGtCKO6xr
e2cMm4/2y3Q7RAOrg/uOXAwdwyIehuCyJjQQESUSUuEwhvmMnXhdfIAGkru6
v2gIjWGtnH7CTZAGKs/bXNC8N4qBjfZ3Upo0sF5qQtUKH8EKj/j99JChgZgd
am66nr8wZ0nr20e30IB0ssqXMNtfWO0c35MTTDTwlllRq+7gL6zNYpf3qQ0c
0PskuQ/I/8JOK43pXljDgV08d7XFxBCmlOHWkbGMA7m5ya1uvkOYhultisQf
HERcNri59ecANr5wzKhwBAeV1lr2ybUDWGWNXXHzMA6mlXbtEkkbwOaHvg9N
/8KB9YBon4zLAFbXl/hMZQgHUoZLe7R+/cTc2K2Tavtx8I5cMuw81o81Xfr5
YEsXDhbTRfcX0nqxc+bTOjJNOOAV26kb09yLDVn2PDBvxIHiY111zxe92MGP
vhMXGnDgmOQgJ+nRi/VeXr3Q/BEH76NTSEn9PVgah7te+HscxAXyd1xp7sZa
nuq2ib/FgaQh2d3sRRfWm+kRLViKA+06ESeFqC6sNcwkzrkEjVdPyZbNowuL
LFS6/7wYB5GapiaYZBe2Fra/YF8RDqaUoneqpXzHxOkfuc7l46CMn/WvcFQn
NhtxdIQ3Bwcm4/8ip9zbMX+9938oT3BAfvCfEvlAO2bWp8yIfIyDNkOzNmXZ
dszOq7xn+RFa74zHwoFj37D6Bys+oyk48HHULln0+Ibtjbh8h5qMg9j2i92s
Xm3Yl6ENnpeJOLC4kRYmZ9yGtUb/adqDTFH9JG0i34bRR08GlifgQENEqVfw
61eshis0pvYeDo4neLPItLVihizyo93xOHgcNnJMv70FE8r+c2bfbRxI9+15
diOxBdvv/krwSywO8rXCp6jWLVjOI3qJM3LNnOQ1s45mzEwqtSwiBgf9Ps55
dp2fsa3DEZz9UTiQsO1ZCepqxNbLOQUqI3CQ91rhQEVyI5aostpzHFl166W7
y7aN2L4Q7sSlmziALYIy1380YPz/qffvQ3bbf/Twne5PWG94SX/bDRxkq3xN
f95LxSKbwovlruHg6PjyuFIqFevv9jD/cRUHrGkyKqVOVEykVLQrGtmdK+Rt
5dAHrEnuRtFMGA5kcJmepvH3WKpyYMDHUBx0ZllKWuS9xzwWYEAYcsSJEK92
n/fYNE/7CQ3k0c9f//bi9Ri7VN6//Cs4yHoRQsH/1GF7aOL26SE4sHHNsT9b
Voexzi/UOyOzbG97Nn+hDnOu8twmgfyJ18x5hYFhId8C4zMv4+Bg67OHouu1
WCf3UEbZJRwcOGROchWsxrS7tELYgtH8KjNSfB5VYV5rcQ0dF9F8FBblgkSr
sC8tgyxZyFT2TMOb0pUYv2nrISNkI+piaI5KBXbds5OceAFdr3aYs/hlOfaK
JNfphcyalfmoQr0cK7nDflsfmXrjcEWDThmmZFLeMHMeXQ+yZicPvsIcb4Re
dUDOLl4K+9P0ElvMWvmgicwqbkH+Z/4SgxrXlwWQqatLCmSbUuzH7y717+fQ
fu5O9d9RWIKlVtbrVCBzvDG+rfOqGKOf+K2agnzr/FOq47tCjMuLMuOMfNDG
5NcZagHmHaVSbojMvmdu7ernfMx0+pXfDuTIWRPNjK48TOeHWNFiEBpf65zN
q/7nWKvYNo0hZNaitLMfhnOxcZnMkibkCN/5F2Mz2VhHd/T5dORAb/fBN4NZ
WEayvngssrNnJ39sWyZmtM9y5AKyubuRqWN9BqauT/3ghqztVnZN5dUz7FZc
LnZk8/s6E98tB9Ox2cT1LoAs/1bhe478U6xMq5Ooitz/eiJ/ZioFO+gj8J4P
uaKkUeB+SzJ2ZGe8MQdyQkHedc3iJExhI23iXyAO/J5HT/fdTcQK9xzOYSAf
zPK2vR54D6Pcfxo2gWygnxB+KDcOI3gnBQ4hL+y1skv0icZen997owe5QHmr
St/OCCxy8WZhB3KdaSaHydA1zDU/fK4VWVFH+nWPZzAW9V7NthlZwcaotqv3
DHafntLZiLx0Klph/qs9du3ka/+GzevfzlrHKkGQUXVTZtOOvG/1sDV38Fyc
tLBp6jbnucNLQSBN+eBIE7LDjgHjt4FXwMiGBt6y+X+iuywe/L0B9BX7eL8h
G8oGXDLfcwu0vFW16kKOVy7JZAmIBev79xb1I/fsnW2pLogH1A9jMqPIlPSH
/7TOJwDrev1KHFkr6829pMT7wEJ7n9cCstPzH7L00gfgW3bP7i1oPcMLFqvN
vj4Edktbt3Eh55UIHXlOewR6sga3CyO3vtYcYyangrrEfZoKyHNvjoc4K6aB
JSXps5rI5IEaDieZZ2DGKoZqjCwxZNYeq5YBHrv5qtsj7xnuS63cnwkSNGux
05v7bfS017hVFpiRvex5Ddl34vaqwdkckMTFwZ6PHDYl0hBwLRecFfm4Xod8
Dy9IeBr/HIyeplJ6kMvpzXLLhS/AhIV9HBntZ6ZlTqvSySKQdOc69Toy378n
IgNLxeDYO/qDZ8j31wXm2FhLwWyNdng9ci5Tbq0a30twXWhbATs6b82sn6zv
7n4N1G0096Uhd7Jxa8lVvQZWMZnDn5AH2G3FamEZ8JF0yqIj0wnjv6csywHb
cuA5Y3TeBbnYww76vwGfbbrNmFG9OG9Me/kZfwO0m1x9VZHbb3SOW5yuBGS9
/666IN9ZyDxy3LsK8BttiazbrD9DQMbbrQYMyaxwxaP65CYsb48P1QDSI8HO
D8h1R7njz7q8Bd3GDfEryKFN/YuXHGsBv0TcL19U3+ZeXW6OscXA1yKxFVtU
/47QTjJxf8dAXJadWxLyD75s4aYddQD4nH7XjrzX4rbl4bw6EDP2ysoa1U/G
e/uqYzn1YAqj/XJE9de7cCHOM/0D8MiZu5eO6vnDQ77P8wY+AIObqztw5E/j
P+unxKhAYotIuTaq/zJSHxf8U6mAlVMkY7M/DD64fzL40UegcSOjRfw6Dmyv
qapH328A3D+djvaGo+dv7dv3IqoZBJSUyLOhfpb3vLBEt6UZFLP61l5C5lyb
ufmFtwWUGoj50pDbn5/byXjUAvRjEzh6UT88uRYaplX4BcwvxZrXxaH1yLsr
0dD2FexKwZvrUL91uNa7+w+5HfSo0Wbvov5Ozv8norurHTwOP02XRf3/Xaco
e4RVO8hV4WSqRZZSdOkVSG4H947cN5tBeWGicyRcW6IDRKvQbjul4eCiIq3j
+u5OwGobGOifhfbT940LPLZdgNm9oew4yieqNq9/vQnuAjwxk/mcKL+0tnke
PvmoC0gnLKfWIZNavsi87O8CbOzPzim/ROft/ZMO61M/APXXtmFKGQ6CSjR3
J5/tBrqtKyHkahztuwBc9HYvIKeWGVR+wgGP3qCbYt0ACOOI4BxA+Y45JkQ6
fnAAOG+/RXqH8t9Cp8AwY30ATNqEtaWNovrpZ+5apTcIJEhLJW7jaH1Tq1xM
agaBykjT67lJlL/WD6monRgCOoG+N3UYOKhyklGysv0FnIBhrx3Kp1OiPTJ3
zEfAyY1BV6okyr/iKuVM8b8BcMlTNjtLA2NToe8Hbk0Do6orRc5UGriq88av
snMWfGKeYiIpzICvc09lDDj+gNM1B4zM7s2A0l1OVn0bc2BC/nAm+DsDNJQT
zeekF8BzrdzgFPdZwM1rdKtOagnIammKB7eg9wspkZ5IwRXgVvnAz2wbHUzO
e6007l0Fkdsvve4wp4MrRbsd6lXXwc2z9+WvXqGDnvtaVBElJjhNHNndnk8H
xyamfrdrbYHlxvoh3t/pIKSkL99dnRkGFFjUai3TwbnjHMf2HmCBk4Sse+4i
DDCwsZNZ9RALzOa7fqMX2STPukTxMAuc4K7acUSUAcSXnxIlj7FAp8dr6Tpi
DND4WP0dyYMF+l3hlCZLMIDogKv8UAQLPFm2zz9DmgGo7m+XY6kscLx6sipp
BwPwBwWmDRmywtiPliOPNRig371Jt8GYFUbZR4JV5OzjUj1FZqyQX9zH2kmT
AdT1vvFdsWGFLPdIqeJaDHCUsDtG4BQrPMR3qvapNgM8SKOfMw1nhQWHt6jE
72MAweaAQ2V1rPBBKs9Fzf1oPrUN44+prLBj+njCXeTcUomIG42skPvaoOtv
ZI3kr+8s2lhhdsoN6WRDBrB13aU+OYjuJzMhSTdigOTFGXHxDVb4iiZETDZm
ACEZ//koPTb4/pEgfGHOAG7Mp+58MGCDpl/IaevIxUPH5TYOsEEvoZuZNocZ
wOipgd1FCzZ4xqwubRU5SFDgrbsLGxRZ3XPK1JIBWghvbxrcYIPUlO6t360Y
IJxG5PtHZYOVbdKVubYM8KV5vUCjiQ2+WZFooyNvy58zCvrCBlf37Lujc5wB
Sjx/Xpz8zgYfX3qx0ILcP1ja+2OcDVqKwkiaHQNoth/PLCOwwxy39mixEwyA
V+Ts9jdnh4SfvBNaLgzAfFdor+sRdigc2+x6DnmbV4zW0aPsUOeO9+0iZCOh
M0DHkR3GX1SZkTzJAKnB6ofZ/dihk54Kg8WVAcy1Pnin3WaHMff2/652Y4CC
qqH01s/s8KzdmhfuwQB1CdZZ9a3sEHBlfBP1ZIAuH2puWTs7/JrgOmWOzCyc
V/S4lx3eWpXeUYjsEBJQ4znFDtVkefo8vRiApLvetU7kgPqF05xfvBnA960I
965DHPBe5surjqcZgOW6IlfwYQ4o8jrjbyRyqqE2GbPigDweTeQS5K+fbUmW
DhyQveeFCJMf2k89CewBpzmgmtj2mqfI6385NorvcMDHV5RXP51hgIdVgusL
CRyQz0Dm/BSyapjsmn4yBxS33xLH5c8Ap1gN/7WmccCFlRNPrJEbKVcXZ0o4
YLoOv1Y3cuKu+VmVdg7IrP/R41sAAyjNMc9e7OKAxkm8vTPI1IqtM+96OeAe
yjqN8ywDLOrtwi1GOCD3/tJ5I2RHc98J/3nkc8SwV8h/eS7/rljigN8K12gt
yPEdUePrqxyQ0HNxfRy53iFnNJ6NAFtPTa1tD2QAOZ+hoWJBAryccPniFWRs
5+zggjABathojSQi29HXBvQlCNCM7Db7Avl2sMjPVnkCPHRiaqwLmR5p2zOj
RYBVK6FmO4MYoCaz5ZvKCQLE35gsUJHFT9rpqrgQoOe3YvXvyOFio9nKpwgQ
i68SH0M2TfkXvPM0AU7Xlv9lOccAvXcUxRWvECB77LYSPWR9s4qoHdcIMFn4
nKkZciZhP0PhJgEa9bsn2CH73rSnyt9G42FwSAchr1yK9pV9QoCvg2QsMpCd
Nfg7ZdIJ8Ig978FC5Pdz6XoyWQR41zt6sgI51v8N738FBDivtk2tGXlGyTBE
uoQACzOUezqRrSdbR6ReE6Dik8+KA8jb3ccrJGsI8N56ctsscqhUkKQkRoBc
XlSZJeShgbUYiQ8EeMPuggzTeQbIsxdwEm8mwMN6znI8yGShjE9iXwlQNTRJ
QRD5bOdOVbEOApToM+0SRdayNGIR7UPjWVZX34GcSm7zExkkQAtrr1EVZKbP
J7qERwjw/j9BqI7sHvUbCP8mwC0OhsbayI1G515snyZA/77pZT3kncwblO2z
6P6LPHb7ke9hsaHb5giwSKXE9SDyfKjguNAiAaqQmwRNkY/rZFoK/SNAARmn
4MPI1YvKVYIbaD/wn755BFm8vEpakIUIuSL+6NgghwcdiBPgIMLHMnNPjyGP
7/r2l5+TCG+V+hUeRzalObrw86Df486e9sjF+RONfHxESMppanZApnif38Mn
RISjrwr7TyBflGVKpYgQYdYCxyNH5N7h22wUCSKcdOhjckLWfyYUsPU/5A45
/k1nOmV188oT4XmXqfbN37OL7NrPq0SEf1jl9Dbt211dwLOLCN2+91hv/n/r
g4MCPGpE6DzNxr95/z027Ve5NYlQ8HT+dTvkB7zOE1y6RGgV3pBii7z0ZdKK
CxBhkLeT41Fkx9sXasiGRHjO2a/ZCrnOZIss2ZgIJ4rnxyyQZdjvxHOaEeFq
0UKBGXL0h21LJEsivFAVJGaCjF/PdiXZEGGplo+OEXLZvxp14gk0H5eGi7qb
82cJiZ93JkLHusslGsianFoTg25ESAuhJ+/efB7CZU8qfInwG1QOkkMOlQ76
m+FPhNE35z0kkfUUVS3vBBGh3N1wgvDm+LQLmd1DiDD021978ubzMvB1tLxK
hM9u9RPYkA0PKVTohBPh1S13PNfQ/v1kl+2zNZYI8VwLFRpyc3Bq27tHRMis
5T/biBx3zUEx/ykRKru/5ceQLaK2RTzIIML9K30TZchtyUmafi+I0HDw/tN0
5K7yuLTtVej59nNoByKn1JousdYSoasv83d3ZPuPBGt6HRHGgm6JzfPc3xnB
1tBIhDL2Iu83z//wXKjf+W50vaeCNhty9j+dTy79RDjIK2e+gOqHB8uyhNkQ
EUqKcHL/Rp6gXOiQmiDCTPbEtAZk2u4zOl8XiTBhB/VPBHKxtlJS9T8iPBil
HHYO+azBJC1ngwjNH8dVuCL/OeKREcpBgjvK1TT0kJcCnAiKQiQ4ecvZh47q
XXWwiJuACAmqbS8+3Y985VpPDZMECYrMs4g1Iq/HHwv4IUeC9pea49KQWYsP
d0VokKD/KVKGMTIPrpc9eIwEHQp902JRPT46mLIs4UCCde/8AgKQU9rnLE46
kyDksvtlgyxd9WJ5yJME91UsPRdBVr8lYDkcTIIjLk11uag/OEjSlkcfkeDP
apJMAeon6XwmlrJpJGi54M0WizzKnpXtkUmC45GzUd7IZ2h2luP5JGj6X9RZ
GeTr1dTs3zUkqFvk1PYQ9a/co6mWUz9J8Er621Y/1O+mjRezFYdJcCu1gXoA
WVXXesV3nAQP8hg7iiNXSRFypmdI8MvXioBW1D9bZs6t4BskONQ4o6CIzIg2
y5mV4oTemTGTX30YYF/tysq8BycUJ59s6UT92zy/vRr34YRJJ0675SCfeJgf
MnqGE4qq1+deQA4JdFjpuMAJDZ676Qggv5GtXn4VyQnJP7fHH0F5YU/85aWz
OZzwlKwH/uYUAyi4LP3FRznhLr7x4kMof2iZt5WPTnDCl/rvtvMiG2vnXejH
OaHFyxy1LpRXPPns/jbPc8Lk6trzrshZDW/m81nJkLm9Y+d5Z1TvVIPnvGXI
sNHzU0isIwPwbVmgj54iw79rnvUhKC/l9vgW7vYmw86I0oDdyFqvBr2u+pEh
xZC97jfKV86nmgaELpBhyxYmYxvkvI+pLaa3yFBKzGZWFuUzvVjDvNI8MnRx
G3hVZcMAXnwJLqE0Mmy7OGrzxAL1U9mdrXzBXLCAn5F1COXNQpOOy+ZXuOCZ
mfq5KZRHU0+HyEZe44IzPSvTt5FDXzaGLkRxQSWrvu8tBmi99TyUelK4oLjQ
j3umkAHeHU2LTqvmgqfk6SV79VB9uMlruGOdC24cf7T4GeXpj7/m3+hHcsOm
eC/iXwW0P9a3tarEcMOot1/eRCPriOiNit/hhn/sncREkUuPRvJuJHHDxZN7
uPfLo/E0CPhg2dywBzeJjpVF+bVIQxhSuSG9ZW2KC+V78cuXQg1YeGBI2p+O
AWEGCOZdhUY3eOD4ZfHCQk50fnjS7YwO8cLGy3/dKL/pQMDKZaijkRcmHFN7
X1xHBz9/evv/OrAVnnDeYhDykA64+3jOxn/ZCtOseoRNvOggaattvYI5BbJX
1mgla6LvhZV4nS0o0Ep0/963GnQQJc3kcv8IBRbwNhGH96L3G7X81bWjFDh3
9J2usjoduBxb1+xwosDu8qSmelU6UHyUWxwWQIE3FhqxkR10UCe5+KQ9kQJH
hu1fk0XpQGdHyxTHAwq8v3ZeSkWEDl7vztDWe0iBMUFL/pbCdJC73+zH8ycU
2HlS+UUCeh+77Z5OCcumQMJzQga/AB3Y5hnHyFdQYG37q05+bjr4Wira7VhJ
gVr/Dtqqc9GBSRVDLrGaAtnYZWtsyHSg+/kJdfUdBa4a1OxKJNGBJD678a2B
Ansd9Ju5OOjg8TzVguMzBVo3c/vvZKcDvrVHT/e1UCBZTnbBlI0O2LmNdJ+3
UWBG539voljo4Jrg9tj+dgpcvhtHz2GmgyXxGfRiQYFerPt4qVvoIEj+g7zx
DwpsKgkSHGaig+ldKRdDeyjwrnIgCxPy/wTCPg4=
          "]]}}}, {}}, {
     DisplayFunction -> Identity, PlotRangePadding -> {{0, 0}, {0, 0}}, 
      PlotRangeClipping -> True, ImagePadding -> All, DisplayFunction -> 
      Identity, AspectRatio -> GoldenRatio^(-1), Axes -> {False, False}, 
      AxesLabel -> {None, None}, AxesOrigin -> {0, 0}, AxesStyle -> Directive[
        GrayLevel[0], 
        AbsoluteThickness[0.2]], BaseStyle -> Automatic, DisplayFunction :> 
      Identity, Frame -> {{True, True}, {True, True}}, 
      FrameLabel -> {{"P", None}, {"\[Theta]", None}}, FrameStyle -> Directive[
        GrayLevel[0], 
        AbsoluteThickness[0.2]], 
      FrameTicks -> {{{0, 0.5, 1, 1.5}, None}, {{
         Rational[-1, 2] Pi, 0, Rational[1, 2] Pi, Pi, Rational[3, 2] Pi}, 
         None}}, FrameTicksStyle -> GrayLevel[0], GridLines -> {None, None}, 
      GridLinesStyle -> Automatic, 
      LabelStyle -> {FontFamily -> "Times New Roman", 20, Bold, 
        GrayLevel[0]}, 
      Method -> {
       "DefaultBoundaryStyle" -> Automatic, "DefaultMeshStyle" -> 
        AbsolutePointSize[6], "PointSizeFunction" -> None, "ScalingFunctions" -> 
        None}, PlotRange -> {{Rational[-1, 2] Pi, Rational[3, 2] Pi}, {-0.1, 
        1.6}}, PlotRangeClipping -> True, 
      PlotRangePadding -> {{Automatic, Automatic}, {Automatic, Automatic}}, 
      Ticks -> {Automatic, Automatic}, TicksStyle -> GrayLevel[0]}], 
    Placed[
     Unevaluated[
      LineLegend[{
        Directive[
         Opacity[1.], 
         RGBColor[0.24720000000000014`, 0.24, 0.6], 
         AbsoluteThickness[1], Thickness -> 0.006], 
        Directive[
         Opacity[1.], 
         RGBColor[0.6, 0.24, 0.4428931686004542], 
         AbsoluteThickness[1], Thickness -> 0.006], 
        Directive[
         Opacity[1.], 
         RGBColor[0.6, 0.5470136627990908, 0.24], 
         AbsoluteThickness[1], Thickness -> 0.006]}, {
        Style["R=2", Bold, 16], 
        Style["R=5", Bold, 16], 
        Style["R=10\n", Bold, 16]}, LegendMarkers -> None, 
       LabelStyle -> {FontFamily -> "Times New Roman", 20, Bold, 
         GrayLevel[0]}, LegendLayout -> "Row"]], {Top, Center}, Identity]]& ],
  AutoDelete->True,
  Editable->True,
  SelectWithContents->False,
  Selectable->True]], "Output",
 CellChangeTimes->{3.7131074057508154`*^9}],

Cell[BoxData[
 TagBox[
  GraphicsBox[{InsetBox[
     GraphicsBox[{{{{}, {}, 
         {RGBColor[0.24720000000000014`, 0.24, 0.6], Thickness[0.006], 
          Opacity[1.], LineBox[CompressedData["
1:eJwV13k8lM8fAPAHi911tq5Ckoiv5EoR6RlRCblDRUkqFEpylKuQoxCVKCER
IQmVIz4qSTkSkpsuJMdqd6MUv/n9ta/3a+aZnXmemc/nM6vdfG2PcBMEUclF
EP//DTnSo7Ww+jeQetcGl5ZmgJFXfVlS+jc0pnVsXzE/A/e/ZoxpMX4Do35n
kzpzBroPH7rtwf0b1G7wLrccmQFNtwlq9+d5yJmwbnKpn4FvB/4Ol96dh7qg
hFv14TNg6SSfeFRpHgrcHjxPWJiGVeYeE+9V5qBh0HFYamwKVvpe6FLl5cCB
j39hpeMPePtgVUQbLwvMXn7S4i4eh4raG4yzorNwtMzgbmTbN5iV0nlg9WkK
eoz2me70/wwfv2+tRBPfgZEfyl1mMwSn9Q6s3ZT5DRQnu9aoCn2EuP82uBkc
/QTtixmfKArtoJCq3hrq8AlyLN6dVqG1wzNuVb36Hbj9dtzNwpF3wOyXF96u
jC02FJwa+g6cEoWrLcdHwDo35tWeyjZYy/q+zM1rBE48Ml6RrdUKUcFGkcsG
h8Akfzi0S+ctzGXJbiue6gPRjS0WZ+MaQHSlmkFccx9EbQuWOLCvAVRvGugc
vY+d0Bx0bF0DOF/bt1b+SB+Yyv5Rmmx9CS9i0+jXBnphwCvuaYP4S7h8Srzz
XHMPRFQbRs/cfw7yxoLu5ve7QfRV3IzceC1srpdxUYnphh4oOr33Wi3YGq5z
4D3SDZUsujsT1UK0rpkpyHcDVeR07sZbz2BiXazahrQPIN9cZqNmXwMV4hSO
dEwX6E2werf2VILp6EL0hHsHjNfzsePVKkDw+pp1gts7oF4tZCd9ohzajc3b
1yt1gOnFQ2g8vxyc7tyUPvXtPaAmtbLniuXg6bz54dyR9zBius2Ho1AG8R0B
PZRj7UAoTtQ+1ioFy/OZoWt3tkOpSNjAzYmHwNBsVDBVxu33fAuu+j2ETTLr
+iTf4e/A1jnxNaoEHJM9eBTb20A0IPyDZHkx3Az9smdrRwto/hNPc9l0HxT6
tbPPp7SA64dj8sFvC6BQ78JEg20LlGo2mHseLIAalny4eWczEKXVG99eyocB
zwMFTl1vIbvCuz57Og9WOfT+8etugtL0DmvNwRwoKFfZ/iS1CdrPfSn8EpYD
msuCkn47NIG1YlHrmdU5gFokFSM+vgb0Ka5Vz/MOuG2z353Q0whMdVWGGU82
5Kq/y8rva4Bs6tUXmg03wX709+i6jAZwPXfcSFb5JlAyFdVLXbB3nFz+6lI6
uAudfVY58hKQQmix7b40vG8Ve9+MvoCIxpzJQMFUuHv/LGPyZz2MOG6xfPIq
GewO5e09WYEdgKa/mSQDz4r2bPaZeiDOy2t8enUFGkXND/yZBUBrD185dzMJ
drRl35BdrAXUUeNs9uUSbN9lQT8kWQ31rLOFuWuiIbfyTppnehUQeSd71Zyj
gKIyt9ZPtgrqHehHD6dFQgNfjnGkQiUQjKHUEZkLYNIwF5Kn/gQibm8SOJsZ
BrkbdguUPHoMEXwfZ8vNQoFyNyf9iQ42cdnZZfEcNJzf/eS1fgUQFrJG/CHB
YELenfm+owyI0CR9Zrs/5JbMh/588wiIT5zY4crTQJGzFFywwI7lVrEs8IOG
v/MqgnalEPGo37H09kkw7cnw+a/4IRCNs1ctd/oC/9Odl/TLSoCYyMo0dfOG
i/63G5zrioFYbpnp/coTdtiZfvJuKAIifEVyppAH8Gmz/oW9LcTPd+eNuR+F
6BlT3TvdBUAUWci3osNg0sayKxvIB0L6dK3Pq0NAeZB58uXne0BU2PzQ3usK
UV7s+9+mc4EYv1Dk5LwfTnm4Dz8dvgtEZbgSUegEB452ice35wDR53H2oIwD
WLibmDk/vwPEleTic6V2sNmtIly9LBuIyxlBez1twKLe1ItrRxYQ6G3hn0uW
oPxM5UOe8m0g9DrHui+bwUD5eOH0RBoQXQ8qjx8xhicPmySutqTi+QTaaxsi
SC4qiNAtuQZETzOfXZU+nMiP/dGflALEiPWHBzEbYcddD4eIU1fw++jYHv5N
E4y2Jl/Yde8ynk/bSHbef/Bro41TimcsEKLh+bZZClC0fpl6v1oUEPVjdsYn
V0C9WQ6/6Ug4np/K3yP1IqCqr1DeezQQCEJCRXglF6jYmdR293ljC9/z7ftR
N384VoX9bi929g/tjoa6+mcztvHrEEkQaCHe8Uqds+gzQ/jnjp3jKRLfX9ew
/ABr97wftpV7Yeivun3/De18duoctn3K3jh+mJfVsLzOOU8S9Y/O7FcRB2Ml
3yAL7Yu4vUnp6Fs5SFz/MIfHN54kRq783f9BCXo3zrRUFyWSxJUtXbfc1wMj
68aCnn8ySfSEfTpF2wB6d59euZZylSRigw4uY+qCS/5HJWbpddz/1SuFo4Zw
oWiu2vzdDZJYHlrS+tgICh5KWedPpZNEhHOhLrEd2sp1v3ELZpBEF+eTaYop
sJ46nj2gmkkSguft/xy3AMGhGn4XxWyScE3Qz9lhDatGzDviN9whiTT/6yLn
bEH7c39G5bYckrh2Zxx12oPJ1+PHRm3u4vVN3tKycgSv8Ut/jU7mkYR2wRHD
MmcInZB57Rt+jyQmgmd2px+EK5NFybcT83F/DVeK7SF4zGxe+7v4Pknc2pus
neIOxG8Bm9LvD0jCZvdtYvw4iC3ckhmaLyGJj8bSH797w9VFCRYvpZQkjK4p
HfvnC/eIe7UbxB6RxOXgpvdqftBMabRN0ionI/jd5misAOjiFdZbW1VOEsWq
XFn6QTDE57CyFlXg/vIvF+ODgUkdHZuwekxGMA1VxHeEgKQQX+gOn6dkfQfl
ZB7jPPjvnHr0dvIpGbFa/gWl5Tx0nO8atTxeSSKF3h3qcRcg4VeOtaNHFRkR
OTfWJ4zjzwip6OFWQ0b8PqYRsDMG3KSV906O1JD1vifGuVfFQr29cOLJg8/I
+tsROlZ/YiHkzcBckHMtiUS7Xsg/iwdWWXBznAOQiFYgHnYiEaynXAnhD0AS
tnOTg4eS4KNYrvSb/+rx+J9vBa2/AhstL1ntLqgnkceZDgm1ZJh9sbdqT95z
csTjvwRX8ip4FP+6fDTrJZk96tnjV3sDbuzyyi8YeknKf2hlOuxJg8bRwecT
KxvI7KsvgvlmcPxe/eqXT0YDiaLzJl7ieD98/aprYPorMuKZn2hGSQY4hGvq
xF59TV55Xp50nHoHTGy9+u/HNJNo0EnzvUg+FOQXPzRoaSav6LVLqUbkg8C/
6chW0RbSdTYs5NxsPnTkn1abTW8hRzpT/CkfC8D1X0ioXnErGTE4++7Gg0II
KUha9br9HRmx5r4sb2wJ7Avv0/op2EFqlv0wGDpTDoKFCzIGGh1kqbe3UPWz
cqjrkuWLsukg51uFqngoFbBa9WCfRGoHWb/qUNHQ1QoY7/pyYfOqTnK5wwr9
vMrHEKA61Rmh1UU6JR724pWshKsfls6IOHST4+nnSsJla0HTrvzT08Bucv6b
zolrPrXQ1n50t2t6NxnrZbCV53kt0FtaFR8NdJNXQm+tmDpaBxde3Oq0PfyR
7KFMB395AuD3UFcr9WQPGdWSbu6/4TnYxPlOyl7qI032Hi4d4GoAEcNhN9X6
IVKz6014Ee0tTMj2KiZYfCEVFsfjRrU6IVVO/TGROEba6o2fHrDtg28TIS+G
Lv4gKzJ2O2+KHIEw/acnKrtmyOvRJxRjeL/CO9ZtRSP+n2TAh5F5BXIMSjVc
bPqXWKR7XNCp89wTsGl9igVL4RfZSWT2qj2dBGFRk4v1q+fJ1IR9fcVz03B/
tUxvtOQfsnFqzKcggAnf2cf+NG38S9pl+5y0OzIL5x5o7XuuuUjaL28keZR/
Qu9VvQaZdQQanC4bXez/CXvGJ8Y69LjQRXuplzynWeBX9Ev9+RYuxE5kuVDP
sCDRhzvgIeJC4nsiigQCWdDEXkG5bMqFuraGuQqfY4E+1y757U5ciFP2fCsl
kgVy0vlOTwO5UGPaHq2yFBaMmx9+c+sJF9ryeZAm/YgFZx/2F7rrcCPNtQ9v
ak2wQPpA1FS+Hjfik05eKzDJgmrB9Zo/tnCjc/Z3zb5MseCPZ9jjU9u5kWmr
i0vSLAuCFVfXhzlwIy+DLTXd8ywISj/6IS2IGz3sEm5S4GdDQOTsUsszbvRD
rympXIENpx3592zczoOSnGepHXvYMLSkxq25iwf9zN9QZODIBtMC24equ3lQ
8t8X63Od2CD3+zZNfg8P8pNX/nBqPxuaburU0Y/woBupl54subJBduiQ8kgU
D1JIlxcZPc6GBvdnv+MbeBC7huk+HMEGcb9TmSPGFPTzc+zm1Hw2DLi/MXi9
k4LcRGWqKgrYkOu4uveBOQV9sLHX7bjPBh3D92Ln7CjIVeuNJr2YDfZUrTiJ
wxRU5iGwyqeUDdczmafNLlBQocZ9Bb4qNkg2++6qqKegeXHe2KA3eD21r0dv
NlDQ4xUX9gW+ZcO90lVR55soaGdO1oYzzWzYlPquzrKdghq1i/94t7LB4ZCG
zvdhChLZm/jZ7j0bUuem5eSWKKjl9XuL2R42SCn6sGMMeRFUHJH2H2ODG/fh
hJdGvMhloVj32DgbSkYc1y5t50XKZx7o7v3OBpPbRk4Blrzo54exkc0/2OAn
KfHM/SAvYo4lD09Ns6GF+izS6Dwvuru46bX8LzZcmKKJLTTwIv+87IVyHg60
Ni8WbXrDi+zOLExGUjiwvJBl4tfKi0ZNvjfZ4nvZw6ODAd8/8KL+DnejKT4O
DAyX9n0c5UUV7jIGEnQO6HY45lRQ+VDgodgLWqIcmHySp+VjwYcWLRp6M2Q4
wJ0ktfGQNR+iHZ6Y2iqLxz8Wp2dvz4fif+2RHME2kfIm9Z35ULHtzdxVchzI
CNTZzXeCD3nFitdcleeAhd5Lj8xLfIhN/820UuJAUdVIVttbPmTFtS5shToH
6pNt7z5v40PVSZVumdjdng33Kjr40O5VvK4KGvj/pQse3OzjQ/vu7c9T1uTA
vrO+NUcn+JBlk/8BZW0O0A0Wuxdp/Eh9zDZvYSMHvJ7JCGvs4kdtggq281s4
wBOhKhS4mx9tS3+BPA3x/Iw3C4INP7qT1L+mF/vdWwe61T5+JHj91+vHWzmg
05vM53ucHzUZk5fcEAcWOfxLJQn86MfVlOXxxhy4USW5+CuZH2XqSLlMYGuG
Kv3bmsqPdojO3thlwoHDFOOFtkx+VGy0bJaynQNNjLC56Yf8qNx7coPvDg6k
aLBn1Dv40aaR/QzGLg6sY3HPBHTzI+urDk2HsBueLJuu6+NHksa6AaXYc4Ya
k5Zf+BHTm1JtZsYBZwuvcR82P/psqP3Vz5wDHJHgsSfz/GhQ5+X+auzEzpjR
xb/8aHztaDNhwYHn+/K+JvJSETqknRqPvdZzZKREkoqk/fk+JO/mAKjNDP+S
piJGurnYe2wn5r+hrauo6HZ/jZmIJQcuBcoMtilTUWO5e14sNjPaoXdaj4ro
4pUCvlYcqMlpea++n4rCBPwK6TYckHN1MlA/SEWvvi+c3IR9YeXX3PWHqchq
XtvuELZZ2kKg2nE83rZOrwrsvgRVOdVzVJTt8mfMypYDW82fxPwXTkWpK4US
/LFzqNtmVSKpyCNU1jIN2ytyb4PyJSraftNecRD7T1Csl9ItKrppIqngbMeB
A5vEuxSzqGggYSE/GPsFK8tQ8S4VRRbKmaVix/s8FV1TREXf6vS/tGBPrzM+
q/CQir46GfWNYtt+b/uyupyKOul3ppawV7iPPpGvoaLKuChPDXsOhKz2k5cH
KlLWFu/Yjj0y9C9u1Usqir4v7rgfu2CvhItcMxWNm4U+icQWlLrTuPIdFbXH
zVxJxT7Zpaa5spOKfJ6PxhRg61mZ8Mj2U1FZ55nmN9gZgu0nZIapqPWvxPJe
bOLt/m7pL1QUVWN+fgzbPWaMlB6johX3pfk52E0mp++v+EFFi0oX73Pt4YAa
9xJjxQwVfdmb7CGEfQXiQ5azqOjhBtJkOTY7RHJUao6KQj1TtihgO+rnWEkt
UFFRUILNOuzqufVVkktU9CZPO3IDttzjKgVJHhoq+Rv5Xh/7gt/2yxL8NLTP
OnKLEfaoxnuOuAANyRpoN+zANptyPiguQkP+cike5tglheNNYmI0pLwm9z8r
bIaHv7aYFA1pbvbkt8UOUCIyGDI01CT1mcseu+/zJV7GKhryNhRZsQd7a7aU
77I1NNQ5w7T4v3Nc7vaIKtPQtEHM7f/355PR2Ca6joZ+ct7T7bC9eqqLRDRo
yLKq/Zo1dtv1HRIiG2jo0fgFg93Y2nYdYcK6NEQtGVs0xb4uemBcyICGgv78
GzLGnm/9biNE0pDHxYZ+Q2znS2dqBI1pKOz9Zs4m7HpTLiXBnTR0XcF5nQa2
Il9CooA5Db2N+S9sLXbsy+XzdCsaOt2dNSWLPRmRe4huR0MKRc+CGdgVCzU6
tP00NLdleOwP/n4BPGcT2QdoSH3uk9A0tq6A3viwG57PCbu9I9jV0hW3nnjR
kP26M64v/r//FPw4d3xoyMRYTrYM21BV0yrBj4a4y5X/ZWPXby7mdj9LQz4c
M40Q7AtGXs5WYTRU+nN/hAe28S6VJ/oXaOhzRs0vO+xGp1zPZfE09E3Azk4F
uzkwo70unYb63MybG/H+vxy+T7XwNg3Fbd+yoxjbMmZ51PU7eP35lqNXsNtT
r+meuE9Dkt611x2xux9fzlxRRUOnJBdL+/D5TKs1m6fU0pBviK59FfbeV1Rb
Zj0NCTOcZG9gD3RF8b5uoqHg2vUy1tifWSEn/HtoSE9Nr+Mpjg+5C/qNBwdo
6FJq1a0k7CM8v1eZj9CQfE1f3FHsccaZztXjNOR+patzGfaUlrf+uzkaivWL
XnnAGu+/zeuuVS/Q0Ou13+ga2CeNvk/lLdGQyK8k2SUcv35aH7kTwk9HucVp
xRnY874uVFUpOpo6qBzWiuNddaCMm4QMHaUap1y+gX0uvLeGWEVHyv6jda7Y
i4l7fD+upeN4J5HExPGTUrK7O2oTHVF6xAZ4sUUmDXOH99BRELBk+HF8th9O
+71qHx09yCq/VYvjeVoHy9L1AB3pdHpKncZWqLr/e+QoHb2vc+fux/Ff56KE
1edAOnruujE30xTnP/mp31/T6UjUyIGHg/NLlpiplVImHbU7/9O9hf2V727u
kRw6On1H+RjC9p5yshotpCP/15kVMTg/RVQ35I7V0BFhoUuj4/x1zz7DamKQ
juofyZ4fJDnwY+dcrupnOpI0sbI5ja1pYPvHa5SOorhMpanYVaupeT+m6cji
FiNVHefLlunTfyaX6GilQ6GWL863s7HmeTOrBVDQ3PBAnR4HttT++cM+IoAM
fdliN3D+tijsqJ70FECE3G8RCez9NwrPfvUWQP+WJhVScL4/e2rfn84zAqja
ZXVCHK4HnipV/y6LFkAd8yq+3mr4/CYGz5/ME0CNmvstaCocUDk4z5n8KoDK
xKv9r+D6Q8+i/fHXcQEUkvRDYHYlB3ZuLjgzMCmAGHGpj62xj4o5cZrZAuiU
bA0phOuXu6+fsgspgmgb8Un13Aoc7zQDWR6KgmhB9qeeqjgHxLh+Mb8eFkTW
FVX0Lip+X71exVoegojPyvkZH7Ze2fCxsBOCKMek1lqPH+efw2+GpM4Iohet
zfJpuP4qeJXRYnZREMmYRzmacePzGm9cUFogiJz23/4etMCGY2LJB0OmBFGv
yoFPfyfZ8OcHr8ybWUFEdTQ4JYB9ueFst8QvQZS+vbF/Oa4Py8647364KIgO
3mwlNXH9+PejrsFnESF03f67gc03NiRnDEmaagshyevnXu0fZEONklqbWKAQ
amv4K5HcwoZi085gi3NC6Jv+06hwXN9mHD+rFB0uhH4ulr47gevfkEdNIb9i
hFAIaP02bmLDFsMj63rThFDcD66Ury/ZUGefGZtZLYRiDO+lTlezoT5S1Pi/
RSGkZ/q9ag2uz199Yj/dGi2M+kcr3i2FsSFicXmbepwwMuO7RFaHskFfxvCr
XIIwsm55n3k6hA2l9tGiS9eE0dagINUvwXg+ryU8IVcYBX1N9H7sj+vhB5uk
UYMwShHVc1nrhe8XwUEhRjwiSOSzZ4GuPRsCRf8ik/MiyPhuqxWvEhueLK+1
jYsWQX4F7jcc17CBLR/m3hYngix3bosuWM2Gk1pErFOKCBrU/mmzQ44NHraU
dyfuiqCO5rk7p6TY4HRN0OX6KxFENIqVXaSxYeXlxC0siij6nhGglo/vV4si
WU4mu0SRj366QV4JC7iX1aVuMxdFjjZSL6GYBfyMwS60WxTVqAwRvYUsEBWX
sTG0EUX/RoNv8+ezYPXyG7s27RVFGmo7LPdkscBEPklfxVMULYYaq5QlsSBe
M1xWME4ULT02O+/jywIJm4MjnU2i6KJEtsRHVRYMDnr4fNq+DImc6I15c/Un
CPeLnExsXYZWPIqzWP5hFq4tc3iuYsFAbyaiM7L4Z0FYep3oAUsGos58Wv2W
ZxZiFIiDV60Z6OXc0yM/l5hwdkPh33/2DLT/+gOlLfNMOLhnUbfThYF0w1pO
VowzQTX9XkmoLwMdV5WO1n3DhHr5uVsdKQzkP3iNvBDLBP3/Wib4rzPQPZ5a
scNRTCjXurPZ8AYDrXzanGAUwYR728w/5t9iII7/3ZNzgUy45J7FCM1lIAf/
6IEdx5jgULAzTvkJA/mgpYLT25nwrlS2x7mSgda7ukSqGzHBtGp2bUo1A900
nJsb3cIEg7e3Gv7WMVBAE98Dax0myE/OLL1/zUAuWZ3a/GuYcJPdYMn/loHm
xM2aS+SYIPYv/faWFgbKfuwybyfNBD5hE4P8dgZqupwudGMZE8IlV8QPdDBQ
EcWNrSPEhHm56Z5lHxjIT4Pq3U5lgp/yS+WdHxnoCHMwwJPChB8aaQEhvQz0
7MvGZQTBhP8Bt8fSDA==
           "]]}, 
         {RGBColor[0.6, 0.24, 0.4428931686004542], Thickness[0.006], Opacity[
          1.], LineBox[CompressedData["
1:eJwV13c8lW8UAHBZd5hdGWVLEWWHSO9TdkalQrISMlMqlZSREklDRBmZicyM
jDqUIgkhq7J+0rWvS0aD39NfPt+Pe+7nvO9znnPOlXbxs3JjZWFhKV7DwvLv
b5Bbj+pv6WWoMdVlrq7OAC2rKlpowzLIxl137v4zA09Hkn6o0pbhTtqYcsHy
DHQdP5bswboMFmX754/MzYCKyzi5a3gJHHs0ZHNHZ+C745+Boowl4HLJzd72
cQYsbaVi3DctAfXUjWtvE2dA0sxj/JP8IvQE+S7Yq86AuF9YpwLHTwi4zRmo
bDoNTfmSIS0cc1A0lcNEPlNQ+vIBLZB/FiyTWdKKYidhVlgjf9/QFDTqheX1
5U9A99iuF2h8DBhvxsach8bhjLbjZs2U7zBzgvMZh+A4aEdb6Frf+g6LNjYd
fLRx+DOwc39A0HeYfj5+QZRvHMIjRAPL7b7DvpGjhlqUcYjv6vmoKfwdFJwY
/KF/x+DF2YPntO6MAE1vZ7/j6BisFJnUa4f9Bw83Rj+yrByDyC3qLrruQ1Cf
YPHYxnUMZOKVPl62HgKFna3Ry8fGoIZVQbvWaAhqe3vEk51wnl+keA3lhuDA
Ax+1MbsxsI3hrbKkD4J7YKdx3IEx2Dw3ttbFaxCuS7eo7yLGIPzi7qtrv/VD
YoTtmS+iOB8r7SPxL/thW8WgUen6MZhQVFYWTemHDl2x7zHCY2DVL/ZF1qkf
gk6bXDcVGANp/SU17aFvEEq5damTOgavuAuHHb9/ha45ZZU9v+iwmCq259lU
H1yuto4J76MDv/hW3cgPffBKLTrMr4cOCg91Ndyf9sFR25Fq+y462N+32yzl
1gcXYh3ZdrXT4fWNBOr9r72QITxKFWuiQ/TpdR2XPvRAnkTeRuMqOkjpc7ua
Pe2CSvG/51yS6LCjVtRBPqILtNs67yU8pIOVnqI1h1sXtBcFi39KoMM1rb0m
INUFZi+5Q03j6DCueGOresJnONX6Pc0mhg6l69h/bojoBD5i0Xw8hA4mo7+v
jbu2w4D/d97ZE3TgjtuoyG3YDqXFlZJ33OnQpm/Wtm1TO8w84vNVdaODbdrD
Dae/fwLL+pDaQBc6eNrvKFx0+wS+kQvO8g50iGoP6GE/0QaaxSLaDCs6WIam
XN5s3AZakaRTzw/QgabyTsZErg2uBo4zLuyng6aoYp9QayuUe19uo1rSweau
B5tsWws81d4kuteUDg8v/3d4V3szaDrmB2khOsh8UXsceq8ZSlo8EyUJOuRq
h43XWzVD9hFjKnUXHarnpILNOj6APzfbxHddOnz1dMyx7WyCJrngqkotOkha
9/7y72oE6nEV8XZlOuQ8lzcsj2+EqTeZDQNKdFBZe+H2snUjXJ2gtc1sowNq
FpIN6W6AdSMyf4W20sFlzyGLWz3v4L5QUXeoPB0ylVpTn/TVg15uP2eTNB0O
jS6PKibVg+OL+rY12OwpskpFDvXw02bLmK4UHVx5AmteDL4Be8NdpAoJOshO
yva+H30NUsl/2N+L0iHjaSBtklkLzQ5JbvZCdDh4LOvIqdJayJ6hmlUK0oFt
fdvj+XO1oBibfE0E+x2/meOvWQCdM09/fxOgg1HL4wdiKy9BzsXjZ/haOhia
mlOPCVXBuPlpb30enO+LtATPxEowfvyk+S03zk9+cbO/WCWYXLK4sRe7njNd
/6rMC4h4TOU/ykUHg/rFoCylcoiWnvVIoOB4dQuuguIyONl+MGsbNntGemK5
Rhl8qzHe9ZaM40Mtyht0SuFtRe/13yQcT2TMjBmVwMHbghfDOXF8wdJl5vti
nPelx1ux2SUsuX+bF0NToM7mbg4c/2dJnvtgEZS33bFQxzbpSTq55VkhPJaM
nBlhpwOpwvimTkkBZIqlMBKwr59Nrrd/9Qy2BXziJ2MbHTQZ8q3Pg85lQ5U3
bHTgVJv7e6UpF8wvXi0Mwb42Y6KV1pUD8sTCR1Zsg5a5gyVfn8ANzwDfBlac
T37KqTfD2WBhc9g3Bjvca/7p9+lMcKsri9mIfdrDdaBiIANcXljfnlpDB0f3
znVRbengeeG1fRW2uavBXvu6NPAaFluMxN7hUhqsVPIYYoYiHO3//b/WxGuN
USqIeG+MVcWWq5H/nCWXDFJXeOIo2F+f03OnxxPgtK/umtcsdCgvbBSMbY6H
ovPF3unYd/NyQrQK7gPtRF/GNWyfJzcmvty+B9GeTU+9sY0yPKxDTt8BZlns
5UPYu3fdDTPNjobZm0aSCHth+wHbe543gFVjNkYJO2/bWqUvW8Nh82pqsyR2
7d50kslgMPwycugRwFbQkXne634eUnxVS6jY8gcNXnb1+cKjbzJ27NhLx2/I
z7ceATpFs43lX3zNjFWUIiJ6fX3X/bM9f40e/HUlpG+938yKXS/iOGex5E+0
zpmQSNh2W/qNa05fIkw16WW8/75PTNky7mco4TqbprYeW3+T3wVztevE0aaT
lzdjx2wrTGfziyK6TxrGa2L3bp9prsqLITbFbbhsik1LffBb++xdgvxnUNUJ
Wzuj4s79e7EEi3dk6XlshyfdmxhFcYR1CStHLHZY3mKVWesDYlvejo3F2DmF
wvufTCUSz7TW87VjtzzX+s7KnUQI6kc1/sSeq7AJdFRIIebrzuwTw+fF3V9N
cpB9TOwqqcowxJYcNGuPUk8jQkT3vD2NrTb8JenFnnRCmG/i+WNsgxHvE6MH
MgjDnPt+7dhe9Jt/dp/KIhK87S124fq6PC7a4BecTVBZlP0uYN+ZzLubHPOE
EOfzdijDLmN82Lz87CmxYdw/RQvXL8sy14GisXxip86jfAdc/wK/H4n2LxUQ
KquPtxVgx64IznGwFxF+/OEX1uD7lM2S/VJdoJiImF/wLcL+wP7O6rbqc+LQ
ZGmbMr6vnRy82psrnxPMwe7H8dj9nNbiL1EpEWfXuoMF328GefTH+L4yYm82
7e0XbCEezstGJyuI+6sO2qVUOpw1nipumqwgoop3tMvj/tEe2jlq6f2CQEs3
ulKxby2k77fxqCTWBTmJx/3rP4OErIdLNXHy4ZNHSby4v26QOzI5WE1EHPse
IsuH6+kQb8wppxrC5JJiSwF20PuvixfsXxL9McGpTfz4PEoufoi0BiKXDQQk
cf/bP+XMwvsZiECTOuUq7G6BzA3vt9QSfbbsxTbr6LDd8uY+i5xaIvTHx6FE
3D9nXx+pPJxVR1yyy57VEaGDx7OFaPfUNwS8u+o3I06HB6ZeT3L63xACca8L
i3C/fjf6rW5cvJ5I0Em3PCuJ+7f024WTSfVELtMrmxX3+4G4WOfziW8Ji1cj
RbqydLAOVtG4EdtAFJWS30go4vO38vryNOIDcWaUTTpLB9fbk2eFus0fiLuR
tzsa8Lzi+jt99SN/MyET7KYztRO/vydnts4mNhMaNpXSCM87579Bl7WffSRE
/EQRpwF+Hzm3JRvaWgmqatsKDc9Pu+A+VSZ3OyHz+DeSd8X1mftbVFe5nViw
5/6Yiuf3q04xzvAD7YTWd0fGejzvpRWc+gTj2wnNlxVLgl50oHf+F7ZDsoN4
r3R8buspOgQoTHWEqHYSp6teZX4OwvX0efUcn3UXMRxPNqbifUPl4POhivNd
xJ9cBeOmRHxf2twtnBOxTawyox/Rgdr8Ubb4axdxQ0f6tEgqvm+vH3VYHe8m
rIuuaJhn08G/UEs1/lQPYbSeYr+xjA4HIv0mxW72EW3+JdURnXTg0xtwUajt
JzQzMo4M4X2NNTJQJmagn7jDGOYniY3BQqfg8OxKP7GTYyZGSWIMvvqYH6vU
GyCssz/3hcmMQU5SpZNJ9QCh3XbnLlIcA6kVUyX1o4NEuph+AJ/eGFQ6yCoe
sB4iisYf9TDxvjku1it7y/w/wmS/v0B00RjESyiVscT8IKZrwt2DTo7D9/Gg
1/3XJ4jAieftv9Qm4IpOhc+LzhnCYPi4lpPQJLTOJcvuJjGJ/ZqbJzhXJqFI
2eHAl9U5IlVo576oninQ3HbPfE5mgdheUGGt9GYaePkNrtdKLxF1OjvUjBPw
7wVp0d5rQr8IhTDNUAsVBozNn/jVuP0P8eOqkkpHPAMu5ava1amsEBNei011
MwzojdWuF1VkQWS9WzMLxrNwmD7+o117DWLPk17Nj5uFwMIvua4arEjrXXBf
3+dZOGNDOrzdkA3ZGR35JEpjQv/qVlYVUzY07qK2cRzbJMeqUMGCDbVcGR2v
EGCCxHIyReowG8qlvflyQJAJjQ81XlHd2FBZ+I09wSJMEOs/JjcYzoZu55hJ
1Eowod61Zjmqng2NTnQO9SowYZ3/6ZRBfXaUKHjAwWc3E766vtdtMGZHygyf
+HV7mJBpI92bb8aO6nafMa3B1tD7JHDpIDsKF1cRpxow4RBZNVLwODvSj2K9
lGrEhLgUxpm9YexoqHCUu9iMCUIf/ExLa9lR2wk7f7/D+HleNow+rGdHElzr
hjmtmZBdJBke2siOHp7e9yEZWzO+9ZVlGzuSv4eoTTZMsD6mrDE2wI7Okut2
iNkxIX5xWkJilR1t7Fm2f+LIBGHZk/MRehwoLL8ww/YEE1xYj996s5sDWZRI
5o9jFwzabF415EBG2l+FgzyYYJC82zbAkgN58qiuTfZkgr+QYI2rEwfKv0aK
7fZmQjO55uruUA605e7JT0qnmBA2RRH4Xc+BpkwGFNwvMOHjh5U8zfccqMT1
xZERbJHcOQP/jxyIbJIyduwiEwrdvwWMfeZAmkpRW48G4vc5UNTXPcqBatCL
XUZBTNBqt0kvJXOivdeVYleCmTBZnqV60pwT5WllzS1eZwLrbeHtx/Zzogvm
t+WORuDvPxGpfegQJ5JJXWp7iW0g7Evo2HOiwRXD8NAbTEg6r2HB6cOJmhwq
fFijmGCu/cYj5SYn0ta1NxiPZkJe5WBqSxMnUssPplrdY0LtXauMuhZOxJQU
nMrA7vKszy5t50QMPWHDn9isG3LyH/Zxop+tTofjY5lgF+hX7T7OichrFxc+
3WcCVXela4VCQq/bx/WUHzDBq0aUV9mUhH6uLewJfcQEthAFnvMWJPQhRbK1
ATtJfwc3HCChpqpcGZ4kJrQ2WVP32ZHQdALfUBy2Ru9dTj9vErovwVOdmsyE
lZ+k1YJbJHT2cPZ/91OZ8KBSaGXhLgmJhGTmtWGrXN70d1c8CbF9q2zjesyE
4+z6v1tSSCg9aotaCHYj7cridCEJdUSIWB1LY8I95fkZpXacX4wwJ0cGExTn
WGcCukgowPRCqiZ2ffna6Vd9JGSmPh13AntRT3nS8j8SKtZe/7AB297ci35y
Hudf5rkanMmEn3wXf5QvkVDa7dOhz7BjOiJGV/6QkOPCLece7Dq7rJEYDjKy
lWfXVMpiwmbPwcECITLKPTei144NW2cGFjaQ0QD5ds4yti3jb/8uSTLiKbc4
JZXNhJvnRb+1yOHPq5CEfbAZ16x7p7XJ6P41z7rf2NXpzZ+UjpJRtO5I5J8n
+P472+oqOZGRVb76F+EcXK/iI5nbjpPRBvWzKWrYexN+n9/qTUavvRsD3bH7
bilIKFwiI73tL6MasHeZlUdsCSYjubH73v3Y6eQ9s/JXySgvweHVPLbX1SP1
cjfJaHCorlLyKRN+XbjhtekRGTHon0l+2I6a6zplU8nonMH2C6HYr+dS9WQz
yIg15ppdLHbUyQr+jXlk1Dq6dLYMe1pRP1CmkIzWz4vmv8W2Gmv5T/o5GV2c
ULb5jL3edbRcqpqM7sQprJnDDpL2l5ICMvpltHbNmlwmDPb/jZR8Q0YjA3R/
XuycI4IOEh/IyO6d1zM5bG7htHfirfj5BQTPqmOf6tyqIt5BRrWGRfm7sLX3
GbCJfSGjJ0crAw5iJ3G3+YgOkFHgLjlOB2yWpqNdG/4jI3PO6yR3bNeIH8SG
H2S0VPI58CR2o8GZp+snyMjJQMg5AHsr6ypt/QwZeVUZV1zGvgNRQSJzZMQh
6BUSjj0fJDQqvEhG4ocuV0dh2+ik7xP+TUY550M97mBXLW6rFFolo6TggIg4
bImyShkhNgpa8LYXeYgd5m8YLUiioLyd6qIp2KPKn36u46Kg6tlft9Ow907Z
O63joyDpm88DMrELcumNAgIUNEx2aM3GpnmcVRMQpqAlr8XEHOyATSxJNFEK
cikO63qK3Td8k4MmSUGyX1fCc7F3PRb2W7uRgnQnvLP+Od0ho4dfjoJy+t9r
/TOnqPIefkUK8i4X2fkv3qunKo9PmYKu+tuWPMFuiTMS5FOnICYt8mEWttrB
9iu8WhT04kHufDp2HL8jnUeXgj6zvKxNxV76OHaAh6CgvZa1K4+w7W+eq+bW
pyCxkNKCB9i1Jms2cRtTkGV8Yts9bFnOWzFcZhT0446f6y3sG29Elqj7KGja
T9MrAnsyJPMY9SAF+apPD4Vgl/6u1qAcpaB1Hipy/v+eny0wZt6RgjQpupJe
2Fpc2vQBFwp65lwVc+zfeWwofVTuRUHC6sKdlthBMv4/005SkHPB/FMDbD0F
lX23/Ckoe9Bocce//HY8Y3UNpCA5b9MlmX/ntdvLft8VCvr7ZjlPCFvfVL5c
J4yCOD9LdFOw39lmeq6NwvlJN8RO4/r+cD6p7VUiBU3538kuxo4OtlPITaag
00mjgmnYlhEi4XFpFGR2tfjPbey2+PtaPk8piPdWlooPdldZdMr6SgrqK+FU
k8BOeLl3if0lBUXQWR0o2Efekq0YtRQUOHpmdQ7f56+d4RwNjThevzT33/0f
ngvyOdtDQY2vCh56YGf+1nnn9JWCos4dCN2H7ca2LGk2SEH3yZ4D27HptHMd
0nR8Pp8W1qzBnlL11WldpCAdm1uDd3A/KtiheL/qNwUZ2HWHncE+tXtsKmuV
gl7axScdxmbud0sLIlFRgOcZTRHsJT8HsoIwFbG55bI9wP2t6ryoi6AoFeUu
JR07h30puLeaRZKKGmvYtQ5ir8Qc9uveTEUuC+omPNjsBRZd4ZpU9ESWxn4J
91O+Sb3MgcNUdDG0a2gn7seHBhKWJe2oyLXulgQfdkL7nKWzIxVt+ZVSNYj7
u0zl0+VBdyralt3KH4atcV1w3/B5KlI09tn+Mh3PP6mp5ZFEHJ+e4ySI50mq
gMm+TSlU9OYp9d43PG9GODMy3dKp6N7hxo1Z2L5TtvtGc6nIR8HGTQ07pKo+
80c1FcX/fedsiOdX9qGkfePfqEjOUHCHBZ53E8aLmQrDVCS+0fAYF7aKrtUv
r1Eq6gnpoDfi+VgpTc6amKai/mxuoT3YzdNnfk2uUlGa9yJ9K56vszfMsmak
uZDwrolTIwlM2Pny1695Ny6UdCeR6wue3+a57VWTnlxoblBiMAr76IPcwBFf
LvQs8rW8DnbgabtfHee40P4od6EHeP5XbKpaLrnGhd6bbzu+9y6+vzEXl05l
cSHtS+Jv4mOYIO+09HNyhAv1fTV+/A7vH9rmbWUjdC7UUHd32RXbeEfOua+T
XKjgB1cDK7a7gO3PD/NcaIER+2on3l8yGirmc9m5kUskWSr3Gu53KufnPGS5
UbSzbr5XGBME1iwwRo5zo60RuxfDLuH31ev1TNWDG7UMECqc2NolAyeu+HCj
KV71tzfwfuV4/H2/8Dkcv22FNRrvXzlvk5r3XudGr88daok6j+9rlH5OUQ43
Cnl7JcvzDBNOCNx1CprC8fnSx5954Xk2wSH6fpYblfESEqLY0fWBXYIL3Cjh
4J3tkXg/LDnnalG4wo2O+PRcOI73xz/dWrrDfDyof8LQit+dCXeT+oVM1HiQ
T9KEldkxPJ83bW0ROM+DJCwXUo3w/vrMpOOi+SUeVLanfCoD77dJ3oGbrgXz
oEvjs8ks2EHFjUELEdhm45teHMLnp+em2JvAg9yO63dKWjHh1aGUGylVPKgh
si//kznuN1f59bes8KBhDdJpwPv626H5il3XeJGUk4x+/RZcbysiLUqRvEjD
suEHCVtHVG9E4hYv6qzyYzeTZ0LRoWv8q/d50UeBoazWzTifBkFPyORFvQXD
ke0b8T6cr7kB1fMi27P+X16J4/O5eCFoNxsfAomVVtW1TDjP/wcZhPKhR+8X
r4ctzMIKX6qtgSk/Kp08Oh5QNguCB5wGOxr5kYUblxrPqVn49s3j5JDhWuTb
bp68WXYWeL/wnYr5uBatz55IvvSeAffXWtfJm9NQV/p750JfBvBuUOR3tKSh
iqMZXzl9GBAhw+IUu5+GYv/MfXPwYkCgeu6fv4doqMRY1596ggFOh1e0Ohxo
6GQFMe7gzACFxOyCy340VKer7zxtxYBaqcVH7fdo6GHNzxcVWgzQ2dI8Toqj
oeZvh66zaDLguWraDr0HNKS9OvGfiQYDsveYdT95REPbxTQO9ODfdzddU2mX
M2lo9r3jyuwWBljnGEfKldPQkgD7Ar8YA1qLxHrsX9CQwxz3nNUGBphUzm6+
V0VD+s761++LMEC36VH9n1c0FHG0/pSQIAOkJmdWPzXQUOaaFWdBXgY8nK+3
JDXRUHWqzYZD3AwQ+JuYvLOZhladWHzvURnAyWug+6SNhh4PdQ/wkBgQLLQ+
6ms7DR1d7mAx42DAksR0z9rPNLR/sLImgo0B/nJv5Iy7aSjFbFagfg0DJpQT
AoJ6aUjs6DAnCwsD/genjPys
           "]]}, 
         {RGBColor[0.6, 0.5470136627990908, 0.24], Thickness[0.006], Opacity[
          1.], LineBox[CompressedData["
1:eJwV13k8VF0YB3BZZ8ZYGlvZeW0RKbLGPaIIEUrIEtkT0aJEi8iSFEkqkTXZ
K2RJh5pCJCHZQrYsd5iJbFne46/5fD8zd+45557zPL8r5RZg7cHMxMRUsoWJ
afMz1KN79z+pZTiYLba8sTELKTnVcYLCyzCrUIN6en0WvhhN/b2bsgwNalq8
fqzOwq5Trk+9mZehff2wdvHyLFR1myJ0DS9BnQvDfA5zs3DMeXWwNGsJ+h7j
ZOSPz0ILO8l4T9kleEwgeFztyyyUMPOe+qawCF0Fdk4uPpqFYgHhnYpsf+E2
xb6+I4qz8HORxPVWtjl4cM3GYez9DCyrfUgJ4WXAgJXd24ROzkCGkHqR5S8a
TPS59/33Mg3+mNSvBFOT0LctUFsngwbPaTnLaaSNQa0nxnzPTGlQK+6wru2d
MTgf7ZfpdogGVwf3HbkYOgYjHobgsiY0GBElElLhMAZ9xk68Lj5Ag8ld3V80
hMZgK6efcBOgwcrzNhc0741CbKP9nZQmDa6XmlC1wkdg4RG/nx4yNBizQ81N
1/MXdJa0vn10Cw1KJ6t8CbP9BWvn+J6cYKLBt8yKWnUHf8E2i13epzZwSO+T
5D4g/wueVhrTvbCGQ7t47mqLiSGolOHWkbGMQ7m5ya1uvkNQw/Q2ReIPDiMu
G9zc+nMAji8cMyocwWGltZZ9cu0ArKyxK24exuG00q5dImkDcH7o+9D0Lxxa
D4j2ybgMwLq+xGcqQziUMlzao/XrJ3Rjt06q7cfhO3LJsPNYP2y69PPBli4c
LqaL7i+k9cJz5tM6Mk045BXbqRvT3AuHLHsemDfiUPGxrrrni1548KPvxIUG
HDomOchJevTC3surF5o/4vB9dAopqb8HpnG464W/x2FcIH/HleZu2PJUt038
LQ4lDcnuZi+6YG+mR7RgKQ6160ScFKK6YGuYSZxzCRqvnpItm0cXjCxUuv+8
GIeRmqYmULILroXtL9hXhMMppeidainfoTj9I9e5fByW8bP+FY7qhLMRR0d4
c3BoMv4vcsq9Hfrrvf9DeYJD8oP/lMgH2qFZnzIj8jEO2wzN2pRl26GdV3nP
8iO03hmPhQPHvsH6Bys+oyk49HHULln0+Ab3Rly+Q03GYWz7xW5Wrzb4ZWiD
52UiDi1upIXJGbfB1ug/TXuQKaqfpE3k2yB99GRgeQIONUSUegW/foU1XKEx
tfdweDzBm0WmrRUassiPdsfj8HHYyDH99hYolP3nzL7bOJTu2/PsRmIL3O/+
SvBLLA7ztcKnqNYtMOcRvcQZuWZO8ppZRzM0k0oti4jBYb+Pc55d52e4dTiC
sz8KhxK2PStBXY1wvZxToDICh3mvFQ5UJDfCRJXVnuPIqlsv3V22bYT7QrgT
l27iELQIylz/0QD5/1Pv34fstv/o4Tvdn2BveEl/2w0cZqt8TX/eS4WRTeHF
ctdweHR8eVwplQr7uz3Mf1zFIWuajEqpExWKlIp2RSO7c4W8rRz6AJvkbhTN
hOFQBpfpaRp/D1OVAwM+huKwM8tS0iLvPfRYAAFhyBEnQrzafd7DaZ72ExrI
o5+//u3F6yG7VN6//Cs4zHoRQsH/1ME9NHH79BAc2rjm2J8tq4Os8wv1zsgs
29uezV+og85VntskkD/xmjmvMCAM+RYYn3kZhwdbnz0UXa+FndxDGWWXcHjg
kDnJVbAaandphbAFo/lVZqT4PKqCXmtxDR0X0XwUFuWCRKvgl5ZBlixkKnum
4U3pSshv2nrICNmIuhiao1IBr3t2khMvoOvVDnMWvyyHr0hynV7IrFmZjyrU
y2HJHfbb+sjUG4crGnTKoJJJecPMeXQ9ljU7efAVdLwRetUBObt4KexP00u4
mLXyQROZVdyC/M/8JQQa15cFkKmrSwpkm1L443eX+vdzaD93p/rvKCyBqZX1
OhXIHG+Mb+u8Kob0E79VU5BvnX9KdXxXCLm8KDPOyAdtTH6doRZA7yiVckNk
9j1za1c/50PT6Vd+O5AjZ000M7ryoM4PsaLFIDS+1jmbV/3PYavYNo0hZNai
tLMfhnPhuExmSRNyhO/8i7GZbNjRHX0+HTnQ233wzWAWzEjWF49Fdvbs5I9t
y4RG+yxHLiCbuxuZOtZnQHV96gc3ZG23smsqr57BW3G58Mjm93UmvlsOpsPZ
xPUuDFn+rcL3HPmnsEyrk6iK3P96In9mKgUe9BF4z4dcUdIocL8lGR7ZGW/M
gZxQkHddszgJKmykTfwLxKHf8+jpvruJsHDP4RwG8sEsb9vrgfcg5f7TsAlk
A/2E8EO5cZDgnRQ4hLyw18ou0Scavj6/90YPcoHyVpW+nREwcvFmYQdynWkm
h8nQNeiaHz7XiqyoI/26xzMYRr1Xs21GVrAxqu3qPQPv01M6G5GXTkUrzH+1
h9dOvvZv2Lz+7ax1rBLAMqpuymzakfetHlxzx56LkxY2Td3mPHd4KQhLUz44
0oTssGPA+G3gFWxkQwNv2fw/0V0WD/7ewPQV+3i/IRvKBlwy33MLa3mratWF
HK9ckskSEIut799b1I/cs3e2pbogHqN+GJMZRaakP/yndT4Bs67Xr8SRtbLe
3EtKvI9ZaO/zWkB2ev5Dll76APuW3bN7C1rP8ILFarOvDzG7pa3buJDzSoSO
PKc9wnqyBrcLI7e+1hxjJqdidYn7NBWQ594cD3FWTMOWlKTPaiKTB2o4nGSe
YTNWMVRjZIkhs/ZYtQzssZuvuj3ynuG+1Mr9mViCZi08vbnfRk97jVtlYTOy
lz2vIftO3F41OJuDJXFxsOcjh02JNARcy8XOinxcr0O+hxckPI1/jo2eplJ6
kMvpzXLLhS+wCQv7ODLaz0zLnFalk0VY0p3r1OvIfP+eiAwsFWPH3tEfPEO+
vy4wx8Zais3WaIfXI+cy5daq8b3ErgttK2BH562Z9ZP13d2vMXUbzX1pyJ1s
3FpyVa8xq5jM4U/IA+y2YrWgDPORdMqiI9MJ47+nLMsxtuXAc8bovAtysYcd
9H+DfbbpNmNG9eK8Me3lZ/wNpt3k6quK3H6jc9zidCVG1vvvqgvynYXMI8e9
qzB+oy2RdZv1ZwiT8XarwYZkVrjiUX1yE5a3x4dqMNIjwc4PyHVHuePPurzF
uo0b4leQQ5v6Fy851mL8EnG/fFF9m3t1uTnGFmJfi8RWbFH9O0I7ycT9HWJx
WXZuScg/+LKFm3bUYZjP6XftyHstblsezqvDYsZeWVmj+sl4b191LKcem4K0
X46o/noXLsR5pn/APHLm7qWjev7wkO/zvIEPmMHN1R048qfxn/VTYlRMYotI
uTaq/zJSHxf8U6kYK6dIxmZ/GHxw/2Two4+Yxo2MFvHrOLS9pqoefb8B4/7p
dLQ3HD1/a9++F1HNWEBJiTwb6md5zwtLdFuasWJW39pLyJxrMze/8LZgpQZi
vjTk9ufndjIetWD6sQkcvagfnlwLDdMq/ILNL8Wa18Wh9ci7K9HQ9hXblYI3
16F+63Ctd/cfcjvWo0abvYv6Ozn/n4jurnbscfhpuizq/+86RdkjrNqxXBVO
plpkKUWXXoHkduzekftmMygvTHSOhGtLdGDRKrTbTmk4vKhI67i+uxNjtQ0M
9M9C++n7xgUe2y6M2b2h7DjKJ6o2r3+9Ce7CeGIm8zlRfmlt8zx88lEXJp2w
nFqHTGr5IvOyvwtjY392TvklOm/vn3RYn/qBUX9tG6aU4TCoRHN38tluTLd1
JYRcjUOrmABc9HYvRk4tM6j8hEMevUE3xboBLIwjgnMA5TvmmBDp+MEBzHn7
LdI7lP8WOgWGGesD2KRNWFvaKKqffuauVXqDmARpqcRtHK1vapWLSc0gpjLS
9HpuEuWv9UMqaieGMJ1A35s6DBxWOckoWdn+wpwww147lE+nRHtk7piPYCc3
Bl2pkij/iquUM8X/xjCXPGWzszQ4NhX6fuDWNGZUdaXImUqDV3Xe+FV2zmKf
mKeYSAoz8OvcUxkDjj/Y6ZoDRmb3ZmDpLiervo05bEL+cCb2dwZqKCeaz0kv
YM+1coNT3GchN6/RrTqpJUxWS1M8uAW9X0iJ9EQKrmBulQ/8zLbR4eS810rj
3lUscvul1x3mdHilaLdDveo6dvPsffmrV+iw574WVUSJCUwTR3a359PhsYmp
3+1aW0C5sX6I93c6DCnpy3dXZwYBBRa1Wst0eO44x7G9B1jAJCHrnrsIAw5s
7GRWPcQCsvmu3+hFNsmzLlE8zAImuKt2HBFlQPHlp0TJYyzA6fFauo4YAzY+
Vn9H8mABflc4pckSDCg64Co/FMECTpbt88+QZkCq+9vlWCoLGK+erErawYD8
QYFpQ4asIPaj5chjDQbsd2/SbTBmBVH2kdgqcvZxqZ4iM1bAL+5j7aTJgOp6
3/iu2LAClnukVHEtBjxK2B0jcIoVHOI7VftUmwEfpNHPmYazgoLDW1Ti9zGg
YHPAobI6VvAgleei5n40n9qG8cdUVtAxfTzhLnJuqUTEjUZWwH1t0PU3skby
13cWbawgO+WGdLIhA9q67lKfHET3k5mQpBsxYPLijLj4Bit4RRMiJhszoJCM
/3yUHht4/0gQvDBnQDfmU3c+GLAB0y/ktHXk4qHjchsH2ICX0M1Mm8MMaPTU
wO6iBRs4Y1aXtoocJCjw1t2FDYis7jllasmALYS3Nw1usAFqSvfW71YMGE4j
8v2jsoHKNunKXFsG/NK8XqDRxAberEi00ZG35c8ZBX1hA6t79t3ROc6AJZ4/
L05+ZwOPL71YaEHuHyzt/THOBixFQSTNjgE1249nlhHYQY5be7TYCQbEK3J2
+5uzA8JP3gktFwZkviu01/UIOxCObXY9h7zNK0br6FF2oHPH+3YRspHQGUzH
kR3EX1SZkTzJgKnB6ofZ/diBk54Kg8WVAc21Pnin3WYHMff2/652Y8CCqqH0
1s/s4KzdmhfuwYB1CdZZ9a3sAOPK+CbqyYBdPtTcsnZ28DXBdcocmVk4r+hx
Lzu4tSq9oxDZISSgxnOKHajJ8vR5ejEgSXe9a53IAfQLpzm/eDOg71sR7l2H
OMC9zJdXHU8zIMt1Ra7gwxxA5HXG30jkVENtMrTiADweTeQS5K+fbUmWDhyA
veeFCJMf2k89CewBpzmAmtj2mqfI6385NorvcIDHV5RXP51hwIdVgusLCRyA
z0Dm/BSyapjsmn4yBxC33xLH5c+Ap1gN/7WmcYCFlRNPrJEbKVcXZ0o4QLoO
v1Y3cuKu+VmVdg7ArP/R41sAAyrNMc9e7OIAxkm8vTPI1IqtM+96OcAeyjqN
8ywDLurtwi1GOAD3/tJ5I2RHc98J/3nkc8SwV8h/eS7/rljiAN8K12gtyPEd
UePrqxyA0HNxfRy53iFnNJ6NAFpPTa1tD2RAOZ+hoWJBAriccPniFWS4c3Zw
QZgANGy0RhKR7ehrA/oSBGBGdpt9gXw7WORnqzwBHDoxNdaFTI+07ZnRIoCq
lVCznUEMWJPZ8k3lBAHgb0wWqMjiJ+10VVwIwPNbsfp35HCx0WzlUwQA46vE
x5BNU/4F7zxNANO15X9ZzjFg7x1FccUrBMAeu61ED1nfrCJqxzUCSBY+Z2qG
nEnYz1C4SQBG/e4Jdsi+N+2p8rfReBgc0kHIK5eifWWfEMDrIBmLDGRnDf5O
mXQCOGLPe7AQ+f1cup5MFgHc9Y6erECO9X/D+18BAcyrbVNrRp5RMgyRLiGA
wgzlnk5k68nWEanXBKD45LPiAPJ29/EKyRoCuLee3DaLHCoVJCkJCYDLiyqz
hDw0sBYj8YEAbthdkGE6z4B59gJO4s0EcFjPWY4HmSyU8UnsKwGohiYpCCKf
7dypKtZBABJ9pl2iyFqWRiyifWg8y+rqO5BTyW1+IoMEYGHtNaqCzPT5RJfw
CAHc/ycI1JHdo35jwr8JYIuDobE2cqPRuRfbpwnAv296WQ95J/MGZfssuv8i
j91+5HswNnTbHAEUqZS4HkSeDxUcF1okABVyk6Ap8nGdTEuhfwQgIOMUfBi5
elG5SnAD7Qf+0zePIIuXV0kLshABV8QfHRvk8KADcQIcRPBYZu7pMeTxXd/+
8nMSwa1Sv8LjyKY0Rxd+HvR73NnTHrk4f6KRj48ISDlNzQ7IFO/ze/iEiGD0
VWH/CeSLskypFBEiyFrgeOSI3Dt8m40iQQSTDn1MTsj6z4QCtv6H3CHHv+lM
p6xuXnkiOO8y1b75e3aRXft5lYjgD6uc3qZ9u6sLeHYRgdv3HuvN/299cFCA
R40InKfZ+Dfvv8em/Sq3JhEIns6/bof8gNd5gkuXCKzCG1JskZe+TFpxYUQQ
5O3keBTZ8faFGrIhEZxz9mu2Qq4z2SJLNiaCieL5MQtkGfY78ZxmRLBatFBg
hhz9YdsSyZIILlQFiZkg49ezXUk2RFCq5aNjhFz2r0adeALNx6Xhou7m/FlC
4uedicCx7nKJBrImp9bEoBsR0ELoybs3n4dw2ZMKXyL4BpSD5JBDpYP+ZvgT
QfTNeQ9JZD1FVcs7QUQgdzecILw5Pu1CZvcQIgj99teevPm8DHwdLa8SwbNb
/QQ2ZMNDChU64URwdcsdzzW0fz/ZZftsjSUCPNdChYbcHJza9u4RETBr+c82
Isddc1DMf0oEyu5v+SGyRdS2iAcZRLB/pW+iDLktOUnT7wURGA7ef5qO3FUe
l7a9Cj3ffg7tQOSUWtMl1loicPVl/u6ObP+RYE2vI4JYrFti8zz3d0awNTQS
gYy9yPvN8z88F+p3vhtd76mgzYac/U/nk0s/EQzyypkvoPrhwbIsYTZEBJIi
nNy/kScoFzqkJoggkz0xrQGZtvuMztdFIkjYQf0TgVysrZRU/Y8IDkYph51D
PmswScvZIALzx3EVrsh/jnhkhHKQwI5yNQ095KUAJ4KiEAlM3nL2oaN6Vx0s
4iYgQgJq24tP9yNfudZTwyRBAiLzLGKNyOvxxwJ+yJGA/aXmuDRk1uLDXREa
JOB/ipRhjMyD62UPHiMBh0LftFhUj48OpixLOJBA3Tu/gADklPY5i5POJAC4
7H7ZIEtXvVge8iSBfRVLz0WQ1W8JWA4Hk8CIS1NdLuoPDpK05dFHJPCzmiRT
gPpJOp+JpWwaCVgueLPFIo+yZ2V7ZJLAeORslDfyGZqd5Xg+CZj+F3VWBvl6
NTX7dw0J6BY5tT1E/Sv3aKrl1E8SuJL+ttUP9btp48VsxWES2EptoB5AVtW1
XvEdJ4GDPMaO4shVUoSc6RkS+PK1IqAV9c+WmXMr+AYJDDXOKCgiM6LNcmal
OIF3ZszkVx8G3Fe7sjLvwQnEySdbOlH/Ns9vr8Z9OEHSidNuOcgnHuaHjJ7h
BKLq9bkXkEMCHVY6LnACg+duOgLIb2Srl19FcgLyz+3xR1Be2BN/eelsDic4
JeuBvznFgAouS3/xUU6wi2+8+BDKH1rmbeWjE5zgpf677bzIxtp5F/pxTmDx
MketC+UVTz67v83znCC5uva8K3JWw5v5fFYyYG7v2HneGdU71eA5bxkyaPT8
FBLryIB8Wxboo6fI4O+aZ30Iyku5Pb6Fu73JoDOiNGA3starQa+rfmRAMWSv
+43ylfOppgGhC2TQsoXJ2AY572Nqi+ktMpASs5mVRflML9YwrzSPDFzcBl5V
2TCgF1+CSyiNDNoujto8sUD9VHZnK18wFyjgZ2QdQnmz0KTjsvkVLnBmpn5u
CuXR1NMhspHXuMBMz8r0beTQl42hC1FcQMmq73uLAVpvPQ+lnhQuIC70454p
YMB3R9Oi06q5wCl5eslePVQfbvIa7ljnAhvHHy1+Rnn646/5N/qR3KAp3ov4
VwHtj/VtrSox3CDq7Zc30cg6Inqj4ne4wR97JzFR5NKjkbwbSdxg8eQe7v3y
aDwNAj4wmxv04CbRsbIovxZpCAMqN6C3rE1xoXwvfvlSqAELDwhJ+9MxIMyA
wbyrwOgGDxi/LF5YyInOD0+6ndEhXtB4+a8b5TcdCli5DHU08oKEY2rvi+vo
8OdPb/9fB7aCE85bDEIe0iF3H8/Z+C9bQZpVj7CJFx0mbbWtVzCnAPbKGq1k
TfS9sBKvswUFWInu3/tWgw6jpJlc7h+hgALeJuLwXvR+o5a/unaUAuaOvtNV
VqdDl2Prmh1OFNBdntRUr0qHio9yi8MCKODGQiMc2UGHdZKLT9oTKWBk2P41
WZQOdXa0THE8oID7a+elVETo8PXuDG29hxQQE7TkbylMh7n7zX48f0IBnSeV
XySg97Hb7umUsGwKIDwnZPAL0KFtnnGMfAUF1La/6uTnpsOvpaLdjpUUoPXv
oK06Fx2aVDHkEqspgI1dtsaGTIe6n59QV99RwKpBza5EEh1K4rMb3xoooNdB
v5mLgw4fz1MtOD5TgHUzt/9OdjrkW3v0dF8LBZDlZBdM2eiQndtI93kbBWR0
/vcmioUOrwluj+1vp4Dlu3H0HGY6XBKfQS8WFODFuo+XuoUOg+Q/yBv/oICm
kiDBYSY6nN6VcjG0hwLuKgeyMCH/D04BFZ0=
           "]]}}, {}}, {}},
      AspectRatio->NCache[GoldenRatio^(-1), 0.6180339887498948],
      Axes->{False, False},
      AxesLabel->{None, None},
      AxesOrigin->{0, 0},
      AxesStyle->Directive[
        GrayLevel[0], 
        AbsoluteThickness[0.2]],
      BaseStyle->Automatic,
      DisplayFunction->Identity,
      Frame->{{True, True}, {True, True}},
      FrameLabel->{{
         FormBox["\"P\"", TraditionalForm], None}, {
         FormBox["\"\[Theta]\"", TraditionalForm], None}},
      FrameStyle->Directive[
        GrayLevel[0], 
        AbsoluteThickness[0.2]],
      FrameTicks->{{{{-1.5, 
           FormBox[
            RowBox[{"-", "1.5`"}], TraditionalForm]}, {-1, 
           FormBox[
            RowBox[{"-", "1"}], TraditionalForm]}, {-0.5, 
           FormBox[
            RowBox[{"-", "0.5`"}], TraditionalForm]}, {0, 
           FormBox["0", TraditionalForm]}, {0.5, 
           FormBox["0.5`", TraditionalForm]}}, None}, {{{
           NCache[Rational[-1, 2] Pi, -1.5707963267948966`], 
           FormBox[
            RowBox[{"-", 
              FractionBox["\[Pi]", "2"]}], TraditionalForm]}, {0, 
           FormBox["0", TraditionalForm]}, {
           NCache[Rational[1, 2] Pi, 1.5707963267948966`], 
           FormBox[
            FractionBox["\[Pi]", "2"], TraditionalForm]}, {
           NCache[Pi, 3.141592653589793], 
           FormBox["\[Pi]", TraditionalForm]}, {
           NCache[Rational[3, 2] Pi, 4.71238898038469], 
           FormBox[
            FractionBox[
             RowBox[{"3", " ", "\[Pi]"}], "2"], TraditionalForm]}}, None}},
      FrameTicksStyle->GrayLevel[0],
      GridLines->{None, None},
      GridLinesStyle->Automatic,
      ImagePadding->All,
      LabelStyle->{FontFamily -> "Times New Roman", 20, Bold, 
        GrayLevel[0]},
      Method->{
       "DefaultBoundaryStyle" -> Automatic, "DefaultMeshStyle" -> 
        AbsolutePointSize[6], "PointSizeFunction" -> None, "ScalingFunctions" -> 
        None},
      PlotLabel->None,
      PlotRange->
       NCache[{{Rational[-1, 2] Pi, Rational[3, 2] Pi}, {-1.6, 
         0.1}}, {{-1.5707963267948966`, 4.71238898038469}, {-1.6, 0.1}}],
      PlotRangeClipping->True,
      PlotRangePadding->{{0, 0}, {0, 0}},
      Ticks->{Automatic, Automatic},
      TicksStyle->GrayLevel[0]], Scaled[{0.5, 0.5}], Center, Scaled[{1, 1}]], 
    InsetBox[
     TemplateBox[{
      StyleBox["\"R=2\"", Bold, 16, StripOnInput -> False],StyleBox[
       "\"R=5\"", Bold, 16, StripOnInput -> False],StyleBox[
       "\"R=10\\n\"", Bold, 16, StripOnInput -> False]},
      "LineLegend",
      DisplayFunction->(FormBox[
        StyleBox[
         StyleBox[
          PaneBox[
           TagBox[
            GridBox[{{
               TagBox[
                GridBox[{{
                   GraphicsBox[{{
                    Directive[
                    EdgeForm[
                    Directive[
                    Opacity[0.3], 
                    GrayLevel[0]]], 
                    PointSize[0.5], 
                    Opacity[1.], 
                    RGBColor[0.24720000000000014`, 0.24, 0.6], 
                    AbsoluteThickness[1], Thickness -> 0.006], {
                    LineBox[{{0, 10}, {20, 10}}]}}, {
                    Directive[
                    EdgeForm[
                    Directive[
                    Opacity[0.3], 
                    GrayLevel[0]]], 
                    PointSize[0.5], 
                    Opacity[1.], 
                    RGBColor[0.24720000000000014`, 0.24, 0.6], 
                    AbsoluteThickness[1], Thickness -> 0.006], {}}}, 
                    AspectRatio -> Full, ImageSize -> {20, 10}, 
                    PlotRangePadding -> None, ImagePadding -> Automatic, 
                    BaselinePosition -> (Scaled[-0.21] -> Baseline)], #, 
                   GraphicsBox[{{
                    Directive[
                    EdgeForm[
                    Directive[
                    Opacity[0.3], 
                    GrayLevel[0]]], 
                    PointSize[0.5], 
                    Opacity[1.], 
                    RGBColor[0.6, 0.24, 0.4428931686004542], 
                    AbsoluteThickness[1], Thickness -> 0.006], {
                    LineBox[{{0, 10}, {20, 10}}]}}, {
                    Directive[
                    EdgeForm[
                    Directive[
                    Opacity[0.3], 
                    GrayLevel[0]]], 
                    PointSize[0.5], 
                    Opacity[1.], 
                    RGBColor[0.6, 0.24, 0.4428931686004542], 
                    AbsoluteThickness[1], Thickness -> 0.006], {}}}, 
                    AspectRatio -> Full, ImageSize -> {20, 10}, 
                    PlotRangePadding -> None, ImagePadding -> Automatic, 
                    BaselinePosition -> (Scaled[-0.21] -> Baseline)], #2, 
                   GraphicsBox[{{
                    Directive[
                    EdgeForm[
                    Directive[
                    Opacity[0.3], 
                    GrayLevel[0]]], 
                    PointSize[0.5], 
                    Opacity[1.], 
                    RGBColor[0.6, 0.5470136627990908, 0.24], 
                    AbsoluteThickness[1], Thickness -> 0.006], {
                    LineBox[{{0, 10}, {20, 10}}]}}, {
                    Directive[
                    EdgeForm[
                    Directive[
                    Opacity[0.3], 
                    GrayLevel[0]]], 
                    PointSize[0.5], 
                    Opacity[1.], 
                    RGBColor[0.6, 0.5470136627990908, 0.24], 
                    AbsoluteThickness[1], Thickness -> 0.006], {}}}, 
                    AspectRatio -> Full, ImageSize -> {20, 10}, 
                    PlotRangePadding -> None, ImagePadding -> Automatic, 
                    BaselinePosition -> (Scaled[-0.21] -> Baseline)], #3}}, 
                 GridBoxAlignment -> {
                  "Columns" -> {Center, Left}, "Rows" -> {{Baseline}}}, 
                 AutoDelete -> False, 
                 GridBoxDividers -> {
                  "Columns" -> {{False}}, "Rows" -> {{False}}}, 
                 GridBoxItemSize -> {"Columns" -> {{All}}, "Rows" -> {{All}}},
                  GridBoxSpacings -> {"Columns" -> {{0.8, 0.5}}}], "Grid"]}}, 
             GridBoxAlignment -> {"Columns" -> {{Left}}, "Rows" -> {{Top}}}, 
             AutoDelete -> False, 
             GridBoxDividers -> {"Columns" -> {{None}}, "Rows" -> {{None}}}, 
             GridBoxItemSize -> {"Columns" -> {{All}}, "Rows" -> {{All}}}, 
             GridBoxSpacings -> {"Columns" -> {{0}}, "Rows" -> {{1}}}], 
            "Grid"], Alignment -> Left, AppearanceElements -> None, 
           ImageMargins -> {{5, 5}, {5, 5}}, ImageSizeAction -> 
           "ResizeToFit"], LineIndent -> 0, StripOnInput -> False], {
         FontFamily -> "Times New Roman", FontSize -> 20, FontWeight -> Bold, 
          GrayLevel[0], FontFamily -> "Arial"}, Background -> Automatic, 
         StripOnInput -> False], TraditionalForm]& ),
      Editable->True,
      InterpretationFunction:>(RowBox[{"LineLegend", "[", 
         RowBox[{
           RowBox[{"{", 
             RowBox[{
               RowBox[{"Directive", "[", 
                 RowBox[{
                   RowBox[{"Opacity", "[", "1.`", "]"}], ",", 
                   InterpretationBox[
                    ButtonBox[
                    TooltipBox[
                    GraphicsBox[{{
                    GrayLevel[0], 
                    RectangleBox[{0, 0}]}, {
                    GrayLevel[0], 
                    RectangleBox[{1, -1}]}, {
                    RGBColor[0.24720000000000014`, 0.24, 0.6], 
                    RectangleBox[{0, -1}, {2, 1}]}}, AspectRatio -> 1, Frame -> 
                    True, FrameStyle -> 
                    RGBColor[0.1648000000000001, 0.16, 0.4], FrameTicks -> 
                    None, PlotRangePadding -> None, ImageSize -> 
                    Dynamic[{
                    Automatic, 1.35 CurrentValue["FontCapHeight"]/
                    AbsoluteCurrentValue[Magnification]}]], 
                    "RGBColor[0.24720000000000014, 0.24, 0.6]"], Appearance -> 
                    None, BaseStyle -> {}, BaselinePosition -> Baseline, 
                    DefaultBaseStyle -> {}, ButtonFunction :> 
                    With[{Typeset`box$ = EvaluationBox[]}, 
                    If[
                    Not[
                    AbsoluteCurrentValue["Deployed"]], 
                    SelectionMove[Typeset`box$, All, Expression]; 
                    FrontEnd`Private`$ColorSelectorInitialAlpha = 1; 
                    FrontEnd`Private`$ColorSelectorInitialColor = 
                    RGBColor[0.24720000000000014`, 0.24, 0.6]; 
                    FrontEnd`Private`$ColorSelectorUseMakeBoxes = True; 
                    MathLink`CallFrontEnd[
                    FrontEnd`AttachCell[Typeset`box$, 
                    FrontEndResource["RGBColorValueSelector"], {
                    0, {Left, Bottom}}, {Left, Top}, 
                    "ClosingActions" -> {
                    "SelectionDeparture", "ParentChanged", 
                    "EvaluatorQuit"}]]]], BaseStyle -> Inherited, Evaluator -> 
                    Automatic, Method -> "Preemptive"], 
                    RGBColor[0.24720000000000014`, 0.24, 0.6], Editable -> 
                    False, Selectable -> False], ",", 
                   RowBox[{"AbsoluteThickness", "[", "1", "]"}], ",", 
                   RowBox[{"Thickness", "\[Rule]", "0.006`"}]}], "]"}], ",", 
               RowBox[{"Directive", "[", 
                 RowBox[{
                   RowBox[{"Opacity", "[", "1.`", "]"}], ",", 
                   InterpretationBox[
                    ButtonBox[
                    TooltipBox[
                    GraphicsBox[{{
                    GrayLevel[0], 
                    RectangleBox[{0, 0}]}, {
                    GrayLevel[0], 
                    RectangleBox[{1, -1}]}, {
                    RGBColor[0.6, 0.24, 0.4428931686004542], 
                    RectangleBox[{0, -1}, {2, 1}]}}, AspectRatio -> 1, Frame -> 
                    True, FrameStyle -> 
                    RGBColor[0.4, 0.16, 0.2952621124003028], FrameTicks -> 
                    None, PlotRangePadding -> None, ImageSize -> 
                    Dynamic[{
                    Automatic, 1.35 CurrentValue["FontCapHeight"]/
                    AbsoluteCurrentValue[Magnification]}]], 
                    "RGBColor[0.6, 0.24, 0.4428931686004542]"], Appearance -> 
                    None, BaseStyle -> {}, BaselinePosition -> Baseline, 
                    DefaultBaseStyle -> {}, ButtonFunction :> 
                    With[{Typeset`box$ = EvaluationBox[]}, 
                    If[
                    Not[
                    AbsoluteCurrentValue["Deployed"]], 
                    SelectionMove[Typeset`box$, All, Expression]; 
                    FrontEnd`Private`$ColorSelectorInitialAlpha = 1; 
                    FrontEnd`Private`$ColorSelectorInitialColor = 
                    RGBColor[0.6, 0.24, 0.4428931686004542]; 
                    FrontEnd`Private`$ColorSelectorUseMakeBoxes = True; 
                    MathLink`CallFrontEnd[
                    FrontEnd`AttachCell[Typeset`box$, 
                    FrontEndResource["RGBColorValueSelector"], {
                    0, {Left, Bottom}}, {Left, Top}, 
                    "ClosingActions" -> {
                    "SelectionDeparture", "ParentChanged", 
                    "EvaluatorQuit"}]]]], BaseStyle -> Inherited, Evaluator -> 
                    Automatic, Method -> "Preemptive"], 
                    RGBColor[0.6, 0.24, 0.4428931686004542], Editable -> 
                    False, Selectable -> False], ",", 
                   RowBox[{"AbsoluteThickness", "[", "1", "]"}], ",", 
                   RowBox[{"Thickness", "\[Rule]", "0.006`"}]}], "]"}], ",", 
               RowBox[{"Directive", "[", 
                 RowBox[{
                   RowBox[{"Opacity", "[", "1.`", "]"}], ",", 
                   InterpretationBox[
                    ButtonBox[
                    TooltipBox[
                    GraphicsBox[{{
                    GrayLevel[0], 
                    RectangleBox[{0, 0}]}, {
                    GrayLevel[0], 
                    RectangleBox[{1, -1}]}, {
                    RGBColor[0.6, 0.5470136627990908, 0.24], 
                    RectangleBox[{0, -1}, {2, 1}]}}, AspectRatio -> 1, Frame -> 
                    True, FrameStyle -> 
                    RGBColor[0.4, 0.36467577519939387`, 0.16], FrameTicks -> 
                    None, PlotRangePadding -> None, ImageSize -> 
                    Dynamic[{
                    Automatic, 1.35 CurrentValue["FontCapHeight"]/
                    AbsoluteCurrentValue[Magnification]}]], 
                    "RGBColor[0.6, 0.5470136627990908, 0.24]"], Appearance -> 
                    None, BaseStyle -> {}, BaselinePosition -> Baseline, 
                    DefaultBaseStyle -> {}, ButtonFunction :> 
                    With[{Typeset`box$ = EvaluationBox[]}, 
                    If[
                    Not[
                    AbsoluteCurrentValue["Deployed"]], 
                    SelectionMove[Typeset`box$, All, Expression]; 
                    FrontEnd`Private`$ColorSelectorInitialAlpha = 1; 
                    FrontEnd`Private`$ColorSelectorInitialColor = 
                    RGBColor[0.6, 0.5470136627990908, 0.24]; 
                    FrontEnd`Private`$ColorSelectorUseMakeBoxes = True; 
                    MathLink`CallFrontEnd[
                    FrontEnd`AttachCell[Typeset`box$, 
                    FrontEndResource["RGBColorValueSelector"], {
                    0, {Left, Bottom}}, {Left, Top}, 
                    "ClosingActions" -> {
                    "SelectionDeparture", "ParentChanged", 
                    "EvaluatorQuit"}]]]], BaseStyle -> Inherited, Evaluator -> 
                    Automatic, Method -> "Preemptive"], 
                    RGBColor[0.6, 0.5470136627990908, 0.24], Editable -> 
                    False, Selectable -> False], ",", 
                   RowBox[{"AbsoluteThickness", "[", "1", "]"}], ",", 
                   RowBox[{"Thickness", "\[Rule]", "0.006`"}]}], "]"}]}], 
             "}"}], ",", 
           RowBox[{"{", 
             RowBox[{#, ",", #2, ",", #3}], "}"}], ",", 
           RowBox[{"LegendMarkers", "\[Rule]", "None"}], ",", 
           RowBox[{"LabelStyle", "\[Rule]", 
             RowBox[{"{", 
               RowBox[{
                 RowBox[{"FontFamily", "\[Rule]", "\"Times New Roman\""}], 
                 ",", "20", ",", "Bold", ",", 
                 InterpretationBox[
                  ButtonBox[
                   TooltipBox[
                    GraphicsBox[{{
                    GrayLevel[0], 
                    RectangleBox[{0, 0}]}, {
                    GrayLevel[0], 
                    RectangleBox[{1, -1}]}, {
                    GrayLevel[0], 
                    RectangleBox[{0, -1}, {2, 1}]}}, AspectRatio -> 1, Frame -> 
                    True, FrameStyle -> GrayLevel[0.], FrameTicks -> None, 
                    PlotRangePadding -> None, ImageSize -> 
                    Dynamic[{
                    Automatic, 1.35 CurrentValue["FontCapHeight"]/
                    AbsoluteCurrentValue[Magnification]}]], "GrayLevel[0]"], 
                   Appearance -> None, BaseStyle -> {}, BaselinePosition -> 
                   Baseline, DefaultBaseStyle -> {}, ButtonFunction :> 
                   With[{Typeset`box$ = EvaluationBox[]}, 
                    If[
                    Not[
                    AbsoluteCurrentValue["Deployed"]], 
                    SelectionMove[Typeset`box$, All, Expression]; 
                    FrontEnd`Private`$ColorSelectorInitialAlpha = 1; 
                    FrontEnd`Private`$ColorSelectorInitialColor = 
                    GrayLevel[0]; 
                    FrontEnd`Private`$ColorSelectorUseMakeBoxes = True; 
                    MathLink`CallFrontEnd[
                    FrontEnd`AttachCell[Typeset`box$, 
                    FrontEndResource["GrayLevelColorValueSelector"], {
                    0, {Left, Bottom}}, {Left, Top}, 
                    "ClosingActions" -> {
                    "SelectionDeparture", "ParentChanged", 
                    "EvaluatorQuit"}]]]], BaseStyle -> Inherited, Evaluator -> 
                   Automatic, Method -> "Preemptive"], 
                  GrayLevel[0], Editable -> False, Selectable -> False]}], 
               "}"}]}], ",", 
           RowBox[{"LegendLayout", "\[Rule]", "\"Row\""}]}], "]"}]& )], 
     Scaled[{0.5, 1.01}], ImageScaled[{0.5, 0.5}],
     BaseStyle->{FontSize -> Larger},
     FormatType->StandardForm]},
   AspectRatio->NCache[GoldenRatio^(-1), 0.6180339887498948],
   Axes->False,
   AxesLabel->{None, None},
   AxesOrigin->{0, 0},
   AxesStyle->Directive[
     GrayLevel[0], 
     AbsoluteThickness[0.2]],
   BaseStyle->Automatic,
   DisplayFunction->Identity,
   Frame->False,
   FrameLabel->{{
      FormBox["\"P\"", TraditionalForm], None}, {
      FormBox["\"\[Theta]\"", TraditionalForm], None}},
   FrameStyle->Directive[
     GrayLevel[0], 
     AbsoluteThickness[0.2]],
   FrameTicks->{{{{-1.5, 
        FormBox[
         RowBox[{"-", "1.5`"}], TraditionalForm]}, {-1, 
        FormBox[
         RowBox[{"-", "1"}], TraditionalForm]}, {-0.5, 
        FormBox[
         RowBox[{"-", "0.5`"}], TraditionalForm]}, {0, 
        FormBox["0", TraditionalForm]}, {0.5, 
        FormBox["0.5`", TraditionalForm]}}, None}, {{{
        NCache[Rational[-1, 2] Pi, -1.5707963267948966`], 
        FormBox[
         RowBox[{"-", 
           FractionBox["\[Pi]", "2"]}], TraditionalForm]}, {0, 
        FormBox["0", TraditionalForm]}, {
        NCache[Rational[1, 2] Pi, 1.5707963267948966`], 
        FormBox[
         FractionBox["\[Pi]", "2"], TraditionalForm]}, {
        NCache[Pi, 3.141592653589793], 
        FormBox["\[Pi]", TraditionalForm]}, {
        NCache[Rational[3, 2] Pi, 4.71238898038469], 
        FormBox[
         FractionBox[
          RowBox[{"3", " ", "\[Pi]"}], "2"], TraditionalForm]}}, None}},
   FrameTicksStyle->GrayLevel[0],
   ImagePadding->All,
   LabelStyle->{FontFamily -> "Times New Roman", 20, Bold, 
     GrayLevel[0]},
   Method->{
    "DefaultBoundaryStyle" -> Automatic, "DefaultMeshStyle" -> 
     AbsolutePointSize[6], "PointSizeFunction" -> None, "ScalingFunctions" -> 
     None},
   PlotLabel->None,
   PlotRange->Automatic,
   PlotRangeClipping->False,
   PlotRangePadding->{{0, 0}, {0, 0}},
   Ticks->{Automatic, Automatic},
   TicksStyle->GrayLevel[0]],
  InterpretTemplate[Legended[
    Graphics[{{{{}, {}, {
         Directive[
          Opacity[1.], 
          RGBColor[0.24720000000000014`, 0.24, 0.6], 
          AbsoluteThickness[1], Thickness -> 0.006], 
         Line[CompressedData["
1:eJwV13k8lM8fAPAHi911tq5Ckoiv5EoR6RlRCblDRUkqFEpylKuQoxCVKCER
IQmVIz4qSTkSkpsuJMdqd6MUv/n9ta/3a+aZnXmemc/nM6vdfG2PcBMEUclF
EP//DTnSo7Ww+jeQetcGl5ZmgJFXfVlS+jc0pnVsXzE/A/e/ZoxpMX4Do35n
kzpzBroPH7rtwf0b1G7wLrccmQFNtwlq9+d5yJmwbnKpn4FvB/4Ol96dh7qg
hFv14TNg6SSfeFRpHgrcHjxPWJiGVeYeE+9V5qBh0HFYamwKVvpe6FLl5cCB
j39hpeMPePtgVUQbLwvMXn7S4i4eh4raG4yzorNwtMzgbmTbN5iV0nlg9WkK
eoz2me70/wwfv2+tRBPfgZEfyl1mMwSn9Q6s3ZT5DRQnu9aoCn2EuP82uBkc
/QTtixmfKArtoJCq3hrq8AlyLN6dVqG1wzNuVb36Hbj9dtzNwpF3wOyXF96u
jC02FJwa+g6cEoWrLcdHwDo35tWeyjZYy/q+zM1rBE48Ml6RrdUKUcFGkcsG
h8Akfzi0S+ctzGXJbiue6gPRjS0WZ+MaQHSlmkFccx9EbQuWOLCvAVRvGugc
vY+d0Bx0bF0DOF/bt1b+SB+Yyv5Rmmx9CS9i0+jXBnphwCvuaYP4S7h8Srzz
XHMPRFQbRs/cfw7yxoLu5ve7QfRV3IzceC1srpdxUYnphh4oOr33Wi3YGq5z
4D3SDZUsujsT1UK0rpkpyHcDVeR07sZbz2BiXazahrQPIN9cZqNmXwMV4hSO
dEwX6E2werf2VILp6EL0hHsHjNfzsePVKkDw+pp1gts7oF4tZCd9ohzajc3b
1yt1gOnFQ2g8vxyc7tyUPvXtPaAmtbLniuXg6bz54dyR9zBius2Ho1AG8R0B
PZRj7UAoTtQ+1ioFy/OZoWt3tkOpSNjAzYmHwNBsVDBVxu33fAuu+j2ETTLr
+iTf4e/A1jnxNaoEHJM9eBTb20A0IPyDZHkx3Az9smdrRwto/hNPc9l0HxT6
tbPPp7SA64dj8sFvC6BQ78JEg20LlGo2mHseLIAalny4eWczEKXVG99eyocB
zwMFTl1vIbvCuz57Og9WOfT+8etugtL0DmvNwRwoKFfZ/iS1CdrPfSn8EpYD
msuCkn47NIG1YlHrmdU5gFokFSM+vgb0Ka5Vz/MOuG2z353Q0whMdVWGGU82
5Kq/y8rva4Bs6tUXmg03wX709+i6jAZwPXfcSFb5JlAyFdVLXbB3nFz+6lI6
uAudfVY58hKQQmix7b40vG8Ve9+MvoCIxpzJQMFUuHv/LGPyZz2MOG6xfPIq
GewO5e09WYEdgKa/mSQDz4r2bPaZeiDOy2t8enUFGkXND/yZBUBrD185dzMJ
drRl35BdrAXUUeNs9uUSbN9lQT8kWQ31rLOFuWuiIbfyTppnehUQeSd71Zyj
gKIyt9ZPtgrqHehHD6dFQgNfjnGkQiUQjKHUEZkLYNIwF5Kn/gQibm8SOJsZ
BrkbdguUPHoMEXwfZ8vNQoFyNyf9iQ42cdnZZfEcNJzf/eS1fgUQFrJG/CHB
YELenfm+owyI0CR9Zrs/5JbMh/588wiIT5zY4crTQJGzFFywwI7lVrEs8IOG
v/MqgnalEPGo37H09kkw7cnw+a/4IRCNs1ctd/oC/9Odl/TLSoCYyMo0dfOG
i/63G5zrioFYbpnp/coTdtiZfvJuKAIifEVyppAH8Gmz/oW9LcTPd+eNuR+F
6BlT3TvdBUAUWci3osNg0sayKxvIB0L6dK3Pq0NAeZB58uXne0BU2PzQ3usK
UV7s+9+mc4EYv1Dk5LwfTnm4Dz8dvgtEZbgSUegEB452ice35wDR53H2oIwD
WLibmDk/vwPEleTic6V2sNmtIly9LBuIyxlBez1twKLe1ItrRxYQ6G3hn0uW
oPxM5UOe8m0g9DrHui+bwUD5eOH0RBoQXQ8qjx8xhicPmySutqTi+QTaaxsi
SC4qiNAtuQZETzOfXZU+nMiP/dGflALEiPWHBzEbYcddD4eIU1fw++jYHv5N
E4y2Jl/Yde8ynk/bSHbef/Bro41TimcsEKLh+bZZClC0fpl6v1oUEPVjdsYn
V0C9WQ6/6Ug4np/K3yP1IqCqr1DeezQQCEJCRXglF6jYmdR293ljC9/z7ftR
N384VoX9bi929g/tjoa6+mcztvHrEEkQaCHe8Uqds+gzQ/jnjp3jKRLfX9ew
/ABr97wftpV7Yeivun3/De18duoctn3K3jh+mJfVsLzOOU8S9Y/O7FcRB2Ml
3yAL7Yu4vUnp6Fs5SFz/MIfHN54kRq783f9BCXo3zrRUFyWSxJUtXbfc1wMj
68aCnn8ySfSEfTpF2wB6d59euZZylSRigw4uY+qCS/5HJWbpddz/1SuFo4Zw
oWiu2vzdDZJYHlrS+tgICh5KWedPpZNEhHOhLrEd2sp1v3ELZpBEF+eTaYop
sJ46nj2gmkkSguft/xy3AMGhGn4XxWyScE3Qz9lhDatGzDviN9whiTT/6yLn
bEH7c39G5bYckrh2Zxx12oPJ1+PHRm3u4vVN3tKycgSv8Ut/jU7mkYR2wRHD
MmcInZB57Rt+jyQmgmd2px+EK5NFybcT83F/DVeK7SF4zGxe+7v4Pknc2pus
neIOxG8Bm9LvD0jCZvdtYvw4iC3ckhmaLyGJj8bSH797w9VFCRYvpZQkjK4p
HfvnC/eIe7UbxB6RxOXgpvdqftBMabRN0ionI/jd5misAOjiFdZbW1VOEsWq
XFn6QTDE57CyFlXg/vIvF+ODgUkdHZuwekxGMA1VxHeEgKQQX+gOn6dkfQfl
ZB7jPPjvnHr0dvIpGbFa/gWl5Tx0nO8atTxeSSKF3h3qcRcg4VeOtaNHFRkR
OTfWJ4zjzwip6OFWQ0b8PqYRsDMG3KSV906O1JD1vifGuVfFQr29cOLJg8/I
+tsROlZ/YiHkzcBckHMtiUS7Xsg/iwdWWXBznAOQiFYgHnYiEaynXAnhD0AS
tnOTg4eS4KNYrvSb/+rx+J9vBa2/AhstL1ntLqgnkceZDgm1ZJh9sbdqT95z
csTjvwRX8ip4FP+6fDTrJZk96tnjV3sDbuzyyi8YeknKf2hlOuxJg8bRwecT
KxvI7KsvgvlmcPxe/eqXT0YDiaLzJl7ieD98/aprYPorMuKZn2hGSQY4hGvq
xF59TV55Xp50nHoHTGy9+u/HNJNo0EnzvUg+FOQXPzRoaSav6LVLqUbkg8C/
6chW0RbSdTYs5NxsPnTkn1abTW8hRzpT/CkfC8D1X0ioXnErGTE4++7Gg0II
KUha9br9HRmx5r4sb2wJ7Avv0/op2EFqlv0wGDpTDoKFCzIGGh1kqbe3UPWz
cqjrkuWLsukg51uFqngoFbBa9WCfRGoHWb/qUNHQ1QoY7/pyYfOqTnK5wwr9
vMrHEKA61Rmh1UU6JR724pWshKsfls6IOHST4+nnSsJla0HTrvzT08Bucv6b
zolrPrXQ1n50t2t6NxnrZbCV53kt0FtaFR8NdJNXQm+tmDpaBxde3Oq0PfyR
7KFMB395AuD3UFcr9WQPGdWSbu6/4TnYxPlOyl7qI032Hi4d4GoAEcNhN9X6
IVKz6014Ee0tTMj2KiZYfCEVFsfjRrU6IVVO/TGROEba6o2fHrDtg28TIS+G
Lv4gKzJ2O2+KHIEw/acnKrtmyOvRJxRjeL/CO9ZtRSP+n2TAh5F5BXIMSjVc
bPqXWKR7XNCp89wTsGl9igVL4RfZSWT2qj2dBGFRk4v1q+fJ1IR9fcVz03B/
tUxvtOQfsnFqzKcggAnf2cf+NG38S9pl+5y0OzIL5x5o7XuuuUjaL28keZR/
Qu9VvQaZdQQanC4bXez/CXvGJ8Y69LjQRXuplzynWeBX9Ev9+RYuxE5kuVDP
sCDRhzvgIeJC4nsiigQCWdDEXkG5bMqFuraGuQqfY4E+1y757U5ciFP2fCsl
kgVy0vlOTwO5UGPaHq2yFBaMmx9+c+sJF9ryeZAm/YgFZx/2F7rrcCPNtQ9v
ak2wQPpA1FS+Hjfik05eKzDJgmrB9Zo/tnCjc/Z3zb5MseCPZ9jjU9u5kWmr
i0vSLAuCFVfXhzlwIy+DLTXd8ywISj/6IS2IGz3sEm5S4GdDQOTsUsszbvRD
rympXIENpx3592zczoOSnGepHXvYMLSkxq25iwf9zN9QZODIBtMC24equ3lQ
8t8X63Od2CD3+zZNfg8P8pNX/nBqPxuaburU0Y/woBupl54subJBduiQ8kgU
D1JIlxcZPc6GBvdnv+MbeBC7huk+HMEGcb9TmSPGFPTzc+zm1Hw2DLi/MXi9
k4LcRGWqKgrYkOu4uveBOQV9sLHX7bjPBh3D92Ln7CjIVeuNJr2YDfZUrTiJ
wxRU5iGwyqeUDdczmafNLlBQocZ9Bb4qNkg2++6qqKegeXHe2KA3eD21r0dv
NlDQ4xUX9gW+ZcO90lVR55soaGdO1oYzzWzYlPquzrKdghq1i/94t7LB4ZCG
zvdhChLZm/jZ7j0bUuem5eSWKKjl9XuL2R42SCn6sGMMeRFUHJH2H2ODG/fh
hJdGvMhloVj32DgbSkYc1y5t50XKZx7o7v3OBpPbRk4Blrzo54exkc0/2OAn
KfHM/SAvYo4lD09Ns6GF+izS6Dwvuru46bX8LzZcmKKJLTTwIv+87IVyHg60
Ni8WbXrDi+zOLExGUjiwvJBl4tfKi0ZNvjfZ4nvZw6ODAd8/8KL+DnejKT4O
DAyX9n0c5UUV7jIGEnQO6HY45lRQ+VDgodgLWqIcmHySp+VjwYcWLRp6M2Q4
wJ0ktfGQNR+iHZ6Y2iqLxz8Wp2dvz4fif+2RHME2kfIm9Z35ULHtzdxVchzI
CNTZzXeCD3nFitdcleeAhd5Lj8xLfIhN/820UuJAUdVIVttbPmTFtS5shToH
6pNt7z5v40PVSZVumdjdng33Kjr40O5VvK4KGvj/pQse3OzjQ/vu7c9T1uTA
vrO+NUcn+JBlk/8BZW0O0A0Wuxdp/Eh9zDZvYSMHvJ7JCGvs4kdtggq281s4
wBOhKhS4mx9tS3+BPA3x/Iw3C4INP7qT1L+mF/vdWwe61T5+JHj91+vHWzmg
05vM53ucHzUZk5fcEAcWOfxLJQn86MfVlOXxxhy4USW5+CuZH2XqSLlMYGuG
Kv3bmsqPdojO3thlwoHDFOOFtkx+VGy0bJaynQNNjLC56Yf8qNx7coPvDg6k
aLBn1Dv40aaR/QzGLg6sY3HPBHTzI+urDk2HsBueLJuu6+NHksa6AaXYc4Ya
k5Zf+BHTm1JtZsYBZwuvcR82P/psqP3Vz5wDHJHgsSfz/GhQ5+X+auzEzpjR
xb/8aHztaDNhwYHn+/K+JvJSETqknRqPvdZzZKREkoqk/fk+JO/mAKjNDP+S
piJGurnYe2wn5r+hrauo6HZ/jZmIJQcuBcoMtilTUWO5e14sNjPaoXdaj4ro
4pUCvlYcqMlpea++n4rCBPwK6TYckHN1MlA/SEWvvi+c3IR9YeXX3PWHqchq
XtvuELZZ2kKg2nE83rZOrwrsvgRVOdVzVJTt8mfMypYDW82fxPwXTkWpK4US
/LFzqNtmVSKpyCNU1jIN2ytyb4PyJSraftNecRD7T1Csl9ItKrppIqngbMeB
A5vEuxSzqGggYSE/GPsFK8tQ8S4VRRbKmaVix/s8FV1TREXf6vS/tGBPrzM+
q/CQir46GfWNYtt+b/uyupyKOul3ppawV7iPPpGvoaLKuChPDXsOhKz2k5cH
KlLWFu/Yjj0y9C9u1Usqir4v7rgfu2CvhItcMxWNm4U+icQWlLrTuPIdFbXH
zVxJxT7Zpaa5spOKfJ6PxhRg61mZ8Mj2U1FZ55nmN9gZgu0nZIapqPWvxPJe
bOLt/m7pL1QUVWN+fgzbPWaMlB6johX3pfk52E0mp++v+EFFi0oX73Pt4YAa
9xJjxQwVfdmb7CGEfQXiQ5azqOjhBtJkOTY7RHJUao6KQj1TtihgO+rnWEkt
UFFRUILNOuzqufVVkktU9CZPO3IDttzjKgVJHhoq+Rv5Xh/7gt/2yxL8NLTP
OnKLEfaoxnuOuAANyRpoN+zANptyPiguQkP+cike5tglheNNYmI0pLwm9z8r
bIaHv7aYFA1pbvbkt8UOUCIyGDI01CT1mcseu+/zJV7GKhryNhRZsQd7a7aU
77I1NNQ5w7T4v3Nc7vaIKtPQtEHM7f/355PR2Ca6joZ+ct7T7bC9eqqLRDRo
yLKq/Zo1dtv1HRIiG2jo0fgFg93Y2nYdYcK6NEQtGVs0xb4uemBcyICGgv78
GzLGnm/9biNE0pDHxYZ+Q2znS2dqBI1pKOz9Zs4m7HpTLiXBnTR0XcF5nQa2
Il9CooA5Db2N+S9sLXbsy+XzdCsaOt2dNSWLPRmRe4huR0MKRc+CGdgVCzU6
tP00NLdleOwP/n4BPGcT2QdoSH3uk9A0tq6A3viwG57PCbu9I9jV0hW3nnjR
kP26M64v/r//FPw4d3xoyMRYTrYM21BV0yrBj4a4y5X/ZWPXby7mdj9LQz4c
M40Q7AtGXs5WYTRU+nN/hAe28S6VJ/oXaOhzRs0vO+xGp1zPZfE09E3Azk4F
uzkwo70unYb63MybG/H+vxy+T7XwNg3Fbd+yoxjbMmZ51PU7eP35lqNXsNtT
r+meuE9Dkt611x2xux9fzlxRRUOnJBdL+/D5TKs1m6fU0pBviK59FfbeV1Rb
Zj0NCTOcZG9gD3RF8b5uoqHg2vUy1tifWSEn/HtoSE9Nr+Mpjg+5C/qNBwdo
6FJq1a0k7CM8v1eZj9CQfE1f3FHsccaZztXjNOR+patzGfaUlrf+uzkaivWL
XnnAGu+/zeuuVS/Q0Ou13+ga2CeNvk/lLdGQyK8k2SUcv35aH7kTwk9HucVp
xRnY874uVFUpOpo6qBzWiuNddaCMm4QMHaUap1y+gX0uvLeGWEVHyv6jda7Y
i4l7fD+upeN4J5HExPGTUrK7O2oTHVF6xAZ4sUUmDXOH99BRELBk+HF8th9O
+71qHx09yCq/VYvjeVoHy9L1AB3pdHpKncZWqLr/e+QoHb2vc+fux/Ff56KE
1edAOnruujE30xTnP/mp31/T6UjUyIGHg/NLlpiplVImHbU7/9O9hf2V727u
kRw6On1H+RjC9p5yshotpCP/15kVMTg/RVQ35I7V0BFhoUuj4/x1zz7DamKQ
juofyZ4fJDnwY+dcrupnOpI0sbI5ja1pYPvHa5SOorhMpanYVaupeT+m6cji
FiNVHefLlunTfyaX6GilQ6GWL863s7HmeTOrBVDQ3PBAnR4HttT++cM+IoAM
fdliN3D+tijsqJ70FECE3G8RCez9NwrPfvUWQP+WJhVScL4/e2rfn84zAqja
ZXVCHK4HnipV/y6LFkAd8yq+3mr4/CYGz5/ME0CNmvstaCocUDk4z5n8KoDK
xKv9r+D6Q8+i/fHXcQEUkvRDYHYlB3ZuLjgzMCmAGHGpj62xj4o5cZrZAuiU
bA0phOuXu6+fsgspgmgb8Un13Aoc7zQDWR6KgmhB9qeeqjgHxLh+Mb8eFkTW
FVX0Lip+X71exVoegojPyvkZH7Ze2fCxsBOCKMek1lqPH+efw2+GpM4Iohet
zfJpuP4qeJXRYnZREMmYRzmacePzGm9cUFogiJz23/4etMCGY2LJB0OmBFGv
yoFPfyfZ8OcHr8ybWUFEdTQ4JYB9ueFst8QvQZS+vbF/Oa4Py8647364KIgO
3mwlNXH9+PejrsFnESF03f67gc03NiRnDEmaagshyevnXu0fZEONklqbWKAQ
amv4K5HcwoZi085gi3NC6Jv+06hwXN9mHD+rFB0uhH4ulr47gevfkEdNIb9i
hFAIaP02bmLDFsMj63rThFDcD66Ury/ZUGefGZtZLYRiDO+lTlezoT5S1Pi/
RSGkZ/q9ag2uz199Yj/dGi2M+kcr3i2FsSFicXmbepwwMuO7RFaHskFfxvCr
XIIwsm55n3k6hA2l9tGiS9eE0dagINUvwXg+ryU8IVcYBX1N9H7sj+vhB5uk
UYMwShHVc1nrhe8XwUEhRjwiSOSzZ4GuPRsCRf8ik/MiyPhuqxWvEhueLK+1
jYsWQX4F7jcc17CBLR/m3hYngix3bosuWM2Gk1pErFOKCBrU/mmzQ44NHraU
dyfuiqCO5rk7p6TY4HRN0OX6KxFENIqVXaSxYeXlxC0siij6nhGglo/vV4si
WU4mu0SRj366QV4JC7iX1aVuMxdFjjZSL6GYBfyMwS60WxTVqAwRvYUsEBWX
sTG0EUX/RoNv8+ezYPXyG7s27RVFGmo7LPdkscBEPklfxVMULYYaq5QlsSBe
M1xWME4ULT02O+/jywIJm4MjnU2i6KJEtsRHVRYMDnr4fNq+DImc6I15c/Un
CPeLnExsXYZWPIqzWP5hFq4tc3iuYsFAbyaiM7L4Z0FYep3oAUsGos58Wv2W
ZxZiFIiDV60Z6OXc0yM/l5hwdkPh33/2DLT/+gOlLfNMOLhnUbfThYF0w1pO
VowzQTX9XkmoLwMdV5WO1n3DhHr5uVsdKQzkP3iNvBDLBP3/Wib4rzPQPZ5a
scNRTCjXurPZ8AYDrXzanGAUwYR728w/5t9iII7/3ZNzgUy45J7FCM1lIAf/
6IEdx5jgULAzTvkJA/mgpYLT25nwrlS2x7mSgda7ukSqGzHBtGp2bUo1A900
nJsb3cIEg7e3Gv7WMVBAE98Dax0myE/OLL1/zUAuWZ3a/GuYcJPdYMn/loHm
xM2aS+SYIPYv/faWFgbKfuwybyfNBD5hE4P8dgZqupwudGMZE8IlV8QPdDBQ
EcWNrSPEhHm56Z5lHxjIT4Pq3U5lgp/yS+WdHxnoCHMwwJPChB8aaQEhvQz0
7MvGZQTBhP8Bt8fSDA==
          "]]}, {
         Directive[
          Opacity[1.], 
          RGBColor[0.6, 0.24, 0.4428931686004542], 
          AbsoluteThickness[1], Thickness -> 0.006], 
         Line[CompressedData["
1:eJwV13c8lW8UAHBZd5hdGWVLEWWHSO9TdkalQrISMlMqlZSREklDRBmZicyM
jDqUIgkhq7J+0rWvS0aD39NfPt+Pe+7nvO9znnPOlXbxs3JjZWFhKV7DwvLv
b5Bbj+pv6WWoMdVlrq7OAC2rKlpowzLIxl137v4zA09Hkn6o0pbhTtqYcsHy
DHQdP5bswboMFmX754/MzYCKyzi5a3gJHHs0ZHNHZ+C745+Boowl4HLJzd72
cQYsbaVi3DctAfXUjWtvE2dA0sxj/JP8IvQE+S7Yq86AuF9YpwLHTwi4zRmo
bDoNTfmSIS0cc1A0lcNEPlNQ+vIBLZB/FiyTWdKKYidhVlgjf9/QFDTqheX1
5U9A99iuF2h8DBhvxsach8bhjLbjZs2U7zBzgvMZh+A4aEdb6Frf+g6LNjYd
fLRx+DOwc39A0HeYfj5+QZRvHMIjRAPL7b7DvpGjhlqUcYjv6vmoKfwdFJwY
/KF/x+DF2YPntO6MAE1vZ7/j6BisFJnUa4f9Bw83Rj+yrByDyC3qLrruQ1Cf
YPHYxnUMZOKVPl62HgKFna3Ry8fGoIZVQbvWaAhqe3vEk51wnl+keA3lhuDA
Ax+1MbsxsI3hrbKkD4J7YKdx3IEx2Dw3ttbFaxCuS7eo7yLGIPzi7qtrv/VD
YoTtmS+iOB8r7SPxL/thW8WgUen6MZhQVFYWTemHDl2x7zHCY2DVL/ZF1qkf
gk6bXDcVGANp/SU17aFvEEq5damTOgavuAuHHb9/ha45ZZU9v+iwmCq259lU
H1yuto4J76MDv/hW3cgPffBKLTrMr4cOCg91Ndyf9sFR25Fq+y462N+32yzl
1gcXYh3ZdrXT4fWNBOr9r72QITxKFWuiQ/TpdR2XPvRAnkTeRuMqOkjpc7ua
Pe2CSvG/51yS6LCjVtRBPqILtNs67yU8pIOVnqI1h1sXtBcFi39KoMM1rb0m
INUFZi+5Q03j6DCueGOresJnONX6Pc0mhg6l69h/bojoBD5i0Xw8hA4mo7+v
jbu2w4D/d97ZE3TgjtuoyG3YDqXFlZJ33OnQpm/Wtm1TO8w84vNVdaODbdrD
Dae/fwLL+pDaQBc6eNrvKFx0+wS+kQvO8g50iGoP6GE/0QaaxSLaDCs6WIam
XN5s3AZakaRTzw/QgabyTsZErg2uBo4zLuyng6aoYp9QayuUe19uo1rSweau
B5tsWws81d4kuteUDg8v/3d4V3szaDrmB2khOsh8UXsceq8ZSlo8EyUJOuRq
h43XWzVD9hFjKnUXHarnpILNOj6APzfbxHddOnz1dMyx7WyCJrngqkotOkha
9/7y72oE6nEV8XZlOuQ8lzcsj2+EqTeZDQNKdFBZe+H2snUjXJ2gtc1sowNq
FpIN6W6AdSMyf4W20sFlzyGLWz3v4L5QUXeoPB0ylVpTn/TVg15uP2eTNB0O
jS6PKibVg+OL+rY12OwpskpFDvXw02bLmK4UHVx5AmteDL4Be8NdpAoJOshO
yva+H30NUsl/2N+L0iHjaSBtklkLzQ5JbvZCdDh4LOvIqdJayJ6hmlUK0oFt
fdvj+XO1oBibfE0E+x2/meOvWQCdM09/fxOgg1HL4wdiKy9BzsXjZ/haOhia
mlOPCVXBuPlpb30enO+LtATPxEowfvyk+S03zk9+cbO/WCWYXLK4sRe7njNd
/6rMC4h4TOU/ykUHg/rFoCylcoiWnvVIoOB4dQuuguIyONl+MGsbNntGemK5
Rhl8qzHe9ZaM40Mtyht0SuFtRe/13yQcT2TMjBmVwMHbghfDOXF8wdJl5vti
nPelx1ux2SUsuX+bF0NToM7mbg4c/2dJnvtgEZS33bFQxzbpSTq55VkhPJaM
nBlhpwOpwvimTkkBZIqlMBKwr59Nrrd/9Qy2BXziJ2MbHTQZ8q3Pg85lQ5U3
bHTgVJv7e6UpF8wvXi0Mwb42Y6KV1pUD8sTCR1Zsg5a5gyVfn8ANzwDfBlac
T37KqTfD2WBhc9g3Bjvca/7p9+lMcKsri9mIfdrDdaBiIANcXljfnlpDB0f3
znVRbengeeG1fRW2uavBXvu6NPAaFluMxN7hUhqsVPIYYoYiHO3//b/WxGuN
USqIeG+MVcWWq5H/nCWXDFJXeOIo2F+f03OnxxPgtK/umtcsdCgvbBSMbY6H
ovPF3unYd/NyQrQK7gPtRF/GNWyfJzcmvty+B9GeTU+9sY0yPKxDTt8BZlns
5UPYu3fdDTPNjobZm0aSCHth+wHbe543gFVjNkYJO2/bWqUvW8Nh82pqsyR2
7d50kslgMPwycugRwFbQkXne634eUnxVS6jY8gcNXnb1+cKjbzJ27NhLx2/I
z7ceATpFs43lX3zNjFWUIiJ6fX3X/bM9f40e/HUlpG+938yKXS/iOGex5E+0
zpmQSNh2W/qNa05fIkw16WW8/75PTNky7mco4TqbprYeW3+T3wVztevE0aaT
lzdjx2wrTGfziyK6TxrGa2L3bp9prsqLITbFbbhsik1LffBb++xdgvxnUNUJ
Wzuj4s79e7EEi3dk6XlshyfdmxhFcYR1CStHLHZY3mKVWesDYlvejo3F2DmF
wvufTCUSz7TW87VjtzzX+s7KnUQI6kc1/sSeq7AJdFRIIebrzuwTw+fF3V9N
cpB9TOwqqcowxJYcNGuPUk8jQkT3vD2NrTb8JenFnnRCmG/i+WNsgxHvE6MH
MgjDnPt+7dhe9Jt/dp/KIhK87S124fq6PC7a4BecTVBZlP0uYN+ZzLubHPOE
EOfzdijDLmN82Lz87CmxYdw/RQvXL8sy14GisXxip86jfAdc/wK/H4n2LxUQ
KquPtxVgx64IznGwFxF+/OEX1uD7lM2S/VJdoJiImF/wLcL+wP7O6rbqc+LQ
ZGmbMr6vnRy82psrnxPMwe7H8dj9nNbiL1EpEWfXuoMF328GefTH+L4yYm82
7e0XbCEezstGJyuI+6sO2qVUOpw1nipumqwgoop3tMvj/tEe2jlq6f2CQEs3
ulKxby2k77fxqCTWBTmJx/3rP4OErIdLNXHy4ZNHSby4v26QOzI5WE1EHPse
IsuH6+kQb8wppxrC5JJiSwF20PuvixfsXxL9McGpTfz4PEoufoi0BiKXDQQk
cf/bP+XMwvsZiECTOuUq7G6BzA3vt9QSfbbsxTbr6LDd8uY+i5xaIvTHx6FE
3D9nXx+pPJxVR1yyy57VEaGDx7OFaPfUNwS8u+o3I06HB6ZeT3L63xACca8L
i3C/fjf6rW5cvJ5I0Em3PCuJ+7f024WTSfVELtMrmxX3+4G4WOfziW8Ji1cj
RbqydLAOVtG4EdtAFJWS30go4vO38vryNOIDcWaUTTpLB9fbk2eFus0fiLuR
tzsa8Lzi+jt99SN/MyET7KYztRO/vydnts4mNhMaNpXSCM87579Bl7WffSRE
/EQRpwF+Hzm3JRvaWgmqatsKDc9Pu+A+VSZ3OyHz+DeSd8X1mftbVFe5nViw
5/6Yiuf3q04xzvAD7YTWd0fGejzvpRWc+gTj2wnNlxVLgl50oHf+F7ZDsoN4
r3R8buspOgQoTHWEqHYSp6teZX4OwvX0efUcn3UXMRxPNqbifUPl4POhivNd
xJ9cBeOmRHxf2twtnBOxTawyox/Rgdr8Ubb4axdxQ0f6tEgqvm+vH3VYHe8m
rIuuaJhn08G/UEs1/lQPYbSeYr+xjA4HIv0mxW72EW3+JdURnXTg0xtwUajt
JzQzMo4M4X2NNTJQJmagn7jDGOYniY3BQqfg8OxKP7GTYyZGSWIMvvqYH6vU
GyCssz/3hcmMQU5SpZNJ9QCh3XbnLlIcA6kVUyX1o4NEuph+AJ/eGFQ6yCoe
sB4iisYf9TDxvjku1it7y/w/wmS/v0B00RjESyiVscT8IKZrwt2DTo7D9/Gg
1/3XJ4jAieftv9Qm4IpOhc+LzhnCYPi4lpPQJLTOJcvuJjGJ/ZqbJzhXJqFI
2eHAl9U5IlVo576oninQ3HbPfE5mgdheUGGt9GYaePkNrtdKLxF1OjvUjBPw
7wVp0d5rQr8IhTDNUAsVBozNn/jVuP0P8eOqkkpHPAMu5ava1amsEBNei011
MwzojdWuF1VkQWS9WzMLxrNwmD7+o117DWLPk17Nj5uFwMIvua4arEjrXXBf
3+dZOGNDOrzdkA3ZGR35JEpjQv/qVlYVUzY07qK2cRzbJMeqUMGCDbVcGR2v
EGCCxHIyReowG8qlvflyQJAJjQ81XlHd2FBZ+I09wSJMEOs/JjcYzoZu55hJ
1Eowod61Zjmqng2NTnQO9SowYZ3/6ZRBfXaUKHjAwWc3E766vtdtMGZHygyf
+HV7mJBpI92bb8aO6nafMa3B1tD7JHDpIDsKF1cRpxow4RBZNVLwODvSj2K9
lGrEhLgUxpm9YexoqHCUu9iMCUIf/ExLa9lR2wk7f7/D+HleNow+rGdHElzr
hjmtmZBdJBke2siOHp7e9yEZWzO+9ZVlGzuSv4eoTTZMsD6mrDE2wI7Okut2
iNkxIX5xWkJilR1t7Fm2f+LIBGHZk/MRehwoLL8ww/YEE1xYj996s5sDWZRI
5o9jFwzabF415EBG2l+FgzyYYJC82zbAkgN58qiuTfZkgr+QYI2rEwfKv0aK
7fZmQjO55uruUA605e7JT0qnmBA2RRH4Xc+BpkwGFNwvMOHjh5U8zfccqMT1
xZERbJHcOQP/jxyIbJIyduwiEwrdvwWMfeZAmkpRW48G4vc5UNTXPcqBatCL
XUZBTNBqt0kvJXOivdeVYleCmTBZnqV60pwT5WllzS1eZwLrbeHtx/Zzogvm
t+WORuDvPxGpfegQJ5JJXWp7iW0g7Evo2HOiwRXD8NAbTEg6r2HB6cOJmhwq
fFijmGCu/cYj5SYn0ta1NxiPZkJe5WBqSxMnUssPplrdY0LtXauMuhZOxJQU
nMrA7vKszy5t50QMPWHDn9isG3LyH/Zxop+tTofjY5lgF+hX7T7OichrFxc+
3WcCVXela4VCQq/bx/WUHzDBq0aUV9mUhH6uLewJfcQEthAFnvMWJPQhRbK1
ATtJfwc3HCChpqpcGZ4kJrQ2WVP32ZHQdALfUBy2Ru9dTj9vErovwVOdmsyE
lZ+k1YJbJHT2cPZ/91OZ8KBSaGXhLgmJhGTmtWGrXN70d1c8CbF9q2zjesyE
4+z6v1tSSCg9aotaCHYj7cridCEJdUSIWB1LY8I95fkZpXacX4wwJ0cGExTn
WGcCukgowPRCqiZ2ffna6Vd9JGSmPh13AntRT3nS8j8SKtZe/7AB297ci35y
Hudf5rkanMmEn3wXf5QvkVDa7dOhz7BjOiJGV/6QkOPCLece7Dq7rJEYDjKy
lWfXVMpiwmbPwcECITLKPTei144NW2cGFjaQ0QD5ds4yti3jb/8uSTLiKbc4
JZXNhJvnRb+1yOHPq5CEfbAZ16x7p7XJ6P41z7rf2NXpzZ+UjpJRtO5I5J8n
+P472+oqOZGRVb76F+EcXK/iI5nbjpPRBvWzKWrYexN+n9/qTUavvRsD3bH7
bilIKFwiI73tL6MasHeZlUdsCSYjubH73v3Y6eQ9s/JXySgvweHVPLbX1SP1
cjfJaHCorlLyKRN+XbjhtekRGTHon0l+2I6a6zplU8nonMH2C6HYr+dS9WQz
yIg15ppdLHbUyQr+jXlk1Dq6dLYMe1pRP1CmkIzWz4vmv8W2Gmv5T/o5GV2c
ULb5jL3edbRcqpqM7sQprJnDDpL2l5ICMvpltHbNmlwmDPb/jZR8Q0YjA3R/
XuycI4IOEh/IyO6d1zM5bG7htHfirfj5BQTPqmOf6tyqIt5BRrWGRfm7sLX3
GbCJfSGjJ0crAw5iJ3G3+YgOkFHgLjlOB2yWpqNdG/4jI3PO6yR3bNeIH8SG
H2S0VPI58CR2o8GZp+snyMjJQMg5AHsr6ypt/QwZeVUZV1zGvgNRQSJzZMQh
6BUSjj0fJDQqvEhG4ocuV0dh2+ik7xP+TUY550M97mBXLW6rFFolo6TggIg4
bImyShkhNgpa8LYXeYgd5m8YLUiioLyd6qIp2KPKn36u46Kg6tlft9Ow907Z
O63joyDpm88DMrELcumNAgIUNEx2aM3GpnmcVRMQpqAlr8XEHOyATSxJNFEK
cikO63qK3Td8k4MmSUGyX1fCc7F3PRb2W7uRgnQnvLP+Od0ho4dfjoJy+t9r
/TOnqPIefkUK8i4X2fkv3qunKo9PmYKu+tuWPMFuiTMS5FOnICYt8mEWttrB
9iu8WhT04kHufDp2HL8jnUeXgj6zvKxNxV76OHaAh6CgvZa1K4+w7W+eq+bW
pyCxkNKCB9i1Jms2cRtTkGV8Yts9bFnOWzFcZhT0446f6y3sG29Elqj7KGja
T9MrAnsyJPMY9SAF+apPD4Vgl/6u1qAcpaB1Hipy/v+eny0wZt6RgjQpupJe
2Fpc2vQBFwp65lwVc+zfeWwofVTuRUHC6sKdlthBMv4/005SkHPB/FMDbD0F
lX23/Ckoe9Bocce//HY8Y3UNpCA5b9MlmX/ntdvLft8VCvr7ZjlPCFvfVL5c
J4yCOD9LdFOw39lmeq6NwvlJN8RO4/r+cD6p7VUiBU3538kuxo4OtlPITaag
00mjgmnYlhEi4XFpFGR2tfjPbey2+PtaPk8piPdWlooPdldZdMr6SgrqK+FU
k8BOeLl3if0lBUXQWR0o2Efekq0YtRQUOHpmdQ7f56+d4RwNjThevzT33/0f
ngvyOdtDQY2vCh56YGf+1nnn9JWCos4dCN2H7ca2LGk2SEH3yZ4D27HptHMd
0nR8Pp8W1qzBnlL11WldpCAdm1uDd3A/KtiheL/qNwUZ2HWHncE+tXtsKmuV
gl7axScdxmbud0sLIlFRgOcZTRHsJT8HsoIwFbG55bI9wP2t6ryoi6AoFeUu
JR07h30puLeaRZKKGmvYtQ5ir8Qc9uveTEUuC+omPNjsBRZd4ZpU9ESWxn4J
91O+Sb3MgcNUdDG0a2gn7seHBhKWJe2oyLXulgQfdkL7nKWzIxVt+ZVSNYj7
u0zl0+VBdyralt3KH4atcV1w3/B5KlI09tn+Mh3PP6mp5ZFEHJ+e4ySI50mq
gMm+TSlU9OYp9d43PG9GODMy3dKp6N7hxo1Z2L5TtvtGc6nIR8HGTQ07pKo+
80c1FcX/fedsiOdX9qGkfePfqEjOUHCHBZ53E8aLmQrDVCS+0fAYF7aKrtUv
r1Eq6gnpoDfi+VgpTc6amKai/mxuoT3YzdNnfk2uUlGa9yJ9K56vszfMsmak
uZDwrolTIwlM2Pny1695Ny6UdCeR6wue3+a57VWTnlxoblBiMAr76IPcwBFf
LvQs8rW8DnbgabtfHee40P4od6EHeP5XbKpaLrnGhd6bbzu+9y6+vzEXl05l
cSHtS+Jv4mOYIO+09HNyhAv1fTV+/A7vH9rmbWUjdC7UUHd32RXbeEfOua+T
XKjgB1cDK7a7gO3PD/NcaIER+2on3l8yGirmc9m5kUskWSr3Gu53KufnPGS5
UbSzbr5XGBME1iwwRo5zo60RuxfDLuH31ev1TNWDG7UMECqc2NolAyeu+HCj
KV71tzfwfuV4/H2/8Dkcv22FNRrvXzlvk5r3XudGr88daok6j+9rlH5OUQ43
Cnl7JcvzDBNOCNx1CprC8fnSx5954Xk2wSH6fpYblfESEqLY0fWBXYIL3Cjh
4J3tkXg/LDnnalG4wo2O+PRcOI73xz/dWrrDfDyof8LQit+dCXeT+oVM1HiQ
T9KEldkxPJ83bW0ROM+DJCwXUo3w/vrMpOOi+SUeVLanfCoD77dJ3oGbrgXz
oEvjs8ks2EHFjUELEdhm45teHMLnp+em2JvAg9yO63dKWjHh1aGUGylVPKgh
si//kznuN1f59bes8KBhDdJpwPv626H5il3XeJGUk4x+/RZcbysiLUqRvEjD
suEHCVtHVG9E4hYv6qzyYzeTZ0LRoWv8q/d50UeBoazWzTifBkFPyORFvQXD
ke0b8T6cr7kB1fMi27P+X16J4/O5eCFoNxsfAomVVtW1TDjP/wcZhPKhR+8X
r4ctzMIKX6qtgSk/Kp08Oh5QNguCB5wGOxr5kYUblxrPqVn49s3j5JDhWuTb
bp68WXYWeL/wnYr5uBatz55IvvSeAffXWtfJm9NQV/p750JfBvBuUOR3tKSh
iqMZXzl9GBAhw+IUu5+GYv/MfXPwYkCgeu6fv4doqMRY1596ggFOh1e0Ohxo
6GQFMe7gzACFxOyCy340VKer7zxtxYBaqcVH7fdo6GHNzxcVWgzQ2dI8Toqj
oeZvh66zaDLguWraDr0HNKS9OvGfiQYDsveYdT95REPbxTQO9ODfdzddU2mX
M2lo9r3jyuwWBljnGEfKldPQkgD7Ar8YA1qLxHrsX9CQwxz3nNUGBphUzm6+
V0VD+s761++LMEC36VH9n1c0FHG0/pSQIAOkJmdWPzXQUOaaFWdBXgY8nK+3
JDXRUHWqzYZD3AwQ+JuYvLOZhladWHzvURnAyWug+6SNhh4PdQ/wkBgQLLQ+
6ms7DR1d7mAx42DAksR0z9rPNLR/sLImgo0B/nJv5Iy7aSjFbFagfg0DJpQT
AoJ6aUjs6DAnCwsD/genjPys
          "]]}, {
         Directive[
          Opacity[1.], 
          RGBColor[0.6, 0.5470136627990908, 0.24], 
          AbsoluteThickness[1], Thickness -> 0.006], 
         Line[CompressedData["
1:eJwV13k8VF0YB3BZZ8ZYGlvZeW0RKbLGPaIIEUrIEtkT0aJEi8iSFEkqkTXZ
K2RJh5pCJCHZQrYsd5iJbFne46/5fD8zd+45557zPL8r5RZg7cHMxMRUsoWJ
afMz1KN79z+pZTiYLba8sTELKTnVcYLCyzCrUIN6en0WvhhN/b2bsgwNalq8
fqzOwq5Trk+9mZehff2wdvHyLFR1myJ0DS9BnQvDfA5zs3DMeXWwNGsJ+h7j
ZOSPz0ILO8l4T9kleEwgeFztyyyUMPOe+qawCF0Fdk4uPpqFYgHhnYpsf+E2
xb6+I4qz8HORxPVWtjl4cM3GYez9DCyrfUgJ4WXAgJXd24ROzkCGkHqR5S8a
TPS59/33Mg3+mNSvBFOT0LctUFsngwbPaTnLaaSNQa0nxnzPTGlQK+6wru2d
MTgf7ZfpdogGVwf3HbkYOgYjHobgsiY0GBElElLhMAZ9xk68Lj5Ag8ld3V80
hMZgK6efcBOgwcrzNhc0741CbKP9nZQmDa6XmlC1wkdg4RG/nx4yNBizQ81N
1/MXdJa0vn10Cw1KJ6t8CbP9BWvn+J6cYKLBt8yKWnUHf8E2i13epzZwSO+T
5D4g/wueVhrTvbCGQ7t47mqLiSGolOHWkbGMQ7m5ya1uvkNQw/Q2ReIPDiMu
G9zc+nMAji8cMyocwWGltZZ9cu0ArKyxK24exuG00q5dImkDcH7o+9D0Lxxa
D4j2ybgMwLq+xGcqQziUMlzao/XrJ3Rjt06q7cfhO3LJsPNYP2y69PPBli4c
LqaL7i+k9cJz5tM6Mk045BXbqRvT3AuHLHsemDfiUPGxrrrni1548KPvxIUG
HDomOchJevTC3surF5o/4vB9dAopqb8HpnG464W/x2FcIH/HleZu2PJUt038
LQ4lDcnuZi+6YG+mR7RgKQ6160ScFKK6YGuYSZxzCRqvnpItm0cXjCxUuv+8
GIeRmqYmULILroXtL9hXhMMppeidainfoTj9I9e5fByW8bP+FY7qhLMRR0d4
c3BoMv4vcsq9Hfrrvf9DeYJD8oP/lMgH2qFZnzIj8jEO2wzN2pRl26GdV3nP
8iO03hmPhQPHvsH6Bys+oyk49HHULln0+Ab3Rly+Q03GYWz7xW5Wrzb4ZWiD
52UiDi1upIXJGbfB1ug/TXuQKaqfpE3k2yB99GRgeQIONUSUegW/foU1XKEx
tfdweDzBm0WmrRUassiPdsfj8HHYyDH99hYolP3nzL7bOJTu2/PsRmIL3O/+
SvBLLA7ztcKnqNYtMOcRvcQZuWZO8ppZRzM0k0oti4jBYb+Pc55d52e4dTiC
sz8KhxK2PStBXY1wvZxToDICh3mvFQ5UJDfCRJXVnuPIqlsv3V22bYT7QrgT
l27iELQIylz/0QD5/1Pv34fstv/o4Tvdn2BveEl/2w0cZqt8TX/eS4WRTeHF
ctdweHR8eVwplQr7uz3Mf1zFIWuajEqpExWKlIp2RSO7c4W8rRz6AJvkbhTN
hOFQBpfpaRp/D1OVAwM+huKwM8tS0iLvPfRYAAFhyBEnQrzafd7DaZ72ExrI
o5+//u3F6yG7VN6//Cs4zHoRQsH/1ME9NHH79BAc2rjm2J8tq4Os8wv1zsgs
29uezV+og85VntskkD/xmjmvMCAM+RYYn3kZhwdbnz0UXa+FndxDGWWXcHjg
kDnJVbAaandphbAFo/lVZqT4PKqCXmtxDR0X0XwUFuWCRKvgl5ZBlixkKnum
4U3pSshv2nrICNmIuhiao1IBr3t2khMvoOvVDnMWvyyHr0hynV7IrFmZjyrU
y2HJHfbb+sjUG4crGnTKoJJJecPMeXQ9ljU7efAVdLwRetUBObt4KexP00u4
mLXyQROZVdyC/M/8JQQa15cFkKmrSwpkm1L443eX+vdzaD93p/rvKCyBqZX1
OhXIHG+Mb+u8Kob0E79VU5BvnX9KdXxXCLm8KDPOyAdtTH6doRZA7yiVckNk
9j1za1c/50PT6Vd+O5AjZ000M7ryoM4PsaLFIDS+1jmbV/3PYavYNo0hZNai
tLMfhnPhuExmSRNyhO/8i7GZbNjRHX0+HTnQ233wzWAWzEjWF49Fdvbs5I9t
y4RG+yxHLiCbuxuZOtZnQHV96gc3ZG23smsqr57BW3G58Mjm93UmvlsOpsPZ
xPUuDFn+rcL3HPmnsEyrk6iK3P96In9mKgUe9BF4z4dcUdIocL8lGR7ZGW/M
gZxQkHddszgJKmykTfwLxKHf8+jpvruJsHDP4RwG8sEsb9vrgfcg5f7TsAlk
A/2E8EO5cZDgnRQ4hLyw18ou0Scavj6/90YPcoHyVpW+nREwcvFmYQdynWkm
h8nQNeiaHz7XiqyoI/26xzMYRr1Xs21GVrAxqu3qPQPv01M6G5GXTkUrzH+1
h9dOvvZv2Lz+7ax1rBLAMqpuymzakfetHlxzx56LkxY2Td3mPHd4KQhLUz44
0oTssGPA+G3gFWxkQwNv2fw/0V0WD/7ewPQV+3i/IRvKBlwy33MLa3mratWF
HK9ckskSEIut799b1I/cs3e2pbogHqN+GJMZRaakP/yndT4Bs67Xr8SRtbLe
3EtKvI9ZaO/zWkB2ev5Dll76APuW3bN7C1rP8ILFarOvDzG7pa3buJDzSoSO
PKc9wnqyBrcLI7e+1hxjJqdidYn7NBWQ594cD3FWTMOWlKTPaiKTB2o4nGSe
YTNWMVRjZIkhs/ZYtQzssZuvuj3ynuG+1Mr9mViCZi08vbnfRk97jVtlYTOy
lz2vIftO3F41OJuDJXFxsOcjh02JNARcy8XOinxcr0O+hxckPI1/jo2eplJ6
kMvpzXLLhS+wCQv7ODLaz0zLnFalk0VY0p3r1OvIfP+eiAwsFWPH3tEfPEO+
vy4wx8Zais3WaIfXI+cy5daq8b3ErgttK2BH562Z9ZP13d2vMXUbzX1pyJ1s
3FpyVa8xq5jM4U/IA+y2YrWgDPORdMqiI9MJ47+nLMsxtuXAc8bovAtysYcd
9H+DfbbpNmNG9eK8Me3lZ/wNpt3k6quK3H6jc9zidCVG1vvvqgvynYXMI8e9
qzB+oy2RdZv1ZwiT8XarwYZkVrjiUX1yE5a3x4dqMNIjwc4PyHVHuePPurzF
uo0b4leQQ5v6Fy851mL8EnG/fFF9m3t1uTnGFmJfi8RWbFH9O0I7ycT9HWJx
WXZuScg/+LKFm3bUYZjP6XftyHstblsezqvDYsZeWVmj+sl4b191LKcem4K0
X46o/noXLsR5pn/APHLm7qWjev7wkO/zvIEPmMHN1R048qfxn/VTYlRMYotI
uTaq/zJSHxf8U6kYK6dIxmZ/GHxw/2Two4+Yxo2MFvHrOLS9pqoefb8B4/7p
dLQ3HD1/a9++F1HNWEBJiTwb6md5zwtLdFuasWJW39pLyJxrMze/8LZgpQZi
vjTk9ufndjIetWD6sQkcvagfnlwLDdMq/ILNL8Wa18Wh9ci7K9HQ9hXblYI3
16F+63Ctd/cfcjvWo0abvYv6Ozn/n4jurnbscfhpuizq/+86RdkjrNqxXBVO
plpkKUWXXoHkduzekftmMygvTHSOhGtLdGDRKrTbTmk4vKhI67i+uxNjtQ0M
9M9C++n7xgUe2y6M2b2h7DjKJ6o2r3+9Ce7CeGIm8zlRfmlt8zx88lEXJp2w
nFqHTGr5IvOyvwtjY392TvklOm/vn3RYn/qBUX9tG6aU4TCoRHN38tluTLd1
JYRcjUOrmABc9HYvRk4tM6j8hEMevUE3xboBLIwjgnMA5TvmmBDp+MEBzHn7
LdI7lP8WOgWGGesD2KRNWFvaKKqffuauVXqDmARpqcRtHK1vapWLSc0gpjLS
9HpuEuWv9UMqaieGMJ1A35s6DBxWOckoWdn+wpwww147lE+nRHtk7piPYCc3
Bl2pkij/iquUM8X/xjCXPGWzszQ4NhX6fuDWNGZUdaXImUqDV3Xe+FV2zmKf
mKeYSAoz8OvcUxkDjj/Y6ZoDRmb3ZmDpLiervo05bEL+cCb2dwZqKCeaz0kv
YM+1coNT3GchN6/RrTqpJUxWS1M8uAW9X0iJ9EQKrmBulQ/8zLbR4eS810rj
3lUscvul1x3mdHilaLdDveo6dvPsffmrV+iw574WVUSJCUwTR3a359PhsYmp
3+1aW0C5sX6I93c6DCnpy3dXZwYBBRa1Wst0eO44x7G9B1jAJCHrnrsIAw5s
7GRWPcQCsvmu3+hFNsmzLlE8zAImuKt2HBFlQPHlp0TJYyzA6fFauo4YAzY+
Vn9H8mABflc4pckSDCg64Co/FMECTpbt88+QZkCq+9vlWCoLGK+erErawYD8
QYFpQ4asIPaj5chjDQbsd2/SbTBmBVH2kdgqcvZxqZ4iM1bAL+5j7aTJgOp6
3/iu2LAClnukVHEtBjxK2B0jcIoVHOI7VftUmwEfpNHPmYazgoLDW1Ti9zGg
YHPAobI6VvAgleei5n40n9qG8cdUVtAxfTzhLnJuqUTEjUZWwH1t0PU3skby
13cWbawgO+WGdLIhA9q67lKfHET3k5mQpBsxYPLijLj4Bit4RRMiJhszoJCM
/3yUHht4/0gQvDBnQDfmU3c+GLAB0y/ktHXk4qHjchsH2ICX0M1Mm8MMaPTU
wO6iBRs4Y1aXtoocJCjw1t2FDYis7jllasmALYS3Nw1usAFqSvfW71YMGE4j
8v2jsoHKNunKXFsG/NK8XqDRxAberEi00ZG35c8ZBX1hA6t79t3ROc6AJZ4/
L05+ZwOPL71YaEHuHyzt/THOBixFQSTNjgE1249nlhHYQY5be7TYCQbEK3J2
+5uzA8JP3gktFwZkviu01/UIOxCObXY9h7zNK0br6FF2oHPH+3YRspHQGUzH
kR3EX1SZkTzJgKnB6ofZ/diBk54Kg8WVAc21Pnin3WYHMff2/652Y8CCqqH0
1s/s4KzdmhfuwYB1CdZZ9a3sAOPK+CbqyYBdPtTcsnZ28DXBdcocmVk4r+hx
Lzu4tSq9oxDZISSgxnOKHajJ8vR5ejEgSXe9a53IAfQLpzm/eDOg71sR7l2H
OMC9zJdXHU8zIMt1Ra7gwxxA5HXG30jkVENtMrTiADweTeQS5K+fbUmWDhyA
veeFCJMf2k89CewBpzmAmtj2mqfI6385NorvcIDHV5RXP51hwIdVgusLCRyA
z0Dm/BSyapjsmn4yBxC33xLH5c+Ap1gN/7WmcYCFlRNPrJEbKVcXZ0o4QLoO
v1Y3cuKu+VmVdg7ArP/R41sAAyrNMc9e7OIAxkm8vTPI1IqtM+96OcAeyjqN
8ywDLurtwi1GOAD3/tJ5I2RHc98J/3nkc8SwV8h/eS7/rljiAN8K12gtyPEd
UePrqxyA0HNxfRy53iFnNJ6NAFpPTa1tD2RAOZ+hoWJBAriccPniFWS4c3Zw
QZgANGy0RhKR7ehrA/oSBGBGdpt9gXw7WORnqzwBHDoxNdaFTI+07ZnRIoCq
lVCznUEMWJPZ8k3lBAHgb0wWqMjiJ+10VVwIwPNbsfp35HCx0WzlUwQA46vE
x5BNU/4F7zxNANO15X9ZzjFg7x1FccUrBMAeu61ED1nfrCJqxzUCSBY+Z2qG
nEnYz1C4SQBG/e4Jdsi+N+2p8rfReBgc0kHIK5eifWWfEMDrIBmLDGRnDf5O
mXQCOGLPe7AQ+f1cup5MFgHc9Y6erECO9X/D+18BAcyrbVNrRp5RMgyRLiGA
wgzlnk5k68nWEanXBKD45LPiAPJ29/EKyRoCuLee3DaLHCoVJCkJCYDLiyqz
hDw0sBYj8YEAbthdkGE6z4B59gJO4s0EcFjPWY4HmSyU8UnsKwGohiYpCCKf
7dypKtZBABJ9pl2iyFqWRiyifWg8y+rqO5BTyW1+IoMEYGHtNaqCzPT5RJfw
CAHc/ycI1JHdo35jwr8JYIuDobE2cqPRuRfbpwnAv296WQ95J/MGZfssuv8i
j91+5HswNnTbHAEUqZS4HkSeDxUcF1okABVyk6Ap8nGdTEuhfwQgIOMUfBi5
elG5SnAD7Qf+0zePIIuXV0kLshABV8QfHRvk8KADcQIcRPBYZu7pMeTxXd/+
8nMSwa1Sv8LjyKY0Rxd+HvR73NnTHrk4f6KRj48ISDlNzQ7IFO/ze/iEiGD0
VWH/CeSLskypFBEiyFrgeOSI3Dt8m40iQQSTDn1MTsj6z4QCtv6H3CHHv+lM
p6xuXnkiOO8y1b75e3aRXft5lYjgD6uc3qZ9u6sLeHYRgdv3HuvN/299cFCA
R40InKfZ+Dfvv8em/Sq3JhEIns6/bof8gNd5gkuXCKzCG1JskZe+TFpxYUQQ
5O3keBTZ8faFGrIhEZxz9mu2Qq4z2SJLNiaCieL5MQtkGfY78ZxmRLBatFBg
hhz9YdsSyZIILlQFiZkg49ezXUk2RFCq5aNjhFz2r0adeALNx6Xhou7m/FlC
4uedicCx7nKJBrImp9bEoBsR0ELoybs3n4dw2ZMKXyL4BpSD5JBDpYP+ZvgT
QfTNeQ9JZD1FVcs7QUQgdzecILw5Pu1CZvcQIgj99teevPm8DHwdLa8SwbNb
/QQ2ZMNDChU64URwdcsdzzW0fz/ZZftsjSUCPNdChYbcHJza9u4RETBr+c82
Isddc1DMf0oEyu5v+SGyRdS2iAcZRLB/pW+iDLktOUnT7wURGA7ef5qO3FUe
l7a9Cj3ffg7tQOSUWtMl1loicPVl/u6ObP+RYE2vI4JYrFti8zz3d0awNTQS
gYy9yPvN8z88F+p3vhtd76mgzYac/U/nk0s/EQzyypkvoPrhwbIsYTZEBJIi
nNy/kScoFzqkJoggkz0xrQGZtvuMztdFIkjYQf0TgVysrZRU/Y8IDkYph51D
PmswScvZIALzx3EVrsh/jnhkhHKQwI5yNQ095KUAJ4KiEAlM3nL2oaN6Vx0s
4iYgQgJq24tP9yNfudZTwyRBAiLzLGKNyOvxxwJ+yJGA/aXmuDRk1uLDXREa
JOB/ipRhjMyD62UPHiMBh0LftFhUj48OpixLOJBA3Tu/gADklPY5i5POJAC4
7H7ZIEtXvVge8iSBfRVLz0WQ1W8JWA4Hk8CIS1NdLuoPDpK05dFHJPCzmiRT
gPpJOp+JpWwaCVgueLPFIo+yZ2V7ZJLAeORslDfyGZqd5Xg+CZj+F3VWBvl6
NTX7dw0J6BY5tT1E/Sv3aKrl1E8SuJL+ttUP9btp48VsxWES2EptoB5AVtW1
XvEdJ4GDPMaO4shVUoSc6RkS+PK1IqAV9c+WmXMr+AYJDDXOKCgiM6LNcmal
OIF3ZszkVx8G3Fe7sjLvwQnEySdbOlH/Ns9vr8Z9OEHSidNuOcgnHuaHjJ7h
BKLq9bkXkEMCHVY6LnACg+duOgLIb2Srl19FcgLyz+3xR1Be2BN/eelsDic4
JeuBvznFgAouS3/xUU6wi2+8+BDKH1rmbeWjE5zgpf677bzIxtp5F/pxTmDx
MketC+UVTz67v83znCC5uva8K3JWw5v5fFYyYG7v2HneGdU71eA5bxkyaPT8
FBLryIB8Wxboo6fI4O+aZ30Iyku5Pb6Fu73JoDOiNGA3starQa+rfmRAMWSv
+43ylfOppgGhC2TQsoXJ2AY572Nqi+ktMpASs5mVRflML9YwrzSPDFzcBl5V
2TCgF1+CSyiNDNoujto8sUD9VHZnK18wFyjgZ2QdQnmz0KTjsvkVLnBmpn5u
CuXR1NMhspHXuMBMz8r0beTQl42hC1FcQMmq73uLAVpvPQ+lnhQuIC70454p
YMB3R9Oi06q5wCl5eslePVQfbvIa7ljnAhvHHy1+Rnn646/5N/qR3KAp3ov4
VwHtj/VtrSox3CDq7Zc30cg6Inqj4ne4wR97JzFR5NKjkbwbSdxg8eQe7v3y
aDwNAj4wmxv04CbRsbIovxZpCAMqN6C3rE1xoXwvfvlSqAELDwhJ+9MxIMyA
wbyrwOgGDxi/LF5YyInOD0+6ndEhXtB4+a8b5TcdCli5DHU08oKEY2rvi+vo
8OdPb/9fB7aCE85bDEIe0iF3H8/Z+C9bQZpVj7CJFx0mbbWtVzCnAPbKGq1k
TfS9sBKvswUFWInu3/tWgw6jpJlc7h+hgALeJuLwXvR+o5a/unaUAuaOvtNV
VqdDl2Prmh1OFNBdntRUr0qHio9yi8MCKODGQiMc2UGHdZKLT9oTKWBk2P41
WZQOdXa0THE8oID7a+elVETo8PXuDG29hxQQE7TkbylMh7n7zX48f0IBnSeV
XySg97Hb7umUsGwKIDwnZPAL0KFtnnGMfAUF1La/6uTnpsOvpaLdjpUUoPXv
oK06Fx2aVDHkEqspgI1dtsaGTIe6n59QV99RwKpBza5EEh1K4rMb3xoooNdB
v5mLgw4fz1MtOD5TgHUzt/9OdjrkW3v0dF8LBZDlZBdM2eiQndtI93kbBWR0
/vcmioUOrwluj+1vp4Dlu3H0HGY6XBKfQS8WFODFuo+XuoUOg+Q/yBv/oICm
kiDBYSY6nN6VcjG0hwLuKgeyMCH/D04BFZ0=
          "]]}}}, {}}, {
     DisplayFunction -> Identity, PlotRangePadding -> {{0, 0}, {0, 0}}, 
      PlotRangeClipping -> True, ImagePadding -> All, DisplayFunction -> 
      Identity, AspectRatio -> GoldenRatio^(-1), Axes -> {False, False}, 
      AxesLabel -> {None, None}, AxesOrigin -> {0, 0}, AxesStyle -> Directive[
        GrayLevel[0], 
        AbsoluteThickness[0.2]], BaseStyle -> Automatic, DisplayFunction :> 
      Identity, Frame -> {{True, True}, {True, True}}, 
      FrameLabel -> {{"P", None}, {"\[Theta]", None}}, FrameStyle -> Directive[
        GrayLevel[0], 
        AbsoluteThickness[0.2]], 
      FrameTicks -> {{{-1.5, -1, -0.5, 0, 0.5}, None}, {{
         Rational[-1, 2] Pi, 0, Rational[1, 2] Pi, Pi, Rational[3, 2] Pi}, 
         None}}, FrameTicksStyle -> GrayLevel[0], GridLines -> {None, None}, 
      GridLinesStyle -> Automatic, 
      LabelStyle -> {FontFamily -> "Times New Roman", 20, Bold, 
        GrayLevel[0]}, 
      Method -> {
       "DefaultBoundaryStyle" -> Automatic, "DefaultMeshStyle" -> 
        AbsolutePointSize[6], "PointSizeFunction" -> None, "ScalingFunctions" -> 
        None}, PlotRange -> {{Rational[-1, 2] Pi, Rational[3, 2] Pi}, {-1.6, 
        0.1}}, PlotRangeClipping -> True, 
      PlotRangePadding -> {{Automatic, Automatic}, {Automatic, Automatic}}, 
      Ticks -> {Automatic, Automatic}, TicksStyle -> GrayLevel[0]}], 
    Placed[
     Unevaluated[
      LineLegend[{
        Directive[
         Opacity[1.], 
         RGBColor[0.24720000000000014`, 0.24, 0.6], 
         AbsoluteThickness[1], Thickness -> 0.006], 
        Directive[
         Opacity[1.], 
         RGBColor[0.6, 0.24, 0.4428931686004542], 
         AbsoluteThickness[1], Thickness -> 0.006], 
        Directive[
         Opacity[1.], 
         RGBColor[0.6, 0.5470136627990908, 0.24], 
         AbsoluteThickness[1], Thickness -> 0.006]}, {
        Style["R=2", Bold, 16], 
        Style["R=5", Bold, 16], 
        Style["R=10\n", Bold, 16]}, LegendMarkers -> None, 
       LabelStyle -> {FontFamily -> "Times New Roman", 20, Bold, 
         GrayLevel[0]}, LegendLayout -> "Row"]], {Top, Center}, Identity]]& ],
  AutoDelete->True,
  Editable->True,
  SelectWithContents->False,
  Selectable->True]], "Output",
 CellChangeTimes->{3.713107405907202*^9}]
}, Open  ]],

Cell[CellGroupData[{

Cell[BoxData[
 RowBox[{"\[IndentingNewLine]", 
  RowBox[{"(*", 
   RowBox[{"straight", " ", "e", " ", "varies"}], "*)"}], 
  "\[IndentingNewLine]", 
  RowBox[{
   RowBox[{"pouts", "=", 
    RowBox[{"Plot", "[", 
     RowBox[{
      RowBox[{"{", 
       RowBox[{
        RowBox[{"1", "/", 
         RowBox[{"r1", "[", 
          RowBox[{"theta", ",", "0.5"}], "]"}]}], ",", 
        RowBox[{"1", "/", 
         RowBox[{"r1", "[", 
          RowBox[{"theta", ",", "0.6"}], "]"}]}], ",", 
        RowBox[{"1", "/", 
         RowBox[{"r1", "[", 
          RowBox[{"theta", ",", "0.7"}], "]"}]}], ",", 
        RowBox[{"1", "/", 
         RowBox[{"r1", "[", 
          RowBox[{"theta", ",", "0.8"}], "]"}]}]}], "}"}], ",", 
      RowBox[{"{", 
       RowBox[{"theta", ",", 
        RowBox[{
         RowBox[{"-", "Pi"}], "/", "2"}], ",", 
        RowBox[{"3", "*", 
         RowBox[{"Pi", "/", "2"}]}]}], "}"}], ",", 
      RowBox[{"PlotLegends", "\[Rule]", 
       RowBox[{"Placed", "[", 
        RowBox[{
         RowBox[{"{", 
          RowBox[{
           RowBox[{"Style", "[", 
            RowBox[{"\"\<e=0.5\>\"", ",", "Bold", ",", "16"}], "]"}], ",", 
           RowBox[{"Style", "[", 
            RowBox[{"\"\<e=0.6\>\"", ",", "Bold", ",", "16"}], "]"}], ",", 
           RowBox[{"Style", "[", 
            RowBox[{"\"\<e=0.7\>\"", ",", "Bold", ",", "16"}], "]"}], ",", 
           RowBox[{"Style", "[", 
            RowBox[{"\"\<e=0.8\n\>\"", ",", "Bold", ",", "16"}], "]"}]}], 
          "}"}], ",", 
         RowBox[{"{", 
          RowBox[{"Top", ",", "Center"}], "}"}]}], "]"}]}], ",", 
      RowBox[{"FrameLabel", "\[Rule]", 
       RowBox[{"{", 
        RowBox[{"\"\<\[Theta]\>\"", ",", "\"\<P\>\""}], "}"}]}], ",", 
      RowBox[{"Frame", "\[Rule]", "True"}], ",", 
      RowBox[{"FrameTicks", "\[Rule]", 
       RowBox[{"{", 
        RowBox[{
         RowBox[{"{", 
          RowBox[{
           RowBox[{"{", 
            RowBox[{"0", ",", "1", ",", "2", ",", "3", ",", "4"}], "}"}], ",",
            "None"}], "}"}], ",", 
         RowBox[{"{", 
          RowBox[{
           RowBox[{"{", 
            RowBox[{
             RowBox[{
              RowBox[{"-", "Pi"}], "/", "2"}], ",", "0", ",", 
             RowBox[{"Pi", "/", "2"}], ",", "Pi", ",", 
             RowBox[{"3", "*", 
              RowBox[{"Pi", "/", "2"}]}]}], "}"}], ",", "None"}], "}"}]}], 
        "}"}]}], ",", 
      RowBox[{"PlotRange", "\[Rule]", 
       RowBox[{"{", 
        RowBox[{
         RowBox[{"{", 
          RowBox[{
           RowBox[{
            RowBox[{"-", "Pi"}], "/", "2"}], ",", 
           RowBox[{"3", "*", 
            RowBox[{"Pi", "/", "2"}]}]}], "}"}], ",", 
         RowBox[{"{", 
          RowBox[{"0", ",", "4.5"}], "}"}]}], "}"}]}], ",", 
      RowBox[{"PlotStyle", "\[Rule]", 
       RowBox[{"Thickness", "\[Rule]", "0.006"}]}], ",", 
      RowBox[{"LabelStyle", "\[Rule]", 
       RowBox[{"{", 
        RowBox[{
         RowBox[{"FontFamily", "->", "\"\<Times New Roman\>\""}], ",", "18", 
         ",", "Bold", ",", "Black"}], "}"}]}], ",", 
      RowBox[{"Axes", "\[Rule]", "False"}], ",", 
      RowBox[{"PlotTheme", "\[Rule]", 
       RowBox[{"{", 
        RowBox[{"\"\<Classic\>\"", ",", "\"\<ClassicLights\>\""}], "}"}]}]}], 
     "]"}]}], "\[IndentingNewLine]", "\[IndentingNewLine]", 
   RowBox[{"pins", "=", 
    RowBox[{"Plot", "[", 
     RowBox[{
      RowBox[{"{", 
       RowBox[{
        RowBox[{
         RowBox[{"-", "1"}], "/", 
         RowBox[{"r1", "[", 
          RowBox[{"theta", ",", "0.5"}], "]"}]}], ",", 
        RowBox[{
         RowBox[{"-", "1"}], "/", 
         RowBox[{"r1", "[", 
          RowBox[{"theta", ",", "0.6"}], "]"}]}], ",", 
        RowBox[{
         RowBox[{"-", "1"}], "/", 
         RowBox[{"r1", "[", 
          RowBox[{"theta", ",", "0.7"}], "]"}]}], ",", 
        RowBox[{
         RowBox[{"-", "1"}], "/", 
         RowBox[{"r1", "[", 
          RowBox[{"theta", ",", "0.8"}], "]"}]}]}], "}"}], ",", 
      RowBox[{"{", 
       RowBox[{"theta", ",", 
        RowBox[{
         RowBox[{"-", "Pi"}], "/", "2"}], ",", 
        RowBox[{"3", "*", 
         RowBox[{"Pi", "/", "2"}]}]}], "}"}], ",", 
      RowBox[{"PlotLegends", "\[Rule]", 
       RowBox[{"Placed", "[", 
        RowBox[{
         RowBox[{"{", 
          RowBox[{
           RowBox[{"Style", "[", 
            RowBox[{"\"\<e=0.5\>\"", ",", "Bold", ",", "16"}], "]"}], ",", 
           RowBox[{"Style", "[", 
            RowBox[{"\"\<e=0.6\>\"", ",", "Bold", ",", "16"}], "]"}], ",", 
           RowBox[{"Style", "[", 
            RowBox[{"\"\<e=0.7\>\"", ",", "Bold", ",", "16"}], "]"}], ",", 
           RowBox[{"Style", "[", 
            RowBox[{"\"\<e=0.8\n\>\"", ",", "Bold", ",", "16"}], "]"}]}], 
          "}"}], ",", 
         RowBox[{"{", 
          RowBox[{"Top", ",", "Center"}], "}"}]}], "]"}]}], ",", 
      RowBox[{"FrameLabel", "\[Rule]", 
       RowBox[{"{", 
        RowBox[{"\"\<\[Theta]\>\"", ",", "\"\<P\>\""}], "}"}]}], ",", 
      RowBox[{"Frame", "\[Rule]", "True"}], ",", 
      RowBox[{"FrameTicks", "\[Rule]", 
       RowBox[{"{", 
        RowBox[{
         RowBox[{"{", 
          RowBox[{
           RowBox[{"{", 
            RowBox[{
             RowBox[{"-", "4"}], ",", 
             RowBox[{"-", "3"}], ",", 
             RowBox[{"-", "2"}], ",", 
             RowBox[{"-", "1"}], ",", "0"}], "}"}], ",", "None"}], "}"}], ",", 
         RowBox[{"{", 
          RowBox[{
           RowBox[{"{", 
            RowBox[{
             RowBox[{
              RowBox[{"-", "Pi"}], "/", "2"}], ",", "0", ",", 
             RowBox[{"Pi", "/", "2"}], ",", "Pi", ",", 
             RowBox[{"3", "*", 
              RowBox[{"Pi", "/", "2"}]}]}], "}"}], ",", "None"}], "}"}]}], 
        "}"}]}], ",", 
      RowBox[{"PlotRange", "\[Rule]", 
       RowBox[{"{", 
        RowBox[{
         RowBox[{"{", 
          RowBox[{
           RowBox[{
            RowBox[{"-", "Pi"}], "/", "2"}], ",", 
           RowBox[{"3", "*", 
            RowBox[{"Pi", "/", "2"}]}]}], "}"}], ",", 
         RowBox[{"{", 
          RowBox[{
           RowBox[{"-", "4.5"}], ",", "0.5"}], "}"}]}], "}"}]}], ",", 
      RowBox[{"PlotStyle", "\[Rule]", 
       RowBox[{"Thickness", "\[Rule]", "0.006"}]}], ",", 
      RowBox[{"LabelStyle", "\[Rule]", 
       RowBox[{"{", 
        RowBox[{
         RowBox[{"FontFamily", "->", "\"\<Times New Roman\>\""}], ",", "18", 
         ",", "Bold", ",", "Black"}], "}"}]}], ",", 
      RowBox[{"Axes", "\[Rule]", "False"}], ",", 
      RowBox[{"PlotTheme", "\[Rule]", 
       RowBox[{"{", 
        RowBox[{"\"\<Classic\>\"", ",", "\"\<ClassicLights\>\""}], "}"}]}]}], 
     "]"}]}], "\[IndentingNewLine]", "\[IndentingNewLine]", 
   RowBox[{"pouts3", "=", 
    RowBox[{"Plot3D", "[", 
     RowBox[{
      RowBox[{"1", "/", 
       RowBox[{"r1", "[", 
        RowBox[{"theta", ",", "k"}], "]"}]}], ",", 
      RowBox[{"{", 
       RowBox[{"theta", ",", 
        RowBox[{
         RowBox[{"-", "Pi"}], "/", "2"}], ",", 
        RowBox[{"3", "*", 
         RowBox[{"Pi", "/", "2"}]}]}], "}"}], ",", 
      RowBox[{"{", 
       RowBox[{"k", ",", "0", ",", "1"}], "}"}], ",", 
      RowBox[{"LabelStyle", "\[Rule]", 
       RowBox[{"{", 
        RowBox[{
         RowBox[{"FontFamily", "->", "\"\<Times New Roman\>\""}], ",", "48", 
         ",", "Bold", ",", "Black"}], "}"}]}], ",", 
      RowBox[{"Ticks", "\[Rule]", 
       RowBox[{"{", 
        RowBox[{
         RowBox[{"{", 
          RowBox[{
           RowBox[{
            RowBox[{"-", "Pi"}], "/", "2"}], ",", "0", ",", 
           RowBox[{"Pi", "/", "2"}], ",", "Pi", ",", 
           RowBox[{"3", "*", 
            RowBox[{"Pi", "/", "2"}]}]}], "}"}], ",", 
         RowBox[{"{", 
          RowBox[{"0.2", ",", "0.4", ",", "0.6", ",", "0.8", ",", "1"}], 
          "}"}], ",", "Automatic"}], "}"}]}], ",", 
      RowBox[{"ImageSize", "\[Rule]", "Large"}], ",", 
      RowBox[{"ColorFunction", "\[Rule]", "\"\<BlueGreenYellow\>\""}], ",", 
      RowBox[{"PlotLegends", "\[Rule]", "Automatic"}], ",", 
      RowBox[{"PlotTheme", "\[Rule]", 
       RowBox[{"{", 
        RowBox[{"\"\<Classic\>\"", ",", "\"\<ClassicLights\>\""}], "}"}]}]}], 
     "]"}]}], "\[IndentingNewLine]", "\[IndentingNewLine]", 
   RowBox[{"pins3", "=", 
    RowBox[{"Plot3D", "[", 
     RowBox[{
      RowBox[{
       RowBox[{"-", "1"}], "/", 
       RowBox[{"r1", "[", 
        RowBox[{"theta", ",", "k"}], "]"}]}], ",", 
      RowBox[{"{", 
       RowBox[{"theta", ",", 
        RowBox[{
         RowBox[{"-", "Pi"}], "/", "2"}], ",", 
        RowBox[{"3", "*", 
         RowBox[{"Pi", "/", "2"}]}]}], "}"}], ",", 
      RowBox[{"{", 
       RowBox[{"k", ",", "0", ",", "1"}], "}"}], ",", 
      RowBox[{"LabelStyle", "\[Rule]", 
       RowBox[{"{", 
        RowBox[{
         RowBox[{"FontFamily", "->", "\"\<Times New Roman\>\""}], ",", "48", 
         ",", "Bold", ",", "Black"}], "}"}]}], ",", 
      RowBox[{"Ticks", "\[Rule]", 
       RowBox[{"{", 
        RowBox[{
         RowBox[{"{", 
          RowBox[{
           RowBox[{
            RowBox[{"-", "Pi"}], "/", "2"}], ",", "0", ",", 
           RowBox[{"Pi", "/", "2"}], ",", "Pi", ",", 
           RowBox[{"3", "*", 
            RowBox[{"Pi", "/", "2"}]}]}], "}"}], ",", 
         RowBox[{"{", 
          RowBox[{"0.2", ",", "0.4", ",", "0.6", ",", "0.8", ",", "1"}], 
          "}"}], ",", "Automatic"}], "}"}]}], ",", 
      RowBox[{"ImageSize", "\[Rule]", "Large"}], ",", 
      RowBox[{"ColorFunction", "\[Rule]", "\"\<BlueGreenYellow\>\""}], ",", 
      RowBox[{"PlotLegends", "\[Rule]", "Automatic"}], ",", 
      RowBox[{"PlotTheme", "\[Rule]", 
       RowBox[{"{", 
        RowBox[{"\"\<Classic\>\"", ",", "\"\<ClassicLights\>\""}], "}"}]}]}], 
     "]"}]}], "\[IndentingNewLine]", "\[IndentingNewLine]", 
   "\[IndentingNewLine]"}]}]], "Input",
 CellChangeTimes->{{3.698076812049568*^9, 3.698076849345644*^9}, {
   3.6980768916828938`*^9, 3.6980769947675843`*^9}, {3.698077031885872*^9, 
   3.698077049655095*^9}, {3.6980772089152927`*^9, 3.698077401414293*^9}, {
   3.698077442741293*^9, 3.698077448084293*^9}, {3.6981587741268826`*^9, 
   3.6981590977918825`*^9}, {3.698159128318883*^9, 3.6981591701708827`*^9}, {
   3.698169212793351*^9, 3.698169213940466*^9}, {3.699198116291746*^9, 
   3.6991981429564123`*^9}, {3.699198184797596*^9, 3.6991981855216684`*^9}, {
   3.699200472974391*^9, 3.6992005122283163`*^9}, {3.69920054997209*^9, 
   3.6992006477598677`*^9}, {3.6992006930013914`*^9, 3.69920072419351*^9}, 
   3.6992007723853292`*^9, {3.699200997398828*^9, 3.6992010601521025`*^9}, {
   3.6992011039454813`*^9, 3.6992011727213583`*^9}, {3.6992012765177374`*^9, 
   3.6992013124683323`*^9}, {3.699201350341119*^9, 3.6992013823423185`*^9}, {
   3.6992014413992233`*^9, 3.6992014641631413`*^9}, {3.699201541384841*^9, 
   3.699201572280304*^9}, {3.699201774781582*^9, 3.699201776097397*^9}, {
   3.6996110561440763`*^9, 3.6996111629540763`*^9}, {3.6996111956250763`*^9, 
   3.699611310515076*^9}, {3.6996113749280763`*^9, 3.699611433148076*^9}, {
   3.699611548364076*^9, 3.699611703450076*^9}, {3.6996117706610765`*^9, 
   3.6996117767270765`*^9}, {3.699618362673076*^9, 3.699618362681076*^9}, {
   3.6996188128230762`*^9, 3.699618863815076*^9}, {3.7038637998436613`*^9, 
   3.703863804808158*^9}, {3.7038639164893246`*^9, 3.703863970899765*^9}, {
   3.703864003614036*^9, 3.7038640101276875`*^9}, {3.703864130877761*^9, 
   3.7038641356612396`*^9}, {3.7038642492495975`*^9, 3.703864251805853*^9}, {
   3.703864300212693*^9, 3.7038644392245927`*^9}, {3.703864527234393*^9, 
   3.703864650724741*^9}, {3.703864895275193*^9, 3.703864905562222*^9}, {
   3.7038665339010396`*^9, 3.7038665742860775`*^9}, {3.703866689560604*^9, 
   3.7038668078034267`*^9}, {3.7038669540920544`*^9, 
   3.7038669727749224`*^9}, {3.703867073531997*^9, 3.703867092474891*^9}, {
   3.7038676835759954`*^9, 3.7038677251391516`*^9}, {3.7038678029369307`*^9, 
   3.7038678077804146`*^9}, {3.7038681386154947`*^9, 3.703868152020835*^9}, {
   3.703868202199853*^9, 3.7038682139170246`*^9}, {3.7038682554681787`*^9, 
   3.703868271753807*^9}, {3.7038683427999115`*^9, 3.7038683598346148`*^9}, {
   3.704033754859747*^9, 3.704033774430755*^9}, {3.7040343191737185`*^9, 
   3.7040343341929483`*^9}, {3.7040350853222904`*^9, 3.704035125218116*^9}, {
   3.7040395872857*^9, 3.7040395899874163`*^9}, {3.7040396327713704`*^9, 
   3.7040397272881937`*^9}, {3.7040398781721992`*^9, 3.704039882747058*^9}, {
   3.7131072522289205`*^9, 3.713107261263402*^9}, {3.7131074099078035`*^9, 
   3.7131074133590403`*^9}}],

Cell[BoxData[
 TagBox[
  GraphicsBox[{InsetBox[
     GraphicsBox[{{{{}, {}, 
         {RGBColor[0.24720000000000014`, 0.24, 0.6], Thickness[0.006], 
          Opacity[1.], LineBox[CompressedData["
1:eJw123c8Vf//AHB7c90rI8ouIpQRiV7vhIhklOSTEVJUtFAiWYWiUtmVHYpE
ZYQjSUIIkX2uvfe49u98//j5x+P5uMf7nPd6vV8v53ElHNzNLzDQ0dFlM9LR
/e+3z4V/+9ckVjABuv/94EBJK34sILyCXTW7IERPOHMgYXg/ZQWTQkHnmQgj
aT+dExwr2B1Ox052wq2O519dYljBhndwPSATvpJylBa4SsMM2SLOixBm7N9l
8WaOhu18vHZVhnCcJFtO8RgN+/Hs8js1wvscxtha+2jYgMLKdn3CVUl1jrMd
NKw+8XuRFWEbak4ZVzMN27KcCrtKeEH82XbZWhqWOZoYHkQ4zP7mraPfaZiF
GGvFK8ISiacbbL/SsIAJU9kiwoW96nLe+TTM91ZeeSvhQdv13twUGhazLzlE
iB4Hn9c9mnXxNCwuIbtQizClp/zl8HMaJqZWK+JIGNkEG4kG0TDGsAs+Xwi3
JlxMP+hDw5SE/b37CV/tMqQ/fYuGTdyfeE9hIPr3H0/BIycaltslmutFeF/8
DPntOaJ/l9L9swn/7Gi6UnGKhm2sb4YMEl44Gy25okvD1HmaNc8x4mBiJR7h
vIuGjc5+V3diwmEgmmHUfycNu6h6s/Id4bttA0df8dOwENaKsEXCGZaZK83M
NEyc4lX1hBkHhtPKF44MLWMXH5dy9LLgEPNiW/m5nmVMTqTmlgYrDkotS8K3
W5ext1pWO18QPmfxtTGnahkrZSzda86GwxczXa0db5exwvcrVqPsOBg/2x2t
/mYZczquV3uKA4f+RrY58+hlLLidK6CCMK/p77ehD5excq/z5amcOLiaWPIt
X1zGtttaxQRx4yBmdGnsj+wyJntH6kEeGYecfF6To+LL2M1PtiMmFBwO7yj6
+ElwGRs8vs4yRdh2kv1ONMsy1lTH56e6DYfXT96x2gwsYVvTQkF9AjiItkxJ
j7xZwrLrfHUqdxDtaUWHnI1ewpa2dUmF7yTaS4OJmoglzHzodqeVKNGe59P8
bN8lTKStpYUmRrQnpKxz878ljF7g+q7/pIj2bDzsNgWWMLJALt07OaK9Hzu/
u/MsYftetConyxPtKVbtpjIvYTYCO84l7CXa2xKY+r6wiAX4oVexikR7SYU+
oU2LmIOA/o5CZaK9obXYbRGLWO2xfwcfHsJhp3tAixzzItaoMMXsfxIHoYF9
jgobC1gVlkH+YUqst7O9s0qLC9iVg3z0XOY4sB3VIqkNLmAqJdMvk0/hMCew
ZAg/FrDli9JDc2dxqC5zwSyCFzAvmYp3khdw+K4iZGLpu4ClLTQcj3LGoSyj
qsvKYwGz3la/znUJh/xIqVWbCwuYhI93OuNl4nmdu1Uv6S1gFb89rghcx+EW
j1mWD/MCpq94rrTFFwf3wC0Nv415TFihTPSuHzGftOyf/ovz2EqaVY20Pw52
fRyDDwbnsWQTTVJAEA7Hv1SKPfsxjzmL1RQ7PSLm21bjZVrwPBbxsY23PhaH
mmyx+/XM89jZJVE/kyIcOCJcFFc25rAff4dj/vuKg6FbfpfU0hyml5N3/kop
0T/FYwfvDM1h7lVn+GK/Efvlg9uc1M85LPxZ+D2xGhwqP5Y63QmZw0oeu7QN
dOKAff7PUJpzDhOZCRXzYqDC5su0ZRPGOWyy/5YSEzMVDntOp91Zm8W6LJ69
eslKhbIDgQwN47OYL19R9g8uKpQUZH29UzeLnXW5Zf6fIBWKi1YUGsJnMQaL
piAHBSp8Ko2mePPOYpGFNyMpNlSYrHr7a5V1FntqrXbF154KuxsL7t/dmsGs
A/R9pxypENPXNuUzNYMxlERd63elgg+rUK1f3QxGXi5q3H6HCnpmMYHBITOY
gmfQ3YooKrQOxCw8pZvB4Nu98bNtVBDtMjsjNTONJfuYtyR3UuHp1PUf0r3T
GP52PWS+lwq3+PKSZEqnMX/G68/ej1BB20bZWuHONObGVFV9b5UK9TPKtRqz
U1jf2Hz6R7E+mBVUzT5JncTWrya1V1/rA42j9tdv/pnEZE9ILdV79MF9t8dq
0d8msf2rFpXd3n3A+2OgtCdpEjvbZ1TEH9wHijde1l91mMSO9fQPz8T2gWvd
0vSj/gls7qztpuOPPhi4X6RcPTiOBf310qyU6oe97weXxv+OY310el+Z5Prh
Zhv5K6lqHAv5G+9suq8fGBRdj55JH8eiQh3j2LX7QaJT+NSQ8zhmXx9FYTnT
D7ZqPh5MI2PYCdK3Ta3wfmgbPVyIxkaxY19eb7NjHADKxeVw3vZR7DLvdmac
cwCMBz444j9HsQPPhyVvbBuA8h5x0v20UcyAIhJRs2sAspoZnDH7UWxzy6zF
1HAA7pVW8R1uG8GE+q45dzwfgEJNv1HuqhHsFN2vgYBXAzBfoI51fxrBrrS+
vAJvB+BSXoarb+QI5u6d6LhYPADmb8O+lZwYwZzlFBKt+wdg1zMT90OVw9h2
+j90mhqDYM/DqseZP4xVFboe0jo6CHGPMOHOpGEs53MZ7bTJIPA82Ffl7TeM
VXLPzjU6DQLNm7KzWHMY4zLi+TseOQh1Tq01Gh+HsIKCR/en5wfhpobt7gOv
B7HPpndNlGqHQOPxiUOW4YQj3XY7tw/Beq+WqafPIJbAlP2tZHgIgh6KeH+x
HsTS6ZuSa5iGIar13+8DgoOYwqjs0g00DIW3LDzUnw5gH3aukA3LhsGnWifs
jN8AZmcWOf+2fhiO7FB+4+U2gDmf5cna2zsMNd95fxUYD2BWMhEGmXQj0Emp
36HBPoBNrP3yv6s3Apu5BpUaAf0Y/930N2OtI1DBpNFudb0fC/7gPdY1OgIP
rWSmbtv3Y8oqz0LX10eAl45FqOhwP/bpLLn3h9QoSJz8fvngWh92ZraN7enN
UdCd1ObTvNWHgYDwN/8dYxC6R8XhkDMVU13UrdCLGQfJKMXfvpZUbO9s7WnT
3HEoYZDTKNenYv6ndbxfVI/DTKc4j54MFTtvd1W4bmUcrCJ4ik1GcCz2o3A+
p90E7J4fJTu44lh6X23RZbVJKLcb9Em1xrESqY/2jmaTYF2HDw8dxzFnn0MH
E69OQnhaW+lleRxrvcKJTaRPwsiHsOaxf72YR/zQrZEdUxB050ggubsH+3uV
9YWi4DQUmmucjSrtwfIzPJJw9WkYl1dSEnndg108GS8/ZDUN5j07OqXterAV
06T86fhpkDhKU9agdmOJR/VecfHNQBnXhz7bwS7s0a2nJp1pM7D8ZofO+8kO
rFkjUkhpbhZ4d+49FFrbgbknvlmr5JgDubhDqs6ZHRhtf1ZvstQcnHthvVv8
QgfGExh5TdNyDipCYjhedLVjV1BS9XzZHDy+vq35bu0/bKehNPONN/OQNiVV
Z5X5D/NsrfXfKpmHsssqP9Qe/sPy3hKrqmMeZi+YF0zr/MOesZ+7jQkugKX1
03jH4jbMVV2Ot+7lAogf5XIyymzFbu/NnzqduggHy0VsZB+2Yic6zgut/lwE
c215S+YLrViOwCVTjolFCFY/boCJt2LtIY+Ub6ktwZh8yF6VmL8Yl+Wxg89/
L8GnbUyLwg9bsL0q1jL7t9Hg9zO+qWWnFuwNj5bwQaDBEI/UcItOC6Z2g2PX
d1cabGfXaY/YbMbiVD1VHb/T4N6GXymDZzPm3MQvvea9AgZDa8FjTk2Y+vaH
X34yrQHXSyl5Lr0mzEegfERabQ0ajxo1Kuxqwsqati2wOK+BVVKc8PXBPxhu
odlv82sNXM4d/LB84Q/mk61/7VbUOoQ1ef5jutiIkV98GBI12gQT/9e+u481
YoZjZ/SOBG0CZV+VpIFMIyZ94YjjcukmHBCR7xBoaMD6W75HS6hswZlnlxil
G+uxPUHPrYBCh+J8+08fbqrDJJ4vpHWR6ZFkp3Kif2QdRs9++4ysCj3K0ggY
qzSvw16xet4sP0WPvs6L+xk112JnuXe4/Y2hR10uthlWLTXY06UrWY+lGZCY
ZfvqjdZqTE3+lVOHISNKVWx487ajErMWbH2mWsWMTg2tDMknVGLPx4pEN6eY
EdNracVcm0rs4oSFwpwgC3Li9i4pxL9jye5ssmauLEh6Qrr911AF9ifbn5bB
y4pSMr0pE3PlWCVds8mF82zI4nza2WufyjFv8cMpyY/YEOP2xsQFj3Ls9Iqh
YPdnNlTFa2S7Oothb1725mpysCP9+sToHZul2H6aQNbePHakZ2jMcV6gGNul
HmeM1jhQamFSjEtsEfYhPtz0ohQnYpJd3n1jRxG2Uesepm/EiSpZko8GShZi
t1INS7bHcSLdymWfNMUv2LXz7l1BKlwoVeUEZ87HzxifvnNdrxUXYkpJjv2i
+hnT2ZUz8suXC1X6n/jyU/MTdhz+ehyo4kK6kDI9qp+HpZBzuzpNuVFqDs13
7tdH7KxIl73IDW7EJGrCtWb8EWt13BOORXKjynWaLJdFLvY6zaZVvIkbPbj1
qvJc2XvsVexujS8GPEjfwoB6tfIdZphYMBLqxINYlOc37tVkYXPvwzxj/XhQ
8LSBelJrBtbG60s+m8+DglwXMgenUrENF5PdHbwkdP2SU29Bbwrm9cn8c70M
Cdk6t2wLa0zGdnSvmuRpk5Cxk+7xc9+SsF6t/Zz3zUnooMMnP8W8REzCYfSA
ijPxebmBK73+G0yPGmX58zYJyZTI/k2TeYUduxMuqxFGQl35I1lTYzFYqlIU
Z2ImCX35UM3/vC4Ki7iVUf+kgISevcu4r57zAivnZHx/opKErrwNGe98Eok9
OWiU0tpAQvoplyzvX3+KXY2eX5HpIKEjh58FGKY/xmpCvmtBPwktqZlZRbqE
YF9eaxwRHiehdwpkxc69QRhfYPnuglkSKj+ezGqA+2GmcjVnti2TkJymZH67
sxdWqJwdtm+NhGQtdEtbO65i6gHOFRybJERzDJFdaDiLKdvtOZm8Rfx9ybR5
mDwC26uV9UuEz/GWaGMbTuCyq2MvG+FKIdv5E7Qb4Pd4Irl1nYSs9/QcK7l+
FzzFtAodVoj2diiZvFz0hx3bvI9kL5DQ0V3ut42VHwB2xMS+YIqEIhQ+JDO6
h8HxfR8DAoZJqF1tuq74XQTMrgg78PaSEOVN9JrGrWdw4N9DBse/JKSRUvD0
ReRzsLGz+OhTQ0I2b9t2zeS+hNcvxhnty0go4N1ysVFDNGDKNq2kjySU8UHQ
9O1kLLi+LDZ8kkxC9fnqgwxcCbAyZFtBjSSh+YIz3rZyr4FsTBriCCAhMdyo
KUwlCY4kJdPNniMh5b7OhEKdZDBoe+n1xYCEdAcuXxwySwGGcdmXjiok5Dry
aP3ItTRYtc6QC2EmId8xkZ/ufukw1fqnhX2SBz2dePfsVcRbUFbrCnrYzIM+
z9TuXnmfCdJeVabhr3gQ3QqnWe5oNiiW7rp5cTcP4luLF+mh5cBIcnnvFRYe
9HyTf56ZKRe0q2aiXg9yo3S69FIVvo+g6iZATkriRrVMVeZP9ufDPqHJ9i5e
biTAzeKr71YAagObL3c0caJbxyY/1kwUQPWLZzt7szhRk3/LkMnlQhA4qXVB
P5AThS8lm565VAQMIdEGQirE/sdB+pLDV3B8IRZ/9gkHms+7UxtqicHIThbD
mMPs6NL7pcfOb77DfkG77NiXLCja0PVtRs93sORf8s25zIKqhrq/je2sBCOb
B9PDR4h4JvFjyS2hEi7HbqAmIv71vnxu7xX7AxaP7deoOM6MLP32qYY8/wnR
a83MeVxMSNfctTPzYS2QTH16f32jRxlv3384VFcLw6sW7SkJ9IhzYyrwN28d
CMx4f/7rRY+a3t7cOxtbB6+Wuuh1lOiR/YaPr8b735A8+dMOJdMhn4wnYj8b
G0CpfM7+6f4tmNkcufOeoxESJ/j+053bhOQ9HE6LexvhVlN8Y2r+JjD7GWs8
vN4Ie1cS/l3U2IS6PX/wrNVGmPtv2LDLcAOs/Tr2z3E1AW3HhMbjR8T5lrUm
ckipCQYyLzmEW65BWcsOliCzJhiuKZHdI7kGEnJ2HfxRTZA3T5KS/7oKIy39
AQfFmuGEUrWM8sIKeMpNNt/f3wLOh98YkfxpIHuap+yXRQsstjpZUU7ToMNP
KYPi2QI3P7ieid1DA+2/131Si1vgA/tlF4WWZWC6vyRdffQviHftKdFTWobn
f7c8SJatoGs9Ubi6tgj7LPKpBV6toFr5Z6/Wv0Wob3Q+YR/bCj0ummj40yJw
1P2W/tjVCr9Dm5GH+yIEVMQ3mzu2gdHIBr/J6ALc+KC+P+raP/jwhMdweGoe
eBXGEw5H/gOXgIik/X/mISfrNdtw/j+4/v0x1pQ/D2NpzLj68j+wS3+6ss17
HhwSmiPafdvhXNzdmrsc82AW6j6x41EHOFnalU4fnIMpFimrH+87oCXj04Cc
BJEvBbV+v1rfAYkR+3res81BtZ92fBm5E8her3P9/80C8uQ8bh/TCcfoF09a
3p2FfY5v36akdcH20M8OM3UzUI9b8xn/7ALVy3fzlQtn4Iotj9/CSBfMMQUU
5KTMQMZZD0u9vd0gpco0aXp3BsRNjzIP53XD/ugMcTmFGSBp9zrIlfdABuNL
+n1q08AQ6i0Z0dsDQZ4mkwnbpmGphb9vdrMH3sYfqvtvYQq6rhifL9LuhWa5
709qP01BRkKRncHXXtj75CLP2YNTIL5pqKjyHw7X/OeynEwnQThVkGfQFYdA
iYxdQaqTwHd8cDLKG4eP3pqxw0KTwBJ1P3uVqOPzDg0be/VNwIRCwd6Kfzjs
lH2XlHp7AopspOXNLKnw3iG8+QWRj+cxznEwOlMhNL7aNZ7I199nYmOfPKjg
oHEiruP+OCQuWmcJvaTCqckaDTrzcXgQ/mwP3kzUuUzV0m1LY2BeuinjbtYH
12mihUrHx2BsR7t0uHE/hNkKMtXyjcLsNeH5SJt+ED9Zt2VINwq0yv++xbj1
g4WEU8nyxAgwX+2xSX3aD8wf+sy6q0ZAvLQ/6mtLPww8izWo8BmB0zZTbGPn
BuCq63+rgTPDcO6jUtv01QEwQeeU84h6x4H5etrivQEo3pP8H2vDMFzLnj9C
nzQA/km2VdI5wxC2QfMWGhwAzcVne8XdhqH8FeOk/tVBOFiZegxbGIKfs7pf
je8NwvpPl3vyQ0NQr/cg1PzJIKhcczpT2DYEnZNsu20/DkK92OcQ5a9DsKTN
Y+exSNSN2iqWbwKHQL5H6E+K7xAYmhQnkYWHIEpU8TNdxDB8qZnq1/tvEH6e
dVQYeDUM4j4/6kZMifrxRUzaz+xhiGcO4E7UH4T/OBmjIn4Pgw53Q/Nx5UEQ
p7V57uAegX2RGYcfcwxC1h9/DY3HI3BKvS85qmwAyoL+fnUPG4WF1AC+VJUB
mMY4VC3iRuFRWKGmr/wAiK/B+wNZoxAjX//8gtQABF7PStj4NQqSivkWjnwD
YGDr5/uIfQxazudeJC30Q5P6HngbMgZ7TrjOcxf2w+CYT0XPg3HQnI+2bzXs
B+mWXXsEiHVx9/NfmUadfnAorX9yInMcmH7yBbUd6oeeJ+I2JbXj4LKD059H
sR/+qVYux/JOwMdH5/SF+fqh7h6nwum4Ceh65Nf9pLcP8ihx0bXZkzDjFyWm
6d8HM2s6mwzYJEw9yZP8eLcPlAbHnTQbJ+FBgdddZc8+eF+grZw5NwkBQ7Nt
Fpf7IO0cte6B+hQkWotN81j2QUy6LIPOtykoN8zrO6XQB/c0C64UtkyDqpUC
LaGPCson9rx4MzgNXH8vXzzRQ4Vhu/ivD5amQUZHNoq5gwoZFRAsxzUDImwr
y4//UIE8ItVCI/axRJjS4aVyKvQrT1x/eX0GJvvOtOxOosLDap/setoMbCi9
Y3hL7Ju+P2pHdOhnwejP5Wo1RypodU61fGafBZbclpIaOyrMTNqvJwjPgoqS
DSvrWSqc5dMzuqw1Cybc6vTVRlSQt+UeZb0/S+y/tBoHZSo0zL+SPsI6B73a
AZnFjFQomzENlyLNwRH1wAh5eirkTDIuMQvOQXLkr9bETRwihl1+1uyeg63z
614xKzgYd6q5ntKfgw6H5ZNfp3Gorvj94WLwHBxEAyI1XTiUP9vQjGCch5KV
XqbBIhxyI3JTrnHOg8FnVcm2AhzePHLksuCbhz2NRXN1n3G4F/yrW1BqHspj
78R9/4iD1p2X95N05sE+bG9gVyYOhfYKVZ/858GC+V99YRzRnpKNWefWPFju
TWfbvIdDOuPxjxfZFkBoO5/xIV8cEtoOkBd4F6BovvyEz10cQvx4/3BJLsD6
9Y077LdxON/w3fSw7gJUvDBbO3kdB4q7nGlSyAI4CLHNhjr97/+tgrkKzxbA
xeKmIL0jDpsCTLzFsQvgq5FZdPc8DmNl3Q1NWQtQkGTicNcWhwqeZyeZfi+A
v+j7rhQrHG7mLJtcJC9C1vb4M1EncHANGMiZ374I6GtbyFFjHOwt//Dcl1wE
tviyjfnjxHhuZtXHqCzC4raGNFsDIrkxsTWpOb0IQ48bo62P4tAyWXlCIW4R
+oPXnccO4lDz7WN2UfIivBdRv1ijQYz3y9fc+u8WweqErE+2Og7vtW//ti1Z
hCcxce0+ajgEh8ufeNqzCLWZd4TRfhwOKEQaz0sugcZe8mPLPcTzL9z2n5Jb
gsI9J309ZXE4UWL3ZVR5CZ5/9FqPkcHByUhBHNdZAoqR36vBXTg8c6mer3NY
An1LR81XkjhMpG3GpScvgdarG9eDduBw++pgQ1LWEoTQfb9TJ4IDo1od06u8
JZAwsloSICxcGev2vGIJLsym6Odvx+FYn6rO/b4l6KeT2skuiEOy6OXRs5LL
kOGW7StLwUFxyEz0tNwyHHobIxdNxqEoW8PCVHkZflg4qrMRbtRiKdXXWYaQ
H3uvzJJw2LBOeqrisAw/BYukcW5i/iVDfii6LoNUYHreecLbxtxW99xYBlbO
nTGDXDjI3dFyEg9YhsrEvxcWOHGwim5T505eBs+GhjkFDhwGbMuusGUtw5EQ
kKpgx8F9d1oSY94y2L7mS7Ui/ODzDc7Vb8vw58WH54/ZcMhv5u4doi5D+qIs
Py8rDofjF/j6Ron+qHLnf2Eh5s+h06B7dhkGDf+LtyOMz2bkNdPToKc9wqCQ
GQceXt0H5RI0OMT3kzGYSHZPXXkS/5zIqw491zsKhOOrO3Kd99Ngkavk4xoj
DrL+1zu5jtBgPCR2+13Cbt0lM70GNHirQKIcJvz5IBtLvikN7Lnj1BkJ68y9
3nfWngaFvJpsLxiI8TEZ09t7iQYM3+7l2RFuyFL7b8udBp4V6iEKhM851gWn
+dHg8L/ITw30xPxggvG3H9LAY18wRyrhERHHXKMnNBiyfRzmTdijZaVj9jUN
/J6ksyoSLtmnN1OZToPa83JMnIQZwp8yx+TQwD0jdc8YHQ4Go53Cl7/QwHSq
zauWcISezL7DZTQIrAmbyiHcknRDj1xFA9feh+EvCItslloP/Cb62/7qlA9h
B2v2awV/aZB67c1RZ8IZX04Fh3XT4Kijo7U54SlKYpzNIA2G71TGIMJq7uMf
9k0S7Qclbe4j7FN74AfjIg1crLsfSRGukAnoaF2nwd92WyREmC3o93Qm0woE
D/PuIBE+iQsx+3KtwHW3PlE2wlFaTsKm21bAz67KgJFwV8wHJakdK2D1MT/2
f+9PJRdXdZekVkDTPo38P7uY6Vv/kl+Bxatxuf97n5qb/cw9QWUFWqgvPZkJ
L7F3B7kfWoGi6teOnIS1nGXjdI6uwH61ci8+wgEVNz/wG61AHLDn7yRcLYpV
jpivwBWWcH45wqS7HB1frVfAI8fhjQZhy7bT0xEOK6DlmGZqSDhBJYnJwXUF
Lp+5tecc4b4nE9vVbqwA+jG35zph2Ql1JTbvFRCdPmYeQtjNIFC3038FZMXf
JCcR/pxafzYndAUG3suIlBLWsbkQdCp2BXptXwevEg4pyo2VSVqBOYctrx3E
fDfwr+esZqzAtgCv54jwufrI9sTCFXC0xfSf/G89yfVM3SxfgQ8XJXuLCI8+
2MN0rHoFHu/+njRE2BPKFSfbVoB/B/mtPrEeS+I5dct7V0Bq342xO4QZaZZn
nw+vgH7B7bMfCD/NnQw8uExc38xRIk6s90wJkfZggVVIYtd8s5PYP0unEgcZ
xFZh+5TgwUuEj4bsmvOTWQWpLLkLnwl3Tylxemuswp/N155niP1ILtHVdrNe
hajH/yKLif1qO/3LcNxhFYoDjjdtJ/b3O8mTlpcur4Kk00jmXcJ6oWfdHXxW
wYaXsusYEQ/uWLolWb5ehdm0E04bRLyoCp3Pbk5fhR+fd9+7TsQXvtLbxaYf
VoHPJ1Z9hHC2VGDz8fJVKBG5Fd5NxCPqTDQz9K1CeoZz/zARvwwffXOR2b0G
mRXB4EPEx6gyfc9UxTX481WrS5gPh/7Z2gAJ9TV4GzgrX0LY16o1XsRgDZo8
WcdY+Ik8ftf4b5LrGhzvUeIoJeLt9vJtyrTsNVDXoWhm78TBeT72sMeXNRB+
SI95iRLxbLeY0VzZGmyXyubVEyPOh/A9ThMNa6B8PlJiRBwHf+vDUfjsGlwZ
DVY0lSbmb+HiarXaOri8iM7PlMehTmS485P2OnitvNF5theHHB3n0kS9ddhT
Qba9q4DDjadO92+fXocucvyRM0o4rMufZ5H1WIcG1oszCipEPHS0pjz8tA6p
wJRpdQiHmdD2+Rsl6yDksTriooVDU67VX9vKdTD3SP3rq41D9KZlzIGWdeDq
opVmAw7icRaiQ/PrMMujx6Goi4PyH2M5PZUNMLzlnpJHnM/baLWc+w9tgNF6
ctW0CbE+RI0mdxzdgN8xLKVKpjh8vWKYu2C+Ae8CBxUKzXHQZdM/kHpjA6SE
D10eP0PsLwAdxrwN+ESy/NHtgMPd7P3W3/ZtQnUQOzMrkX84vRtTPnNwE0aO
v1qu8iHO+8wUzskjmxBU/uJDGJG/iKbxlwpZbMKWN2vAzgAi/iSsiF3z2ASH
AJLq9VAi/jz+NihavAluFkI8f2NwmA31LvtUsQkG+UNRzUQ+1PFQJfp47SZY
+sqotiYQ539gmoFn1yaIfI74NpxIxKu7oe9+b27CgF7/Ny0in4pyNbvuc3QL
nEq2n8kvxsHvEsdxivEWZOQp1i6W4HDJ+btkxqktcLD0zNXCcNB0UGtpvrAF
d+l6h9u+E/vj7HZ1+ZAteN7mVKb7m8hXDKnr7XVbcOmhQv8GjkP7c41KEXk6
pLyy/5o4FxXkbH4mmivRoWUmbsFZHir47Lb0DVWhQzedxkaqyFQQL7p5YPkQ
HZpVt1cMEKTCpZ6cjCZjOjQh+nqPhhQVaLK7wkPd6NBad9/1zENUECwjWy5/
pEPB8yOX+64R1z9MVFb8QofcWu8Mu9yiQrGpEulCMR1SvBFXtuxFBdt+4+qm
Cjr0H0X5/W4/KqSzhWjmNNMhSnzY96ZwKhyw2BS9sEiHkmtA0+09FU6PjA03
adCjdgXqPc5pKtx4t6T4TYseCcdwrO+Zp0KEG4PnB0SPZgdvXj65TIXqhe1M
jw3o0SdKr/mHLSpo0huK61nRI6e9ZW8reftAVPitVYEXPdIqlpk2Ve2DESPH
X/Ff6FGexxMRC6I+YSK584YV06MDtWwerg/6QKLJ+8ztMno0I+H8NOxRH1hb
RQ6eqqJH/O6VpoMv+6DO6Rs9Tys90n9j383yrg8++opp3l+kR7VXJAbZ2/rA
+0NnlpMqA1Lk7X8TfaAfhG2DJt9qMKBTerumbmn3QzGXwr5xLQbkrvLVy063
H1Zd7n2+rseA7DL7P50z74c70hLl9ywZEN5to7xG1NG3Y53/xtxmQDu5w2Ag
qx+EDEhCXT4MqDUzmic1rx8KlwqsxfwZ0JpdleTN4n6gWbDjaaHE/SvvZUFN
P3jxvB/Li2NAm9zfDkeN9YNn4OxWXQkD6oyPlPlPcQAElON0eL8xoBlKHY+E
+gB8wXWCLX4woC3qUyJLGCDq4RccHb8ZEJnb+Ee32QB40A7wD/cwoHuniuSD
PAfg1lUfOXp6RmQsnhji+n0Abp5hPa2mx4hMZYV3MRB1eM/WXoZ9hoxoKwC1
xnsNgkGG+Qe5E4yIvZz9/fGAQRBdecUufpoRcY1GvxyJHoTqONUyjguMaDAm
T0W+chB29JyXwYMY0bCuqNm6+BA8ePCwpSOEEf0xe0jHoDAEs4rZ/n8fM6KR
zEP24geHoMqP1lnzghHVB3XJZ5gNwTWJJ08/pzKiqnnRzTGinq90KlkJq2RE
Tv1Zvrcnh0CRuy89uJoRSctdM5BdG4LYz6yn7tcxouZ8bZ5FtmFwY7HI8Wgh
+tM4+XVIehiEMkYd7AcY0YvLmfIqtsNwZVygTo2JCb0uyt4oaB2GbTeuv8aP
MiFp68Pqw9QR6HL6dejnMSZEf0v2d8D8CKSekWjPNmJCCvN3bfWYR0FV+w/f
XQsmZBBQJHZkzyicYtsfyu/IhI4uK4mJ3RyFl69nbh4PYEJSDxwb23nGwPaZ
AXn/AyaknU3VEJYag91BiTmCYUxI70XQQoj6GHxxMR0deMaE+H8JX5+3H4NW
1VxbvyQmlBV8aD/nlzEQqHU3/FTOhMK3lKW+uYxDT+nPobhKJuRdeQiT8R+H
9FyxIP9qJjR88dD7HzHjcCCqocykkQmVz11Zy6weB8vzSqqjvUwo5WbKzd3y
ExC1PCUqusWEvvg1Cz1YmwBBabeFh9rM6MnnizECDVPgwOAY/v0IM5oNP5Xt
NzsFOfiZ3Vt6zIisXTyqv20adF8dsfI0YUYqpOc5C9bTcEOAv8TJjhkNaP3d
PzMxDXVsJYFH/JnRaRIDn37kDAgN5+7wDWZGWeJCK4XpM+D4I+1zYSgzGmVI
S73wdQZW/Z8MK0UyI16jn8bugzMgs+ZgJJrCjI4shHieJerygEl2vrVKZuRV
cTf+8NIs/K7dfHfgFzNi/M/nYjbPHAhlzeve+M2MaCoPlR1l5uCDc7fn6F9m
5LSu5/n27Bx09eZ2tA0xI3S7c2/2tzlQbzqT/ImNBdW/XRgIS5yHgFzjQzNc
LMgGidzpKZ2H+ogjLfJkFpTQ0CEb2jlP1HPyLCnbWZDboqDxiOACRFZuujyT
Y0GLZ77ZT75YgIkvafvdjFmQYzS6Ipy0CAxPBNXOm7KgKJxXjaNiEYQuhmqc
OsWCsrr32Vj2L4Ku4FXQPMeCClI+0FhlliDBS/UEyxUWJLQivTVJ1H3GGt8v
vX7EgqTlj2QUdC+DA6/alWdPWNDbdyTJKSYa3B5Jdw96zoJiBm86Re4l8viY
ME/XeBZUS1WplPWlwTrNLOjAOxa03iUe/p7Io98V4W/qa1jQwoOlDq6Hq1D+
zDzlWz0L2gptZnz7eRVaXSrTPzWxIAGezp7ygVVgEM7IjutgQcErBateumtg
7e3+1XmMBWVcU7Yic6wDx6HN1k12ViRG+9TQmLMBriUiPEqGrChptxmrdB4d
Yrwvx+11ghV194eSt1roUMLRg1yYGSt6aXPPT5lGhxpqLDlOWrMiFzujG8lA
j1Tbn7G4X2ZFU/ri5ilN9GhzkXUrJ5wVMUp3enazMaJIpYVpxSZWRHLwfECf
y4zk5xmmPVtZUeCGy+XELmZU+YU8VdbBipDhh+Cb7CxoWVtpwqSfFSmsZYm9
c2RB54xdR9wWWFGj5mF+DmFWtNsFx3ME2BDXR5mJi4/Y0Nfkuj+K/7Eh7t/+
h+/ZcyJRe6tDinbE56ubgc0hnChg50CqgiMbCsftpBtzOdHxmDWvvZfZ0EQS
Z0jmFifqCJcTlbvLhoIHx6pRDBc6bPTl4R4/NiQ/ZamrVsqFktl0ZmUD2ZBQ
+2nNVCoXcg08WylD3PdLhUdBhyw3Wr0d4rornvjcY7cCRy43sj2wrUX6DRty
XbzWpNzIjSrm32hLp7AhZ58HkRnT3CjMrYBX6h0b8pZROndhLw+akj/qLfmB
DUnIVYYlGfIg89H6fol8NsTp6CjJ78yDtjsNfRH/yoYm9SO/hCfwIB+JG+Li
GBtKfVERHPKFB+E9G6Fi39nQP0+/i+kNPCjjLL+NaC0byv6npaexxYO4BJOq
djawoX1V5swp/CR0rWXvvp3NbMjhqrqTqDwJaZzUZdzRyYZ6pyJFD1iQUAJX
4xWRXjZUe6jmWs0FEqKr+a9VuJ8N+U1wWdh5kZDTw2EQHmZD9/Z/Upp9SELV
ujczt4+zoYDCxESfaBLay7BF2T7NhipLu65tppHQUyzMR2ieDQG25/XNfBJa
8BEYElxmQwzet63bMRI6o5l8UnCNDcWNGnIr1JJQ8bJCkcAWG9Kk0E5d+UtC
op+LJAUY2ZHD9UHWlz0kFHBD7zE/KzvaxxypljZEQkNKfxa3cbKjkJkXMvGT
JHR88pzdNhI7OtV+x8FjnoRyskaq+fjYUecB/3RlGglRLt1S5hNkRyW9OjN/
1kjIcxddAkWEHbHpKN8x3yShjr5HzBQxdrRcw1iYv0VChxMF3clSxPXi8/aL
hJNtUv7xyrCj4YnRC4KEWUSUdHjl2ZE/38Ol7Rsk5Pqv+B1JiR1xmrLc31gh
ofqX+vwkFXYkd5Itu2KRhJQtmu7xqLOjxtuHLrjOkNBLXtsR7kPs6N/XwbrF
URKi/R414wZ2ZFN9Ute5j4TOPfL4ynWUHfHqUC6WtpNQuQH9Lq5j7KghQo9z
o4GEpFnCIziN2JEs3Usk84OEQr4L0ThOsqNFxQMnDxeR0MT91PMcFuyI6c6P
L7rvSejT2ldV9v/Y0d0/MQlyT4j+M3pHLNiyo2QNTS9HPxJS59QY6XVgRz7q
p6uS3Ij5EP4U/8WVHR0o+r1d6zgJ+UjeWExyY0dvg81U3xwgIW25fSfDb7Aj
kd9OE/ySxPMdfM/g5M2Ozjsnkk2WeFDAEddzJ++xo/BZlyrBXh501FD2i2YA
Oxp3uZLK/JMHVVmlupDD2BH5fOJvuxc8qNYrobEslh1NaSZceLaLBz32s5bL
esWOtnXRuLdYeZDJQ6Ggl0nsaKnj5YmCUW7UGPVC/Uom0d8bdEd3vONGrZ8f
v95exI7ShlQ9jHZzo755nyu3/rGjYJK/5xQDF0pd06yy62JH+9239fh3caIL
jCtiRjg7cnLZt/DpMycaoXg0S4ywo53FYQs8FznR5P6rmg3L7AgdEqWKV3Eg
mrsNm5wgBzK+LGuxdocdkSa0U3tPc6CNpMl4jVYWdKo3ZkXMmgO96HV5OZ1B
xPmmeRN7Ww6UpKOfWneXBUkWZa7gzhyI4u4XxizJglQf8J/s8+JAF6IKRL9f
Y0bW4pMrA7EcSHXLLzx8OxN6w2dwctdrDoTumdp3TzOiAZaU1AvJHCiGUeSt
VxUjujppdXIoiwO5br899fQWI7pfXJk6/JUD6QXGz3u2MKD0Uwknx7o5UPbU
Z6k/KfRo/NhyqlwfB3p+5IGkth892nfIfNV1iAONNz5o2LKmR0USbGnjUxxI
5yuaDuWjR3VTN1cntoj7KR0Lzw8h6pYQo7RpCU6kXRJaFcmyBVqlq6sLFziR
2/OLHy3c1sA4q6l4woUTjak9jnqsvQb/RWd5D1zlREW2/F6G3Gvgfd16tdmD
EzXik+3Hc1ahYFfxSl4wJzo8PnLhxNIKKEfcoV1L40TM5o5/Tr+igc5ds8JL
mZyo5P7DJYNbNDC7tOe2fTYnyrv/VCDHiAbXdNqXTxLzFmh9Lf/X2jJkL2ks
K/7gRE5sHTd3n18GWTva4sQAcQ44/Xl/B5ZAw7jx88AIJxp8OdzDtHMJjh3M
8Oia4ES2D9vkZ1YXwZnParF2gRMNv+hs7CtYhJSfBQtZTFyofCK8TvjAIoju
85q/JM2F1O9TXGZ0FoCPfmlmwJELVRY7mftGz0F6u+v7/Ze40BNX8wgR3znQ
yOu9eO8KF9Ky3TBidZwDW8dfPYIeXIjBjN3ou9IcZPxIqDv+gAs5yW7f+Fg3
C9phRzNyM7jQ2o3ua7F8s9DoUOi48Z4LsTaconu9MQMOhxTEjn/kQn+yddyo
wzMQMiEQ1V/EhRTknFMkSmegyWQsUKCWC1lYXz983XUGLvI9s/OZ5EJ9iYKZ
Bm+mYXWcWeTXLBeKuPz0oIf3NDyu9G7lXyL2xYOLXayW05Dn4XTiwyYXGskR
3GnNMw3rbeqH+kjciJ86MBQROAXPEnoEDJS5UfsljSU5v0n4umtvPZ8XN5IV
mTgRnj8O7w2a7xjf5UbRdx6RSmPHIeGy965gP260/8jOc4r3x8HnY7XP0kNu
JG/te7XpxDhoaV+Qb4/hRiwL/6Y4Jsag7NTrkNfF3OjR66mlWJUxyPHSU20r
40aOb8i7QneOweu4iV7Sd2707NUflxzWMbiHa6r713KjyHbvnJiuUYArbYOO
Xdwo9Es9tSNkFMoDeY/u2eRGfPqCuZFjI5CbXjB1noEHpZa2v4lvG4HEX7Zx
cSw8yFVz68afyhG4T8qe5STxIFNv36Jvb0bgSLxh4pQYD6puVehLPzMCFXkB
G/lHeJCiCx91e8Mw/KAuFBwOJuKc3/aUlPYhuL8pVK8YyoM6ZPjCbeqGQFNE
e0A0nAfl1V/rUcaGIPdUMO8WEed4xXiTFNOGIOEnvwuWyoMeqC6oO94YghvZ
B4RRJQ/KqaU1PSQPgUKN9b591Txo/VO/VjvzEIwM3dMXr+NB3F9qSTqrg2Aj
/vMGXQsP6uG4zXG2n6j3np+pLe/nQU6sxQpRX4h6785tnyOMJBR6q1lA9Pwg
tL9MiNzPSkLbzr12q7MchBd55RkSnCTUdfY0HmE8COwTbH/p+Ujo2Yiz+UmN
QViwjVWo+F9cz7U9XcQ7CDW6xT06OiT0sVPsHcePAfDiXUe6/iRkd2rQLECT
qGeFSs1Dg0mIfRZNftw/AAvi95zqQ0moJ/q12rzsAFzbTxdiFUlCN0m6UlmC
A3DJnKnhSgoJzUZKDA8s9oPVCy6bl8Q55sNvrH/5cz9EJfx26/hFQhk9KuXJ
2f3QkhpxX6yehGBMxWM0rR9MP/OmZraSEPPu04ypUf1g2LptvHSYhCzuXxj7
dbsfdj6O0Jpn4kX0u8aXv0I/aPG6/+Bn5UUWYsMX2jT64dyLkyYa7LxIUNOH
hU65H+ISeO19uXnRZbMyl9vS/SCQHRnIKsCLSl4ORzJw9ANPfVSNiAwvMi3q
PObU1gebpDdWuoa8KI67UOqddx8wkMuidIx4EfMWXvXSow9YKd0t6AQvynf6
qxx6rQ94t4mYaZvxolfejyTCnPtAQija8MBZXsQZfiFszrwPdMWfaMq68CKv
HbKRJxX6IGyf3w6uUF6E3POim4apELH/tTXHI16kTm0NKuynwnPl0hi2cF5k
px9wMa2XCgmqa9uYn/Gi7oq1zudtVMjW8OLejOFFNUcGFSp+UqERuW9OZ/Ci
c0P16taZVOA3s8Obq3lRrv9mkPx1Khh4RQtU1/Ci+fOVA2NXqeDzqsG4pI4X
BcglZH1wpULfKBSlNvIiyUE2fUMnKuQEiEd6/ONF99j66r+eocKxT9SjgiO8
6Iw1I100UOGOoNNba1YyusD72XyGQoX32gndJuxkRBbBJU/wUgF3bOE7yklG
YY6sl3K4qaCfq3tfnkRGN9duqd9jowLFcNfZdQEyChaTOWi+icM77yGO17vJ
KOT6aZeqMRy6uy+5UfXIaO6Lh2FBFQ5Nd9wl6QzIyFTWR8mlEocqfs9W0eNk
NPOE5CdWgUPuicDD50zIKEFaRCe2FIeg0lc8bZZkJPGxJrv8Ew5yr5py6i6S
UcdxlfX2FBzEDrY7jLuQkdZn4fyGJBy2/e0V4LhCRqv/lLx+vcFhg2vy3rFr
ZBRX8Zn8Kx6HRh/WkxW3if6xNG8uP8fB85zWdEEoGRUV37LiDcbhMk0npfUR
GdWnRvnrBuJg/8LwzGI4GaUPLV3y8cfBsM4SU44ko6gWe/tlXxx2aF1/kh1H
RqphfR7bvXCoEElXSnlHRt2dsfc5XHHg6SRdi/hNRsJ+oleCzHEYmT/VHtJA
RqLK9lFgRlzPFacT+IeMFkX5ojdOEs9zWJr/9l8yWsjQJQecwKE3SaP4fDcZ
qWxPSHxvQIzPpfNMapNktGWksBUMOIT5p19VmiYjTnEPh6uHcXCKG2/dM0uM
536yxxltHITqPDJFF8lIL87ujcohHO4rhZmwbZDR7n/2tZzqOJgt5cV0clHQ
3eui2QeVcNhLotG38lDQ8aoDrEaKOLDIal9u5KWghbPfp20VcCg++1P7xzYK
emT32ylCHgfJ0s6+nB0U9Joy8Y5TFoe5QCaFgL0UJMGaIXdPAoe6BMMoH0UK
8kn8F1MgjkP654gtz30UtEg29p4Xw8F6WKjpsioF4Z5jT2+I4vD9uILXaS0K
Ehv40B8ugsMLsuU3WWMKYgq8OqguQIynsDyvrQkFFd+YcA7mx+GhJJ3dc1MK
sit60PF3Gw7eKlnrG6co6GnQ+Wd+fDjYnd5Ub7ahoAz6JN4lXhz+2TQ/YLMn
+uP3ZdGasLlzxl9tBwrqCTErryDhoOtlfjPDmYL+WJ6li+ch1ltseo6vOwVd
u8/N7MaFQ2rS3Y2860T/U+5Mj3LisDPL1HjkJgXdl8n8dIkw79fVUfPbFPSL
7k6NGwcOi10mu2T9KSh3jwfjKzYc3AalbtkEUpBnqWOKEuGRSVpFZDAFtftv
5//BikPHZrL9RigFjX7FXWgsOJSLL8c3RVKQcENo2X1mHDT31I2xvqSgJFBo
2kM4f3/SQe1oCsIsLHP/MhHjq2PU9jaeghqXtv9SY/rf99vEd3e/Iu6frcYw
xohDjMXiLUoi8bym7QxJhB85vaH4plLQWiyTlSBhpqu3zuelUxDLzqPvWhlw
uOdhmDucQUGmh72+xxC+9mD+hHk2BRXe9EK7CI9FVCc8/EBB8x+VUqfpcXCM
fjVe8pGCzLs/15QQtsw4FirzhYK01U7Y2v3v/Vvujn/nCimoJNCvRpWwQdHs
7shiCprb/LbMRbjiW5XHzxIKupD/eXCYDodDNfGV62UUtHqE4cUPwp+arvEp
f6MgrZ7TDOmEFTv1HC5+p6A64wv7Qgm/7Rf+mPCDgnqp4zvdCYtPTG/9+UlB
S37vas787/udC5UmrDUUlBB15cBRwnwbsa+06ijIRmLTfj/hx8zuE9frifFL
VzsuSZiFR/fQ20YKKlOfnuUn7CewPayriZg/N24rLsI00al/5L8UpOF2x+d/
70tvyHyXOdZGzH+fpN3/3qeOK8V4+rRT0P9/f/X/AFCIb1c=
           "]]}, 
         {RGBColor[0.6, 0.24, 0.4428931686004542], Thickness[0.006], Opacity[
          1.], LineBox[CompressedData["
1:eJw123k8VN/7AHDbjJ0x1uIja4UiSmR7TpZKlqJoQ5GEQpSklC1FoVQiUUmW
ZE9k6yJFki0RsnVnxr5vY+13v3/8/OP1fs29z5x7zznPOc/c15V18rI+x8bC
wuLAzsLyv/8B536rr8guYdY7//eHAzW1NFJs4xJWz/22eRfht7TEQXXqEsZU
m87YQxgpBBpa8CxhfwRFyvcSbj/rmOTKtoQF5m7isSB8McWIGbrMxOTytzw+
RZgdVzzycoaJRR0xOeZBOEGOK6d0hIk5+sTZhhDe4TTC1f6XiQXeMYxJIPw1
ueHsdBcTi0y7xFlE2H4g5xPfTyZ2/a5VSRvhOZmYDVu/MzGdmxvTFwjfO3P5
itFnJuZ2g9wiuQsH2Vc2TQ5lTExazFbLmPDHPi3l6++Z2I+QQ11ehOkOq315
KUzMt+1KRzPhgBe9Og3PmRjnUVMNsiZx/b2VsYOPmRh/j8R3A8LIPsxM+jYT
u39W+2MJ4fbE82l7ApjYrIYD/yphjz+mrDZXmFhsgfLrvbuJ6zslUHzfmYmV
fU2ObCe84/mUULodE/v+6BCuqIVDbVfrxeqjTCwzOPPGNcJzJ+LkloyZmPnf
rMtbtHGwPC4T7aLIxNZjOR9l7cGBFsc2HPwfE8u9s5FTTAeHGx00oyRRJtZY
vFQdQjjD9u3STxITW8ndQHXRxYHNRuPcXsYixiojoHBUH4f4JyKVdr2L2MnR
cHoHYbW2hY3X2hex3ntn5hwMcLA7Utac83URW/DoWbsKOBRZGetJpS9inn4n
uhv34mAeszlO6+Uiht71yHkY4oA3c81Yxy1iZy9/xQSMcKAc/pEecXcR23JN
Z/2UMQ7ulrbCi+cXsRbH7TnS+3HYZOY60rJ1EctPk58xscAh5z3F0khmEVvO
E5DfZomDgVRJfqH4Ita9bHZM7BAODuPc/nHkRWzAwqll4TAOLx6847SnLWCz
Wq5GQ0dxkG6bUBh6uYBpd1AWo+2JeHpx4SfiFrAmlzdHixyIeKkwVh+9gCnc
lv49cJqId/Xh++ybC9i1XeknTZyIeBIahpdPLWBzDK1Yg/NEPHvf0+tiCxjt
xjvtVW8i3pf/PnsJLGDfy7x2nL9MxFP9unmAtICFMOn+7VeIeP/EJj7PzWMH
HqkKVPsR8ZI/BkS0zmMRrBZPftwk4jFWnolEz2Nfd0otfbyHw39eIW3KpHns
yQYpp+V0HCRoO85uX5vD9hiduNb2lhhvJ/qm1ebnMK2KmyUF73DgMtIT1KTP
YfLvGfU3cnGYEVswhS9zmEqPTAwqxqHukxt2JGwO03yoxBpfi8PnnRKWtjfn
MPGNMRFF33D4lPH1z3HfOUz0+7frnd9xeP9Iftn+3Bw2NRaQsa2ZaK9Lzy5X
kzls9MeXDK5OHK4IWGUGkOawy1cK/3s+ioNX6D/twLVZLDsrG7FNEP3JzK4N
np/FajjPi3hO4XD6Lw/9Dn0We94dPXBkHoeDRTWbYr7MYnMHTyUd/0f0t4N2
bGrYLFZRvypqJkKD+uxNQY2kWczVwctueS8NeKLdVJfWZrDwOp2XM8Y0MPV8
/0d+YQYTd3onOLWfBnWq+/f4M2Ywl7iPMcsWNKjN9ZyRr53Bmi5z1VqepEFN
foWzf/gMNol9vLN0mQbYh1OmCrwzmHymJHb3HQ3WY1MXLdlnMHNdlmsauTQw
uDqZ6r8yjdm9M9DFC2jwaXcoW9PoNPbW24HlWCkNyoszy/wbprHLEUPnwr/R
oLRkaXtT1DTGX3Lrz4ZhGhRWxFGvU6axbRcapDW302H8a/q3Zc5pbKXu3AVh
DTpsbi4OuvFvCjtR4bZ5eTcd4v92TARMTGEHPOWlBhAdAjglvgc2TGETPMIB
YjZ0MLGKDw0Ln8LmuixlVQLp0E6Ln3vIMoWt7zx5/GwXHaT/WB2Tn5rErCYL
NC/00+HhhPcXhb5JDCJiz95k0OGKcEHylopJrH7gw0LlDB307TVObvefxAaa
3Ea/8jKgcUrju/b0BOYfcG9TLzBgWnxX9qGBceyB8d2Dn/MYoG10xvtyyzj2
jvRgb2kxA4I8IzXjqsYxxZhzTuWfGED5QqvoTR7HzC4JevxtYICqT2yjh9M4
pqt0srJ4mAHuDQuT9/ExLEejrzRecRBoQSUadfRRzK7vpUxd2iBsy6IvjP4a
xY5NMpTMcwfhcodQmeDXUaziuZdgb/EgsKm6Gx1LG8WESx60qnwbBNnujUcZ
LqNY4Se5Ve+xQXDQDPDlGBrBLnG+zcU0h6Bj2OAjGhnGzm64ESzfNgTU84tR
lM5hbM1t/NC1viEwp+We7a8dxvbX8z0ZGBmCyl4ZwaDUYSypSVhhhnUYMn+y
uWBnhjFzmzwuivow3Kr4KmzQMYQ9MGGeO/d4GBRjLL10awYxJ/451Sq3ETgj
wGnC+34Qq2545L7mNwIJ97GN3cmDWF5IpMLROyMgcGfH1+uBg5iMUMScVcoI
MK9T/yvVGcQa2IRMY3tHoMG5vV47n4Htk76W53lyFC5rO2ze/YKOsfArjCm5
jYF2pIWubRQd23gxQqjz+his9ukdvhpAx760hD96GzkGt+9KXi86ScekHsbX
5OaNwdP23z92i9Mxzk0KnceXx+DjlSO+Wg9pWKr5ZqfTT8YhoM7w3rFAGmYg
lsq2P2Mc9kppvPTzpGGnpL58Olo+DvWfKd+KzWkYj/O+Fpw2Dt3URiltbho2
HPnGv1NrAtbzDtRoh+DYfpVRpgd9Aqo5tDuPe+PYqEq8fN/KBNw9vmXi2hkc
yxIW7rxBnQQKC1mixADHzr50P7EHTYLsoc8X9qz8xQ6M3ONtSpoE43F9YZ0r
fzGP6DTUs2MKIpR2Oum6DGBWgSK++ZzTIPdU9cdN2wFM3e5sIZ/oNJSzKWtX
7hvATtVzPwySm4apbhkBky0DmGGSTWeB/jQcjxYotRzqx5qUW8b2+U7D5tlh
ISf3fuxbjkbmseFpuO2/N1SopxfrN54LvMGYgY/W2ieeVvRi/tZGsgcXZ2BU
RU1N8kUvlnQ+OFeLaxase6W6FU73Yqdmd52/pDwLskZMDe2BHizudqKow6VZ
+MSX+9eB/ge7dfGm0Am2OVh8KWWYNd6FtYou2AKaB8p/23QjvndhHG9Sv288
Ng/KCbq7XN52YZUcbaZynvNg9+TkZplzXViZ0EfbosR5qA6P53nypxNbpJTt
XlqZh0hvkZ83vv/GeH5lO0l+XgAZIz5ns7ftmOjbfaKbfJmwp1LSfuvddmxt
eU9SbwwTrPVVbEnn2rExWvbjphwmhGkdPIDJtGPz7WIs+4aZMKISvm1n/C/s
dnpEdtiZJSgU4ZjfeLcNsz/0/pzF8WU4wFgJG3FuxUzP8epvv7gKfLHyKnwm
rZhivczG1MhVaDYya96u2IrdZzv00ih7FY4nJ2z0prdg7ncz5GYnVsHNbk/u
4rkWrHqj6RPKlTW413r1N8f5Zuyb8s/EztvrkHATtzFobcACoY1/gwMLkuvW
eBX8qAFz8tg1pXGJBWVqh4zUWDdgNh8ZijYhLKhsVibQ7Od37PCNk455aSzo
j5tDxvG2eszRwk2rYJIFbbLtXPZpr8NcTp3ddSKEFb1RbXqZ3lWDhbyrjNqR
yoaOMpYYKok1WH6080JOERvieKGgmmdfgx28s+u5dB0bcua/Xv6x/zM2G8fK
1TjChhTGFDq/MaqxYxErE0fU2FHK2+vUsZlKzE3w8ejWQnZ0xDH1xKXCSqzO
PjfQrIYdsW9ofjXnW4mR9yxLHG5jR18pZg7L0xgWPfLaZmWWHe1rfBUntV6B
ZcqSkivUOZCJqTmPo1gpFvfc+QR/Ggd68zE53u1ZCSbmnnSr/T0H4ti6uNlH
qgTL905y967iQDXk10ahch8xljf+sRJ/OJBxzWJAqmoR5mQ0EEARJKE3Oy14
c/I/YEYrA+LmkiTEkfL6WdGuD5hXycIrqy0kVBNsUVSrU4htuqr+sciAhIwh
ZXJ4XwFmzxe8o8mdOD+HeXPmWz52/8y8I/Ilzpe25Fsxz8cC628YXQkkzl9l
buU7koddraYVyzwmoQO/Ez2VsnKxN5J6qXGJJMRZvP++TkEOVrezf/FHKgnd
uZJUY/cpC1Ne7szzLSahfUcODHjUvMMsPoc9oWMkRNaYXbtVn4k9sfX7LVRH
QmGTB7SS2zOwCK+z+YkdRPsaZ48U/EnHjF6eGV3qJdqT/eLS579p2HLnZBOF
QUK33efe0ifeYIlxIdJusyTk7ercV9yXgikYpnOpLpOQg0ubyL3m15hWnOeh
JBYyMnc2PmhXlYxtI5maFJHJaI9TYaBqwSusVlLZ5Bof8XnlAXfWfS8xyfX8
gr9CZLSlfOuv1C1J2Hj70eU5MTL6834oc2IkHlO68WlBQIaMinLrRB83PMUG
EjvyRRXIKOZdRpBWzhNM23TqSPUWMrqYHj7a/eARVmic5ieiQkb7Ulxtg7wf
Yv3Plat4Vclor0FMiGlaJKZ57kRv+g4yWtC0Ov7ILRwTozTdGdIgo3fbhVS7
t93GUnav3Pixi4wqD77mPNAfiL0c3hFhu5uMlHXk3ne6+GHPPAtDQ7XIaOsR
44r2Lg9syO3rwaPaZMQ8G751rukEJuuVVVtHuLJ80vqeCgLGbNF4P2E7Srk+
tuYMxq+NSxMJ10g4zFowfUCc+/OuVSLeSaXe/eXeN4AjM8vzH/F9TCk1y9j5
YOBwuR2apklGRope18w17kDNwcb46Z1kFL099zW71z2g1pB6+9XJqFNzsqH0
XTQY746JvKJGRtSXcSvaV2JgH+f7waxtZKSdUvzwyaPH8PS/a3r3lMjIPr1D
cSovFlBPygDfZjIKebdYatYUB4+znmlpypFRRq744fTxZ4DzGGewS5NR43st
OhtfImiYLKVd20BGs8XHrjsov4BTv+zznoiQ0aZ+s9Z7O5NBTCSSvYabjDT+
did+NHwNTIeVy7/ZyciYduE8wyoFLO5v1Hu6RkLuQ/dX915Khe8qdkGUKRK6
OSJZ6xWYBir0/vONQyT0cOxdTFJ0OjSUB97UHiChD1PfNy9lvYUdxmOOIi0k
xLLEa5U3nA3JlLsrbNkkJLzyXLKXmQNF5bycOikk9HhddJbEkQfit0RPKTwj
oTSWtIqdwvnAHlYzJHabhL5zfLV+oP4e1j9+VIuxJaE2koD25pL3kDDiMRh4
kIR6ybb/VaBC+FYWFKVMzN8pLsbgyKEPwDPTbf1RgYTE+Mk393kWg5B17PGO
CQ50Zf94fv1YMeiQVMpKBjhQa3Abw/LCRzgllKDn1saBohZeHz7mWgIe/KSS
nSVEvukHBVenMkg6rFjwOIgDzRb4f4+wxYD3hL3dBU4O5Jq1EOny8jPsGQvi
aVtlQ8bW7t1v734HkQ0Um0PlLCgjPStXt+E7RE5iDYUZLIh3bSL0B6UBSmYG
RmRjWVBr+uVt088aoG+WwhD1ZEFn1gJuamf9gPouAS8/GRYUkPFgU21zE0R9
qXW2FPwHJwO71Gf4WsG1PJBN5Sux/mSuSOqqtcL1Kp6H869X4VObFPm2VSu8
e5XycCxwFWSVT3eJPm0FZrDqB0edVRhqw0P2bPoJHjtN2y7nr8BV5fGfQept
EKM+YBCUsQyPf/3zFbRth7VAKcXoMibsOPJ+oNivHXZq/XCdfMGExmYXizPP
2qHqeXFlUAgTeBp+KOT/aQf/iFPeOw8yIaT6+U/rsx2gU/GpsL17EXxytdSf
XvoNmMZVkTXORbCK8BqTut8FkbVN7R9C5mGCLH/8S1YXrNh6cnVdINbz2+2f
PRq7oHynECjZzENdoP7zT0Ld4N223rR/6zygq7wHz8R3wwtTnulbzXOw42x6
ekrqH6hQ/bvj5dY5ENTvc1Ku7IVXgD0dmp8BtojrctF9vXDofeDEVvoMLLSJ
/p1e74UXmFPD3bYZ+HPR3LFEvw8ymb8PvHo/AxmJJacPlPUBR7pr9O7LMyCz
bqq681Q/xCle5v6+OA0l9goqVrYDUNq0VqRB7LcK2Gd42F0G4EN5mMQAsR/L
eouNFPoOwMfC9s/py1Pwav5kpkTsADja8cLN/im4ExWj1P9zAHST/tQZZU+B
dcX6Fi+rvyBq6E6VMJuCEalOhShzHC6sHd7ksn0Spi9tnH1E1OVLZi6hTmKT
wKw5VRXvicNDhw+p9/9NAMmj1/7NQxxqNyukO7VOgEwF/rSsDYcvqndsN1yf
ABv7Ca4ROxq8WzFKPdEyDpVJ7OP7POjgC+92NiaOQe20cZn5LTo0FW89Wnxv
DBpN7kRYP6DDKWON9OprY9A9zrXZIZ8OIdYZVQY2Y7CgL3Dad54Ofi+V5msE
x0ClV6Il5SYD5FekGhrujcJTadUPLNGDsDE104gUNwK1J85upyUNQs4W/4S0
CGJ//yQ+tTabqEtkO5scAkbgFC/70+gfg+DBN6cg7DQCMsyOq1L8QzBkblp4
R3UEMluCtbUjh+DvUcXrV74Pw6fbv8q87g3DtA0p1kZkGCYxnl1HEobB1680
MZR7GGRWIGt35jBU9NmlfF4fglDvzMS1b8OQwDK92X94CA44BN68zz0CB8hq
7kXYELRqKUF6+AhsvayP23sNAX0koLr3ziisAeN1dNcgKLQpKonFj4LQok8L
R8sgOFU0PrB4OwoV0jvr7tcOQu8DGfvy76MgmVcW+b1wEH7vqll8RhkD2+j0
RYGHg9Bwi3e7TcIYxGT2+94zHYQCakLc9+xxsOnV8rhfy4CpFcN1NmwcdujO
bx/AGKBGH3XWaR4HC9KcmvFHBmQV62u8nSGOX3GKU3/LgFS7gYY7RJ0x7M7u
kH6fAfFpW9kMqyYA33OtYcSaAbd0ii9+bJsEnffilbojdNCwUHrykj4Jpxy3
xqrQ6DB4+nnZnYVJ0BDlfavYS4eMaghT5puCJ/LqptqtdBAakm9jbp+C4K6G
p79K6YBrjHnHek+BsV0T/I2iw926gOxG5hTUivjWdOrQ4W+L5l5D1mlIksQV
ZjXpoNc90faBexoeNnxjiKjTYWr8zGrixmlIUCk55b2FDieETcwu6E3DNOvF
t5EidFBx4B/mDJoG1iN/lQynaNA0m6Swl3MGtpbwtx/PpsGnqcNR8oIzcOVz
ssC7tzTIGWdfIInPgET3wAn2NBpED7rV1m+egU0bVri+vqCBebem+9F9M2DK
0J9+9JAGddU/cs+HzcDwLmE7Y18aVMas6USzz8K2LvFDbYY0yIvOS7nEOwse
M/Y/uoAGL++f5TsiPAspTXpBDD0a3Ar71iMuPwunxosu8GvRQM8/NijZcBba
u/kL41Vo8PHM9q+FwbMwUbud85UoEU/N3qr73yw8/lohbj6OQxr7wfzzXHPg
s9D0smwEh8SO3UJzlDlIT2i8tWMIh/BASguf3BxQxk4pK+M4ODZ9PmxgPAed
+x3i7TpxoHopH04On4PAHThbydf//Z4lnrc9Zg4CIn0cbtTgsC7GQSl9Ngdb
WM+UGlbjMPKpp6k1cw6iim+f7q/AoVog5hDHjzkQZfB02H7A4XLOouV5oXlw
P5PkvC0VB/cQWs7shnn4E/MwSi8FhzO2LQJBcvNQbIs8rJJxMF/PbIzfOQ8/
BIVQRBIOCpYOlvVEXsZfJ1TueIpD23iNxfYEIm8vni47FY5DfVV+dsnreWjk
C7304Q4OlbEv+Pe9m4fWMpcXwmE4ZOlf++FQTvilh21PMA5hUSoWD3vnIVb7
fUfqDRx2b39kPiu3AL9FUg25LhHtn7sWPKG8AE6t3eoYkfcsyk8XDWssQIzx
yS5/DxyczbbL9BsuwEuXFotldxxi3OpmG5wW4MLFj7e2uOAwlrqekPZ6AXaz
PpVRJ/LoNQ96U3LmAsiLOCfI2eHArtnAkVSwAE/dTN+Jn8JhY80zz8fVC6DA
U3OP7wQO+//uMgz6Sxz/uo9P1gaH19IXhk/ILcL8nHDcrAUOqgwraRvlRagf
asn6j3BJtvaRwxqLsBrpYGBG5PFmPXLFPsNFmPJdasw7iMPayeSHO50WQZpD
61bqfqL/5cK/qLovwrt/+gdH9+EgMuK5rOSzCAGujDu7CCv76znLhCxCwpl1
8xZjHI7HdWjxv16Ero7+4Z2GONAcPl3kylyEjsd2ErF7cfDanJrMXrAIGgjP
XkI43Pngw7tctQiDrBXcPwCH9z/5+xgDiyA0n30+UR8Hg+dzwn+HF2Gzg2O+
BOF6p+4DPdOLcOqC+Ml4PRz6pzMKfrIyYQt9pSZZFwcBivGdSlkmrCsJDP/Z
g8PRiw+eP1ZiApfNnw1XCT+v68pzUWfCE93+YCrhrcHe3Xx7mSAvQJs7qo2D
Z0/5VN8BJpzb+3J9WQuHD3u4yO8PM+FUKVn/DWHDmRc7TpxhgtJAlA0L4XDL
EZNtrkyQ5olVfb8bh6ZMzVP/vJhgeEFcx42w3dmGsNRAJrhbPGP0ahL9g4k/
v3aXCVl7s+68IDwkeTbP7AETLls5HnMk7Nu21DVN7GMGcJGIqV04lO8wmapJ
I9r70nq4nDBb1ENSfA4TjjLyrkUSPjDcvfFCERMYi392nyYcbbJlh8EnJty9
EyGvSbgt2cdE6CsTOj54GggQllyvOEn7wYTlDQfvjuzEwekk96XiX0xIKepd
+0Y4o+ho2L0eJliszyVnEZ6gvkqwpzMhtOXk5UeENb1Gc3eME9d/C/e+QTjg
++4v7PNMmP50Puk84eotIV3tq0z4Ufpl3pYw1+0fk285liCEY+C6KeFD/RKk
m3xLYJLwehsQfqrnvPGwyBK40Jk82oT/xOeqyUstwebSDtH/PY+Sm182XpBf
ghvHtC3+97zKzWrfyW8qS8B6fkO+JuG87BivxJ1LsLR6a68u4QXuntteuktw
MN5n3YiwnsvWBEOjJfgoxz50iHBI9eVcUbMl+DdlvO5AuE4aqxmyXgLFz1Z7
vQkL3uDpKju5BN9qDuTfIWzbYTMZ7bQESVGWli8JJ+5M5nByX4JG2SiJMsJ/
H4xt0PRZglczOyldhLeOaalxXV8Cvj4/zVXCngdCjbuDl8B71+NwWeL+f3jT
eCInYglO5X7hPkjY0P7c7aPPloC8517cG8LhJXnPtiQvEXml6E074SbR1Zzl
jCXg0tgxwEuMD7vGR52vPi7BQJD/cOD/xpNy78TlyiWY7hcs+kR4+I4Sx/66
JZB3CnzPQoy/q1CpOt6xBFGPCgyjCZc/5zWu7FuC4VOuvzoJszNtTzweXALa
ze6ErcR4fpg3HrpncQm8fDZWNhF+KyvZGSa2DF0+IreNifmycPQVnW3TMigc
M/UvIGwUrjgTuGUZ7g01aino4NAzocZ7XXsZmvrcRISJ+ShUbqzveXIZBGf7
XaSJ+esw+c101GkZbAzOV2USfid3yNb1wjKcdjca1zHAwSTihJdTwDIMyj+p
cCHygb+tZ7Lti2Uw5PVyGiPyx9eI2eyfacvw+bmJWxyRX4QrrpUezl0GqYqL
ZvuMcMiWD/15sHIZYtn3pucS+WhgKo4Ef5fBvamFnkfkM9P7VW5bNq/AA7P3
fZ6WxPj7tO/qG9UV8BMsOnL8EA749PcQWa0V+BbHXWFyGIebx9ufSx5YARs3
Y79t1jjkK47+EHRfgToDiyolWxw2VIpoMLNXYJfjSDDdAQeX2WcGvkUroGod
u1fwDJHPNm8ym/m0AvPuKxL6jsT6EKXkPNa0AtWMrxKpZ3EIPmnwtH96BQq/
zL9OcyX6b+78cp3mKpQ1v9jlcxmHBsnB7kL9VTAb0FL9egWHHEOXilcmq8Av
8Lvnv6s4+Dx0DrpmswovGWS339dwWFVxJG/1XQXrvizf67eIfHj2JPVu4Spw
z2p8uHIPh6mIzlmf8lUQGFDbR4rEoTXv+C+HmlXoXGP7+CwKh7h12/jdbavw
5+WEaSOxb5dJOCLNmF2F46zT113icNBoMVc22bkGfnaSP2yI9VmE+Z1XXXcN
Pvpt7VFMJ8aHtNm4lNEapOo1sixn4FB20TRvznoNpMXKH+Zk4WDMtW/3Gx/i
eNNFTdNCYn4BGLIXrME+b5b6/cR+4Ua2+smqHesAtwOTwwaJ9fPdiMaxPetQ
Vvl9O5XYn5i/TeEd37sOMSonJN+M4SCdKlohcWQdDPjZNX5PE/kncWnTJd91
OJzkvBi8SuSfyCq6dOk6nDk85DRApcF0xPVPhdXrcJV0a+wrsR/qursz7uD3
dVAe9dEvkKBBVmjqgat/1mHilZpVgjQNDt2IePdjfR1keZ+S8pVp8NTdyjvA
6B/4cyZw/jOiQaArz0Gq+T/guNzkZryfBq4un+Uyjv4DY3sKz8ODNNBx0mz7
ee4fsPh3KOhY0aDnxAYtlfB/MHT1WUaXAw0UTAdWOxv+QUqHkPXRGzTofKxd
I6nCgqwZj3PdSmigbF/7ylqNBf357frwSgUNAjbb3ozYyYLE2IYe3amigUzJ
5d2LuixI6kqoYuU34vt7czJazVnQzdrY1/e6aMDcqhgVQdTt/gHhNnfWaCD+
Sch2MZ8FcXoKPnI1pYPr3VcaqkUsaIXjsIKHJR1KD6sJnitlQaGhGy2uH6GD
A25e11rNgraAfHyOPR3SuMJ1cn6yIMkNsY+DfOiw+8i69Ll5FmT2eM/t9iQ6
2AyNDLZqs6JxkqBZ4QodfN4tqFbpsSIzJWvWm6wMiPZku5qLWNH+7BM9lpwM
qJvbwBF5gBXFKr9GAsIM0GE1lTE5zopctewPrykzQHpj+vFiP1bEqhXb99aO
AUNmZ789L2JF2SdG2XOI+oRD0Ityr5QVvXd/NVnSyADZ1uvHrn1iRYrv/1Ba
fjHg5PFH9KNfWZFQRjzI0hjQ4FzFKtDOig60DbiasQ5C/s1NOkHzrMivatbs
t/4gXM/tznTexYb2yU9Eu1YSdaLD7fF0bTY0VWecX/FtEEr5tu8Y1WNDuqTN
6vI/B2HZ7dYHbxM2VN2yt24TYxD8FWQrb9myIb3RiO6/fENw7ZnLr/hrbCgv
2aMt234IroZO/2soZ0OVcZrc1vzDIKaRYEipYkMH1nQ1FySGoajfMOzIFzZ0
8txP61yFYaKefcLT9YMNuS8jfkc9oo5k7hYd7GVDtbWOUHtxGK54BCizsrIj
09/7Fr60DMPlY5w2mibsiOV1Qmxv9gj0/tvGtsOUHR0qMJ8OLiPqygzrXGUL
dnSzIHpI79sISC8lccvYsKMtShrOy7QRqEvY9YnnHDtyvZmBxf83ClK9jlv6
b7MjRjT3QNTjUahxLl+6V8OOdnxgd699PAaq/H/TwurYkbxcYWTlmzF49oHz
aFADO3pxXGKm48MYeJKP5Pi2saP9NXr+Tr/HQCJj2OkMjR2tFWwwGpceh4uj
Yg2aHBxopm2pVqhgHER8vF/0G3GgxZ8lhT4zE/DH+Ztu7X4OJLCm1XuAcxLe
HJPtzDbjQE9FTrgbS03CLv0W4RtHOFCX9YXWrH2TcJRLPUL0LAeSL9MRN0ua
hNgXU5cPhnCgoWnkw6I0BWLfvUwLKzlQvl03VjM+Bb0VtYyEGg5EV2ZWtS5P
QVreptvBdRxI79XVeCbnNOx+2vTJspkDXfXKuRYpNw22jmq7hvs4UPzXewJd
x6fh6eKEtPQ/DkSxfZKkWT8N4gqec3f1SSh5iHO7YdUMOLGdjfq8l4SmbD1q
+X/OQE7/sc3/TEio64t06iptBoyT9h6/aklC+24w1E24Z8FHTLTc+TQJMRnu
38OPzEIDV3no3mASSoid+Cc8OQsSg3lSN8NIqH3A46cG+xyc/ZL64WMECQkv
7+b3F5+D5eAHg2qPSEiJPbQ0ABF114qTmXQKCWl+xGVcn8xByDi38EoNCdlb
gi2nMVE3fV9/t/sbCZkoOjSXnpwHicxZY58fJKQXRnr7zHsecl16rg7/IqGo
J+Vnu14SdVhfXlcHg4SusOkd91yfB63WY68Lucgo/lGVBaVmAcaKUtU9zclo
+dyFL8E+TGB7IK7peJiMPK707hWPYoLE+Qjto0fJSLGnTrgjnQnG4h6gY0dG
4Qd58F/EvjPRb5cF+SIZmcLIZDOxTzPX/uz64j4Z+Yt5NpWpLcO7kv6XjfVk
1GOX8/u32Cq4l0sKqJlyIimdyOmjSiyIPUiZ38+CE1XnZUtl6bGgRKM9fJgV
J6IrjcQKHGZBTfW2PIdOcqJP5vNTM1dZ0K7OGLLXBU7UKnf36+YvLGh9nvNf
ThQnUttAk4t3YkWP1OYmVVs50Uft55uTnrMhlVm2yavtnCjM0dW/NYcN1RQJ
TXzq4kRJ7DfuLhDzeFFfbcwS50RjhuxbyENsyM7cfchzjhMZ/Kweld3Jjja7
9ffniHGhmU6OzZrEPMK2TfYtbORCPY5eWz7/YkfHp9Z6DTZxoZag3CaVQXZ0
30+yp3ELF/p5+kH1XW4ONBVm2zmhzYXspRNKjc05UNnrhhbVU1zIaFFIIY0Y
t9JnjuuqnuZCk96mNgfaOVDIf7Q3289yIVnJINdinAMdjF/x23aBC3lkNzMX
14h5E6UsrXyDC+2+lBRNVyMhA7Oiu0qBXOiN7/qjFl0Ses1lOL01lAvtmfui
G7KfhNxDT9Rsuc+F/D6yPNzuQELL18LdFZ9zoZyFhBcx4STksFukTeElF+p1
6+YLJ8Zh9exLfYUUwnw33+kmktA9z2KK/DsuJFIgSOnIIaEJFaPrcrlcaCu/
9vaKYhKyHm7EZd9zoSi+cCX7ShLa4MwokinjQlUeG9Jrm0koQNZHRgbjQgVj
9LcPf5NQf+9axKbPXIj5Ye8DSj8JZZwQtZf+TrRPss9YY4KE+MSTv/7XxIXm
p4S/ts6R0KW2bTv++8mFeHI5I7eskJD2IWN2qW4utKrxPHqUTEaJfM0XJfuI
+9u0Oe8EHxmx1J9q34hzoWXF8H5/ITJyvkusCYNc6MnilRQzMTKqM778dsMo
FzpuWBHauJGMtrH9o26Y5ELp388Js20io4fYvQCJWS60sqlqlC5HRnMBYgzx
RS7ksH4n238zGR3TeX1IfIULLSiOsFQokVHp4vYSsX9cKC4gKzZ3GxlJfyiR
E2PnRrQwdXkrNTIK8TGJFOXkRibyD1yT1cmIodYyL8LLjfpjE7e92klGB8ft
TosIcqPVsn/6FppklJM5VCcszI0u39a+nLGbjKiuVzSExbmR1ePMzHwtMrqq
yJJIleRGF4VT6121yajr730SdRM3asl3rfpB2OCVuJeQPDdyrVQJ+9/zp9f2
Kb8pW7iR2C0pkWTCZEk1Q4oKNzIIdbwiSNj9d+k7QTVuVGQtUahCxG+M3Scq
uJMbvRS0Hp4n2qNxpPWWgBY3un9CQMNzFxnFUhyG+HW5kaTVrsInGmTE/DFs
xQ/cSKkuIsltBxnZ3fct4zPiRuLJGfLj28mo8gCrIt9+blTpOBO6SYWMFMhR
0bxm3OjGv2B21q1EHvksweQ5xI06hiUnYxTIaCzojSPPEW5EOSX1vFWGjApX
ynZxn+JGvz4YvnOWIK6f/Xr0nAM3Cti+bWOTMBlp8WoP9TlxI9uCqKlxAaI/
NhY+L3LnRrdGa5IPcpBRgJzPfLInNzIf/HE5Yp2E9JV3HIry4UY7ZIOe32KS
UOWeLDbn69xoRmXzpuhREgrZ62536BY3atBvTHlLIyEj061FOiHcyE7btOlm
Dwl9Pf7GTegeN5KllL6zbiSh736JzZ+ecaOtVmnJVVkkFBl4UjkziRs93cZ9
6gORxy3vStyOTeZGf/MUXc4nkFDz0ydaF99yo9DasBTuu8S68CHyxYYSbhSj
d5vkYE9Cf2cDLl75zY3a/IDOR6xTb1Z0vp7+w42o4imhFjMc6Bz70iazfm7k
L6vTc5JOrJNU35+yQ9woaQjK+uo50Li6h07TIjd6Eh5slvOYAzG97LmUxXlQ
dZxooNF/HEhwTP9Nnw0P6oZMrxvi7OhoX/zSppM8aFeY/e9fHOwovnXW8owD
D2oIDR7eMMOG5EreLvW78KCILfc/n21gQ7vuiB7668eDdltebJEOIvY9MuNL
tGc8qGLvGlKms6K0o4mHRnp4UKLwTZfgLBY0un/xjfJfHmQp9Yoi+owF7dC1
XnZn8KC5upKmvDAWVCLLlTo6QRzv6LeH/TQLapi4vDz2jweZFaaFKFJZ0HS4
WeqkLC86F6JaXTm/DnoVy8tz53hRwWCbV13BKphntpaOufGiGJbzQcaPVuFU
XOZ1mgcvyuhp7GJ4r8J175PLP315UdL8UvNL9VUoVixdKgjjRTLPtsSOFqyA
RrQ/81IqL5pvO7dPoWIZtp5mzo/ReNEbkRWK5jQTtM2bP9CGeJF+WHP5wC8m
7N+T4ftnjBfVyygYlJQywUX4+Pz3OV6k4D36Yug2E1Jqi+cyOfiQ1usNt/ZL
MkF6h9+sqwIfanh/XGP+0CIIsy5M0c7yodhtD0f3/p6HtE73LHVXPlS87QMY
Vs6DdkHf+VsX+dCm1Hd2lzLmweHst15xXz70+KgFi43/PGR8SWw4eIcP6aBH
qnv+mwf9e0YZeRl8KK2qVFTTYw6anT6eXcviQxsLos/MHZsDJ93tmw7m86Hn
VRruPYZzED4m9hQv4UPZZnEZKhvmoNVyJFTsOx8qOB9inl87C+eFY04HjPOh
8huFTxS2zcLyKEny2zQfknV09Tm9YRYia663iy7wIY+7JmUYeRYKfJ0tctf5
kE+krv/kwAysdmjp/hXkR5lbC8U5EmYgJrFX7IAGP5IU55j+QpmBMsVtjcJ+
/EhpSCv/t9g0ZB346W9+gx/ZLdmohHBNQ+KF64phgfzIsZ5Zs5/Y3wXk1wUs
3OVH/jKFlzb3ToGe/jmVznh+dOEDw0clfQo+HX0R/qKUH52R046VN5iCHD+T
XR2f+BH5aXfDFfUpeJEw1if4mR+tT2380KswBbf6dbSCv/Ojjf+C61Z4pwAu
dtDP/uFHLBNpjZlFk1AZSjFSWudHaU5VqGh1AvLSiicc2QSQ2TvLRmBMwKtv
DgkJZAGkeOXP87mmCQgSzJ7mFRRA20ICw3tTJmDvc9NXE5sEUFyc3ve3FhNQ
XRCy9n6vAFIJzL7YkjEOXwbmig3CBNDYc6dQxRtjELQu0agaIYB4TYJVX7uP
gY6kPk06SgBZCtXk654cg7yjYZR/TwTQfZOb9jV7xiCxVtQNeyOAbvps3r55
eRR8sndvRDUCaG9Ps8lq4ChI+18L2MsuiCz+RM1FvRiBztjER+qcgqhYx20R
YkbgSUFlhiyvIPrjphbFdXsEuMe4frEKC6IDhr8+/3EbgTmHZ9ur5QQRufFG
QeTuEag3Lu01NBREel+HXBk/h8GPsoqMgwWRf11stvd/RP0jUWEdESaI2s0D
H1YKDcOczC3nxghBpPYgxk6BPAyX1FnCjz8SRN018lzKk0Pgas3RdDFFEA00
WikrVQ/B8Sd89rFfBFFvUHvlzwtD8F9ktN4sBwXdkphgaW8YBD2K1xdRTgqy
Xza94/d5EOyeHLLU5qagly7zjkqlg5CQSDlzk5+CjOPPv6xIHwSx7EehnGIU
pKc8+vtN6CAIND6tl9xCQV9Uj545ajAI64IvjxubUpCcMBu6+okBbEKfnhqa
UZD/y6R/7sUM4KT2tCELCmoIaSNfyGMARUTSSt+KgpSlzV9FvibqVYk4090n
iM+3/Z4/cpcBxjIPdLa6UVCevpkjbs2AezsCpfgiKOiczPOk6Gk6RKu/OMlz
n4LyX/+7Uj9Kh8caFfFcURSU7vPqpiCDDom7VkRIMRQk1vllqLCLDtnafvzr
8RRU/SI5/kINHZqR1/pkBtFe8frDAc/oIGp1uv9nHQXtkI+53WxKhwN+cWJ1
9RTUHCZ+dIcJHQKSmszLGwhrcXvHITr8HYaSN80UlGZ7w+2GFh1yQmQe+f4m
7l/PBc1ninTYXzhgJD5EQY+4F2/Ls9PBX9w5/SSnEGIb1PRT/0yDLP3EHktu
IbSJRdvYFaNB/9k2YSNeITQ5CFqpZTTYl2ccpCIohETFjb3UC2lANVU8sSom
hLxqF0wfpdLg3XUGz4vNQkhRVGjBM4IGPT2ungMmQqjwOEeRow0NWv295FgO
CKE/FI8DfNY0+Cp6tV36oBDq5vfmrbCkQZ5FqIGdpRC6GvyTXf0ADW5XJAl0
2Aqhu1F5dEddGignteY0nBdCt4eGaf1yNNi0p9Np1E0IRbO9nR/ZRAORX31i
PBeFUE2scNWyFA3W+MZv7b8khBavlF5UEadBcwDnoeprQqic5GvXzEuDq3Z6
k8URQohjd+WS3AIOF5iGKe33hVBzxu/UsFkczjwxPTYfJYQaxLrTxqdwMG2w
xTQeCSFdP82HP0ZxkNLzfpCdIITa1ANONwzgUC2ZppbyTghFbgsQr2rEQaBb
8FL0DyFiffjwxykLh6HZo53hTULoc131+7uZxPF8CYahLULoVfmN13kZOFw1
UBC99ksIhV+XKBFIxaEvWbvUsYcwy/yFlSQc8lwdOTTHhdCzunreJw9xuBec
5qE2SfSXeXsTMxoH54TRdqVpIRRU8s/PMQoHiQbft9LzRPyRQVeDezgEqd2z
5FoTQmlabgGbb+NgtVAQ381HRY9+RKxnXcNhmyCTtV2AioZ1n7639MOBvFX/
QjOFimwuqcvO+eJQeqJW/4sIFX3T1pY6eBkHuYruvzlSVNRYL2kp54nDTCjH
9pBtVMRW55kU7IxDQ6Lp0wBVKhrviKy2P4tD2ofof1d3UFFeCleAvhMOJwcl
Wi/soqKNDNY3nGdw+Hxwu5+NHhVR7rU+/HoKhydCtlVbzanIl5aqM36EuJ8b
VSgOllR02T4gjmGNw105ltOPD1PRPWlvE5oVDtd3Zq6uHaUivt7a+2OHcDht
s671056K6lXbw3aY4/Db/ucdrjNU9CKBQ83cDAdrl4xf+k5UdKf4qsTFgzgY
+1lfznChIp6LPm8+HsBB+Vlazk0vKtq6vnTxtgkOb5JvrBV4U1H6hl20KmMc
/ss8bD50mYoiNI2j2AlTypaHra9RUewpZ8/HhjjM/7FU3BpMRe9X5ffSAQdP
uvwV+1Aq0jlnJmlMeGicWf0ojIpAUVsy3QCHrvXXZ9YiqMh5hfuuvz4OlTKL
z1sfUdGY1bbRQ7o46Cg1jHDGUlHZVFdTkw4O79WT9+jHUZEdJbr5COE0Q7OO
9OdU5JXTKOu653/ve8hs7kki+lPvxCWmNg7xR+avUF9R0bWzf9sjCd93fkm9
+Ybon2aLoSotHDg8rjgWpFGRsJ5vjBPhW76meYMZVHQkSPEQJ+FLd2YtrLOp
iHSBn2S/G4eR6LrEu7lUVNrSssJP+Gxc0mh5PhVh97U5PmviYJuxP2JLERXN
+rvu30O4KU/qt91Hov9TScHL/3s+VjK9+VEpFf0QGP+GEa6u+upbW05cT88L
2QjCuvXPa1Y/Edcv/OauLeHC1kvCGlVUFBoVvbKFsGq3idP5z1T0aYUZsLYT
h3R8Y37iFyraQL/D20FYZmzyX0stFbml0NIK//e+01yNJWc9Fbk61Vo+JSy8
9ixJr4GKPKXH2QIIR5K8xrwbqcgpRerzOcJkAWPd9GYqKryv+OAI4UCxDff+
tFLRE+h3MSHMlJ74LfSLivTnth/83/Mtny2ft+zvoKLAd0zt/z3/GlWLvxrQ
SUX//z7X/wFZri/w
           "]]}, 
         {RGBColor[0.6, 0.5470136627990908, 0.24], Thickness[0.006], Opacity[
          1.], LineBox[CompressedData["
1:eJw1m2k4VV8XwK95zHAVUkmipAypUNHaRCXzGEIlCQkpQuahSJRKZExlSKYG
yXhkKEkIkSEZz73ma77m9/w/vPfLfX7P2Wftvddaew3Pfs4uW1ejK4wkEkmN
iUT679/3yp+DK7uWsAf2//1wIKeXPBAUWcIOh8bfcCD4zVAS5SB5CTuxm+eJ
C8FIIkBdl3MJk2JprvciuP3ypWQHxiWs+8u48D2CnV+dpIcs07Gib15+zwlm
GpQ0Tp2hY73no+n5BCeIs+eVjNKxCwm69+sJlrcdZW8foGOPPXsURgj+mtZw
ebqLjvmU2s9wXcXBuj+vgruVjolxi35XIHhOLGar1A86Jj50tMia4PsXb946
WU3HZOIXyx4QvOuFaZNNKR17ZZbQhRH8+Z+StM8HOnZE6hrfIsHDNqv/Cl4R
87v+qb3hgINvSu+xhkQ6lokkThUSTO6tjKU8oWMivav/VglG1mHaoqF07GD5
7KV4R2K/SVczjvrSMX092tlxgq/3aDGY3qJj2TqK+hpOxP7O8xRF2tExaTzx
Lekasb9EGn+mFR1jptQxXyH4W1eLc5UJHduy2/LOT4LnLOLElzTo2ClWlups
Zxz0zMWi7SWJ/U1qNT5zwWEojnEkaAchb1ZFYrsrDnc6hk4mb6FjJe+Hk9IJ
zjJ7s9TKQscecbov1bjhwGiqcEUNX8SklLw8j9zEIf7p5kqr3kXM+O40vZtg
ubYFEa/2RezJtanXd2/hYGVc2pz3dREz8jPyo3rg8MlQQ2V75iI2VLms3euF
g07Mnjil1EUsNeeDYoY3DoPN7DNGcYvYcoqasbsPDnwGPzMj7i1iH8977RHy
xcFJz0xg8eoiNv1m1OxJAA47tR1Gf0ktYrQ6KuncPRzyPvDpnRRbxGrt0ky8
w3E4sb343UchYn38EfkvInCwmeDwjmNdxNhEa4LXI3FIefiWzXpoAQvTHulY
eISDaNukBDV1AdvKOrurJ5GQpxIXbhG3gCkensX1kwl56TBeH72Ana9Nba9L
IeR5PvqQ67eAKUgIo/o0Qp6wgvrN8wuYhdeJUK4sQp61x4V1wQUswynuyP1C
Ql7tjmpXngXMYekpxbCIkCf7dU8/ywKGN/2liRYT8jYEJ6vn5rGH/jVbvpcR
8tI++0a0zGPfr+5ntKkh5OErzzdHz2NvTWv1o9pw2OEa3CbNMo+F7KzatW0J
B+Eh+csya3PYqA63pdMK4W8W/6bl5ucwReOStIo1HNhPqvAeGZ7DhGtirnsy
UmBGcEELauew9oTD1ru5KVBX4YgZh81hF0UDqB5iFLjFY5jtyzKHsd++8ner
LgVcQzaUA9ZmMavTXk/JBhRwoud+C5qfxcL1JXv5jClwYYBz+O7wLHYtcIeK
qAUFzn6q2RlTO4stDhhn+V6hwE4b5dj0sFnswpvCRzoBFKjP3RnYyDKLGX/S
lbMuogBntKPs0toMdvpo7NWNEgpouXzo2b0wg5kNH0/JrCDWJ3v6qDc+g9V7
6e3g/EqBb/kuM7u/zWAx/c5Mwr8pUPOu3M47fAYzGG19bjVHAazwvJYE1wxG
Do8I+6hEhfXY9EU9phnsgHGGgbgKFU54TqV7r0xjlSnOQ88QFSoUQxibxqYx
5z/awU+1qFBWlF3q3TCNBdteuThwngolxUsyTVHE8+Q/Qk1BVPhYHkf24ZvG
8EchOeKtVJj4mvl9mW0aO9UgYTj+hwp7mosC72zQMLotpwjWS4X4gY5J30ka
Rr58QTNwlAq+bMI/AhpoWPtsFbgzjoCmYXxIWDgNS/uqPSt6eATah+LnHpFo
WF+Cx4HplBEQ7TE8t5s2hbHt3PdwIX0EHk3eqJX4N4UdCrV5zZo7ArcE3qft
LZ/CGBqmdpwuHQFVawVLGe8prPCX2p+zf0agkabwQ3l6Euty19jktHkUpoUO
5+r3T2Bvj0xl3YgdBeWTF2/c/DWBFbC6kSySRyHQ5cGRuC/E82/fTbTTR4Gv
dqi8N20COzLtv9+wcBRk3WMbr9tOYOfdc7cO/h4Fp4aFqcjBcazCjxxyYOsY
DAUWK9QNj2Gz1s0yFVljcCBneGHs9xj2sOZExK73Y3Czg7+U9+sY5tTrUBtT
OgaMsk4nz2WMYaP9m8WfN47Brm4RE9x+DJtcTEOa82Ngc8TXg5k6irVIjS/t
0hyHjpETn9HoCKbyW0XScWocyFcXo/g6R7DGvwG+3ivjoDOUf7nv2wgWjUU9
TWSbgMpeMd7A9BHsuqGp4xaxCchuZbTHLo5gL7fvsBownAD/8q8CJzqo2Eur
Dz6LnydAMkbP9XgNBdtrLsVUGzsJF3nYNLk+ULDAnXcPwOtJSIjERLrTKNi/
Il+bxveTwHNX/qtPAAVj1OzUPtA8CXQf8o6SYxRMNyjIZoRrChrs2uuV3+HY
OzN3xaB7U3BT2WaPYsow9rrNpY1+mgbKD3SPm0UNY+f9ryR4G9Bg9Z+Kgafv
MOY+GIJYLWgQem+bzyfLYez3yJrdSScaPGv/81NRaBjrTZGO1Yuiwedbxh5K
j4aw2aGpso+/abBecKZGOXgQ28t486yY2zRUMSt3mt8YxBpkp+uUfKbhnvne
Sa+Lg1j8facuq9Bp4COxChefGMRi7imONMVPwy796mtHVwawm+cCt5yvmgaN
CVWBY7cGMI4DOrp8wjMQse+Q7XH7fuxMC9dzjcYZEH8m+9PPrB97byq0w7xz
BsoYpZUrT/VjfIZFiV5DM0DrFuPR3EuMb+hM61ueAfNonhI9ah92QWfnbV2p
WdgzO8Jv69SHrfTe/ZoSNguh3moh/H97MesEcr7S2TlYTN2unjPRhfW2z6Vs
LM8D344DxyN+dGGe7ynL0ZwLIJ1w/LD9my4MxF68PyCyAFZPLfeIXenCChcU
eh4fXYCq8HjOpz2d2K7U015s3gvw4Mbm1js//mBPVm/TvJcXQOwkt532m3bs
VHOR4WNWOpzBV8JG7Vqwxy7SrZeVl4E7dvd+bs0WDFt7/pdNaxmaT2o3y0i2
YC2evKdyLJbBPC1B5MbwL2xn8O25OZ9lcLQ6mr945RdGS/g15Fu+DPdbPP8w
X23G+hIdk7arr0CC36DpiZYGzIJXeYvA6VUQ71Z4EfS4AZtzmbwkeG4VspWD
R2uMGrA4vUB1nqurUDorFqDd+gNzrL7N0XV3FXocbbLM2+oxwaOzD37XrsJO
s85l9/Y6LKr0itgSWoPXsk2pmV012Ag1OKdUah1M8CV8f1IN9vgz30EZxXVg
TpGQLbCuwXJPJSeGnVwHu00+ZZ/7qrHrfatmI9brIDEu0fkdr8JKyz53ucas
w6s3PuTxmUrs3SXLy1tm18H4UrqF28dK7Hzxw+/Y+jowbW1+MedRiWlY+jCc
5dyAr3zaNsvTGFY/lCy3KrYBpxpfxG1fL8csjlu++aGzAZpaOpyXBEuwhqzR
vJLkDXj9OS3e8XkxZvXmj6Z85gYwSy3ucd9ejD2MuiITULABNawvT4aIf8bC
3uKumVUboFGz6Jsu+wlzcf/6SGiYeP+QLlfeu0Jsg+/wTd0J4v1XL59/OlyI
PQnN+W4xT7wfpPvp27GP2Muj+AkfRhLSgFdTI6feY/NSELSZn4Re59H9Zr6/
w86lvS0P3UxCzKJ63Cs677CSD9hMrxAJ1azSpbiNC7BLWqcKDURJ6MyfJJd9
OfnY4Zucq1d3kRBb0enIY+/zMPE8sTwHCRK6eyu5xqoiB+tCIc2S0iR0yvhM
//Watxh5nzzDwAESYlWYXfOvz8b2NC/suCdHQmFTZ5TS2rOwlzZfMiIPE+tr
nDV+35OJ8Xkmd40qEuvJTXGrHsjASsO17iscJaFQp7k3w5OvsWy1W4s+qiR0
w8HuX9G/V9jm9MLVdCAhG/u2zfebX2LD+3/3flQjIR07jbNWX9KwOzJWwZkn
Seio7ccA2fcvMI1zaj/9NInnlWecGE6lYhTaWIbSaRLaWyb1O31vMjY/q0hv
O0NCPR+o2ZOj8dhh6vWcYm0S+pRft+VJwzNM5cU1KkmXhGLeZgUq5T3FDFUV
9PbrkZBzZvhY98PH2HlTtkZlfWL/rxzMAm88wq7Mv7fYZ0BCaidigrUyHmAM
N4KGVgleOGJo/tgxHCslaV7+YEhCb2X4ZbsPhGKn5c416BiRUOXZl2xn+gKw
9c0JQt8Jlj4m/qHT/jbme8n7hJQxCUkZa5S3d13HuA6NHXcimH45XGquyQIr
K3XjfkhwZdmU0f39CIY/COY9I9iKr0wVW7MDsQQPsSCCa4RtZnXp7uBf+c5O
j2DLfb2ny27cAam9d/zWifno2+X0YueDQFFik2sMwSclXb10FO4CX6cMsBEc
LZP/ksn1Pph6yMxfINbfeWSqoeRtNDieHn6eSOyPnBq3onwrBvgTPymVEPpQ
flX06OnjJ3DQPqKrlNCXdWaHJK0gFjbV1D98Qegz+O1iiXZTHITCNXsHHRLK
yhcyyJx4DhfGe1wECP03flAaZuROggcG/KVpWiQ0W3TOx0Y6BS7uuG0jQNhr
Z592y/1DabA9eW7jhQYJKQx0J31WfwlGfhoHytUJ/xq6dhU3fAUduvLc5YiE
nKiRq2pu6bA5Yq+xgwoJ+Y1u++YakAGlqQOzAsdI6NH425jk6Ey4/SOm9JUS
CRXSfuxZynkD+Y+uq7spkBBpicuwYCQXJA26ub7sISGBlcRtvfQ80Lwh/zlm
Nwk9Wd8yy8JcAB1LBz+cFiOhDFJG+SGBd+B411zNbisJ/WD+avTw4AdosaIX
2nGSUBsLj/Ke4g8Qsjf9qx0rCfWymu0oRx+BozI7SZs4vzR2nDKqXwiaXE4t
SbMbILiJ1e+USxF84cnps2ragFunJ97VjxfBfkfBbu+vG9AS1IbrXfsMEjf+
Dlwv34CohZcG5xyKoT/vT3JPNhEv+kDCwbYUxOIepfwL2YDZ994/IswwuL6y
YdcuuwEGExdJPL8xSD2/sPpk9wZ0CLwW+b6vEiJeesrJCW/AEb1Ifd2sSghu
ndpDYtiA6SqLYtP0L+BljncI/1oHh5yFB/ap1eCo3lB+/9o6xGk5ZWb1VkM7
OW75nM06fMX/fhndUQNapRNCnIZE/N1Vu+CSVAMnmAubRYl4/S/2ycXbz2uJ
OlLllNDGGpgFyB8Of/INnO/ohOc8WAMNI6fuN/d+wNgvhuTU56uQlZmTf7zh
B1B8Q4ISw1eBa20y5CdfA+TTbqaF316FlsybB6afNwB9w7dE2XQVLq75+inn
/ASrdhmpDd5V8M16uPNbcxPEBP7YHB+yApYBXQdnuFtg4afvjLH9Mjz5veHB
a9YOHD2n5S/K00He+EN/0e12sHd/mHNjJx0am+11Lz5vB+pb3/sPeOjA2fBT
4l1PO+g+eHX03/giBFclthpd7gBRymT92ptFcM9XOvjM7Q/oU4rNTu9ZBMMI
1/HtkV3gr2ziIiC1AJOsu81rc7rA3P+mYpowkb9D26uvN3ZBjWVynwrHAtQF
qCZW8HeDAE++bMroPCBPrrMX47uh3cC2mTNvHuQvZ2a+Su+BpmPrpQlK88Cr
+s9WurIX6BR1SYrpHDBG+IhH/+uF6dWUFkWtOVho2zIwvd4L36NtsCcqc9Dj
rHOpWPUfsD2Ss/LYPQdZScUXzpT+gzzxzI8d07Mgtq4le+h8H8wrTl4VjpmF
YmuJ/YZm/TDXgsfdJuqh90wznEz2/fDE7dZeZ6JeynmDjX706AeHwxNx16tn
4MW8ZbZwbD8YTM+S4nJn4G5UzL6+1n6gulyVCwmeAaPy9b2uhgMgGjVmUyI7
A6PbOyWidAZBatMuPYdH0zDtJjL72HoQbhhont1+dxroNee/xLsMQpJ/o2Tv
nWlgud5r/frRIKgdLDgVeXUaxMoHn5W2DYJ5gWdZBEyDqfUk+6jVEEg1XX/J
NUODymSmiVPXh4Hh5pv5Lxdp8G1ao1THfxhGHpw+J2ROg0bNuxFGD4fhcZNa
t5c+Dbon2PfYvBsGnUkO/osnaLCgynPBY34YEuP0XpVvp8H+XuFfr/xwSNWW
qTcsmoJnorKFpGgK7A61+FpcPQnfLC7LDCVTgC3hOr/MJ6J+fhqf/i2XAnaN
i+7vsybhPBfTs+ifFDCJ0d01GzUJYvQOz+2bqPBauaBWy2ISsn8FKSs/oMKl
fP/jR2cnoCL0d6nr/RFwF/XcHnVoAqYwzsPGCSPASgv5s1VqAsRWIEcxewT6
Inds+rR9AkJuZCetfR+BUzpBMdtZJ+CMTYBfJMcomPG9wlM7x6FFaR9kho9C
3vdqVteQcRge9a3qvTsGu/fiP3L7x0CiTXKfYPwYfGdsl1HqGAPb8saHum/G
oHjgF3tzwxj0PhSzLvtBjKvUbpP7PAZ/DtcsPucbh/3iD93SH45Bgz+XjGnC
OPA05yWZqY3Be3JC3I/cCWA5JDCsmT8KtBX1dUZsAp5WJknHZYyC3PCY3bHm
CXiY8NBjnujXcopUFd7MTBB9wUjbnwejkG7V33BXaRK+Gu1rVr42CvEZUozq
XyYh8pRIvZ70KPgfK3L+3DYFXIVcoxffjYCC7r6nqcNT4FFvumJM6IVyIbH0
7sIUTJ9VzjZ8NQJZVRAmzU0D+vPz2c6xI8BP3d1Gl6FBnqZM2U6fERhUGL8R
e4MG+w7rF7hojsC9Ot/cRjoNaA8o6eaDVBj4dURNnWEaLv+7XXD3LxVUuifb
Cjmm4dATSmN5BxVoExdXk0SmIac6btvpBipYCGhqX1OZBm16d21NIRX222wa
YQuchjzz+/su36dC02yyhBrbDPgaxhrhR4n+nWYQtZt3Bj412D29dYQKeRNM
CyxCM0DWHMjmOEiFaIrjt/o9MxB1Ov7oGSkq6HQfcTI5NQNTkb4igkJUqKv6
mX81bAb8C64vTM5ToDJm7Vg00yw0WY8NXv1MgYLoglduXLPAY2tGqf5IgdTI
y9zGArNgg7xnJd9RwD/s+1+h3bMQstmUd/UNBVS8YwPT1GdB7XZR8VQiBT5f
lPn6MWgWnu3O2UELJOTJWRt2b8xC1U8b04P6FMhgOvvuKvsctPPNObPoUCCp
Q5F/jm8ObP4q9f47Q4HwAL5f3OJzsE1TuyhTnQKXmqoNTmjMQWhUV1awIgXI
rtIGaeFz4J0c1n1xJwXYTwoVyMQQ8lRuMcdvp8C6IDNfyfM54E6MV/i9lQKj
FX+bWrLnIF6AOfLSZgpU8cToM/+cg9LOmxlfOChwM29R7yr/PPBIavklzuPg
FDyUN7t1HlaMNevkZ3G4aPaLJ1B8HtwfJDT9oOGgs57dGH9oHvbbJjAKjOMg
oWejV286D1KJuveGB3Bom6jRlUmYh7BB0vO4XzjUf3mXW/xyHlgXxOvvNuFQ
GZuy6dTbeahrjfC+8xOHHFWvnzZl87Bhy67p8R2HsKj9uo9652HT8X2y2V9w
UJR5rDMrvgDVvyztBD/gUDXnFTQpvQA/65SEvN/hoFt24dOIwgIE1f+078vH
wU5bRqxPfQEKz6e2lOXgEONYN9tguwAMjlWJORk4jKevJ2S8XABrkyeM9ok4
eF0fbkrLXgC64CZ3/gQcmI40MCe/X4CoImsisOIgUvPc5UnVAuzwqngi+wyH
0wOH1QMHFsCRM97+RAwOL0WvjViIL4JYxRsmhXAcZHFDUVPpRZhT8T8icQ+H
4lxlYwOFRTDhlagVuYtDswpr+Sn1RVDQ+bG4ORSHNcu0R4dsFyFqn06QaiAO
4eLhtbJOhLzdal5GAThsHnVZ3ue+CIt+gV+u+eMg7a1iJxa8SFT+zzTf+uJg
HtehtOnlIlR2RtGsvXEYsqlwZs9eBOPrwmaxXji47klPY3q/CMVKzMy/buNw
t9Cda/nLIlSfDT1s6onDh9ZN//B+Ii+n7q9/dBOHE4lzAgMji3DRP95k1J2w
n233mb/Ti8BM3bzzDMF901nvWxnoUKEX6cZ3AwcePo27lbvoxDmcH291wcHE
+WHik310MGc4OGVIcGJdV4H9QTq0RL0ntV3HQSroRje3Gh1WWer1hpxxcPlb
Rvt3hg5eX3juuxNceJSd9YMBHUQfL/5iJlh9JkXe4iIdmhiMwo5cI/SjN6p5
wIEOl2VfTLU64dCUfeT8hisd3MK17TwJtrrcEJYeQIeqR++cvjkS9sGEEr3u
0WHG2nPFg2DqtssF2g/pIPg056kUwR5tS13TKXSomcN6nzvgUCavSavJoMPe
7LZoc4IZox6xxOfRQaPnu+Y2gs+MdItc+0QHex8tpoGrOERr7pU/UUGHrO1M
33IIbktz1+T/SodDTDmP7hC8bb3ccugnHQK3bFzQI9jWksOt6DcdvveXHZYk
OOuTSdj9v3TQSXrLQyJ4kvwiwXqYDh2icRO99jgccR3Ll5+ggyrV4NcXgn1/
KNYyzdNheltBcRbBVXuDu9pX6fAoKCbjCcHsoT+n3jAvQUJoR1wwwfp9wix+
3EtEvHaK8iD4mYqdiMHmJchVV7rnTHBPfL7c7u1LUM+iEHaVYPH5ZY2F3Utw
yNP43n/3OY6Gpyy/7yfkySVEORJckBvjmnRoCfLcOOPdCF7g+BvqenwJ9mzL
y7hDsIq9VIL6ySX4/eFp8X2Cg6tu5m/RXoIO29bmZILrRLEaqtESlM6Gjn8k
mPcOZ1ep5RJ8//2du5lgsw7TqWjbJTDbXndwiuCkQ2nMtk5LIBLw9jyZ0M/A
w/GtR9yX4Lll+v2jBEuNK8mx+yzBq4LxCjuCXc6EaHQHLUG7VAX9CcGFrxst
8iKWQIbfSvkbwerWV0JNni8BPVe8/ihhz/Digud705ZAQ2N8uzfBTVtW85az
lqCPt8azjGCrxsedLz4vQY2xqJr+f/4k3Tt5s3IJvqy7vE8heOTuPubTdUvg
f8rpwAzBnlApO9GxBDqhx1XSCX8sS+TSqPy3BPY7NrUyE/7LRDezeEJZgjeJ
gbccCH5UMBFydHEJog+FdB4n/P3Nrm2dYYLLULGUryJAnJ8FkxfDjDuXoeOB
iGYKwSfDJWcC9i6DmrLEFllXHP5OynH5KC8DOf83r5UbDvxlGqoulstQO14Y
OU2cV5up71pjtstw7QY+/pI432/F9c0cri2DdyybqMUtHDQjLFxtfZeheL1n
rtUDB28zlzSzlGWYedEfx0TEk68Rs7mtGcugsc85sZtggXKvEoP8Zdh6TsX7
sw8OubtDWs9WEvOXun8PJOJRPy2OBQaWoe2hPa5NxDOtyC+Oe/esEPlqyf8n
ER+fVZzyfC27AuFp7MOzETgMTv8I3qW0Aqdm5NHOSBz8zNsTt51ZAZpd5t/Q
KBzeSY795HVaAZaqtYnIxzhsrdysQM9dAe7dfKcjk3Gwn31+wuPTCqQIr64w
pBLxbM9O7ZmKFdgsr//d7wWRH6L22Y03EfIE5ItCX+EQZHniWd/0Cuz3m9/b
/Iaw39zV5bojq3BkdbT0QhEODdso3R9VV2Hyyi9fzmIc8tTty19orkKEw3xr
cQkO7o/sAr2IPqrk4IzengocVvdfYpXyWAW2XgVMsZaIh5ctyfc+rgLJSKpH
qQ0HWkTnrHvZKlCkrY7LtOPQUmD+26ZmFbZNs1jt/YND3LpZvGLbKuhSIyf2
9eAglmAsis+ugrRJRbrDEA4Kv3SkNQ+tgf/VX3uaiPy8mf6D6+DxNXCWzeMl
0wn/ENWe2H5yDfoHsXGLZRxKnbUK5ozWoHleI4a+joMG+ynF1+5rIG86OXyD
nQJmAOpM79fAVOvKyDmiXriTe9Dyi/w6XNvE7cZN1B92b0cVzh1dh7+P9v86
pE0BnTevuCbU1qFB7nn8JT0KiKZvKRc2XgfHIYcbzSZEPZG0tNPNYx0CSmcm
Vy4R9ciDL8OiJevAueJ25aEfBZ45Gd7wPbkBAmbv7H4XUyDAgfMsWWcDpI8b
fvxdTgEH+2rxLJMNYP1hofL3CwWO2R5pa72yAVsfZAow1lPgr8VWpf3hGzD8
JPXjqy4KSGj1r3Y2bIAsu3mK7hoFOp8o12zbT0K7o14aeJ6hgrT1txdGciTU
yRIpYqZLBd89Zn4Rh0io/2FNr6oRFcSKbyouHiehSR8HH0krKjj05mW16JDQ
9uGODVM3KtClJKMiXEgoWJrjnkYCFYQq+M0W35HQyO0MneQ5Yvy9Fwqyn0ho
yFvy2MNlKpQYyPFeKSGhA6ZdV+6TRsBmUKeupYqE4lOM0pO4RyCDPfxYXisJ
Gcz3sipIjoCi8brolXkS2pkamS1tPgKm1FFKizIDcpeL9s6uJfqYtwuyX1QY
0CP+O4EXGkYg2oXRMx8xIK6tqrQdrSNQN7eV+cEZBnRoW59SUd8IHGPQEtM0
Z0CzPIPZVqsjICqSaV50mwFNyAh4+B0ZBar25e+JnxjQ0OFnPNeJ/oKZ15Xv
fgkDamZ4/NK+aBR2tfic86pgQJw3nshdw0bB0vzxsMlXYv4Thddim0ahwe4L
A087A3r3QnnGlTYK7/x2HgucZ0CDV4qztA6PgU9+d7bdYUZEbv3guVgzBiI2
oROZyoxoSaf94tGmMSjhlpEfU2FERnFCDvc7x2DZ0b/whiYjKuH322U5OQbe
Ersq/c2I8WtL0e+Fx8Hruf3veC9GNKCoJGfpNg6eIdMbDWWMSPTin2u7DkyA
oEKCOt8XRuSMIOWG8gR86lMPM65lRKZd2lWtGhNEP/qUs+snI7KquqvWaD0B
HnTFLZReRnT90fKvlEcTcOu6rzQDAxNK3bGCapYm4OY5NtMjmkyIxsM3/rtr
Eno3DjDKazGhC3qCPAnUSTiTZZQvrcuEcndavXFbmATRpWQOMVMm9PVKYLop
eQrqEg5XcF5hQiUVxw8waE/B9t5Le/tCmZABQ6nNDDYFNXZlS/drmNAm3QlH
VysayG4ayAirY0K6HLzw0I4GzwvZTAIbmFAtjaOq2JkGLqzGeR5tTEjGyYQk
50cD4awR24tDTKjwn3N6YgoNnMcEG44wM6PdbLZV9wZpsNn9RkrfSWYU5zqb
t+IxDT12349/O82MfnUgy3MB0/D63K7OXG1mxKwhk1ERPg2HVX8J3DFmRi+f
Mp4pSJwGE/aDEVsuM6Nr1RV1YlXTEJtCu3k2mBmpTl2SAv4ZEPzhqvWxkhnl
Vrz6mf95BnrLv+EJNcT7lry2MdUzkFGwMzSojhk56KVkBzTOgOKzpgq9Zmbk
YcLsHjw0A2aX5A6P/GNGAQf1wnbxE33R4qSo6AYzoom436l3ngUhCZe5e6os
iPuth9KAzBzYMl6OqlZjQZ7M0Qy3js9BXt+5PRuaLEj8gpjyFq050EhWM/fU
Y0GrY86DYXZz4C64pczuAgs6qSQ9vDNpDhrYy0LUglgQ4yuOIAWeeQie4BBY
qWFBB3pWMp6szcP4p/SDLjqs6Nmdh02MLHRgfCh05JIBK3L/OeLQuZkOwlcj
lE1MWJF97+HLnyWIuk/oOhyzYkVy71sbojXokHT7sC6rMytKOp8eFB9K1G3K
1Q4pkazoc9x4zxzLErwt7kttrGdFbP5KPWe5l4n+0ujVl0ZW1KMi9/Pb9mVo
d6zJ+NjCinzHqwY1ZZaBUSQrN6GLFbXyiJtr6C2DpY9rqf0oK0J84wzqj5aB
8/h6+zoHG9rlMCm7LLACTmXbeOS02NDJsu+cS0KrwBQovem2Lhty7V2J0d+3
Ckknj3JjhmxI1D3ybMKxVWiqN+PUt2RDrHW6xzmtV+FwZwyr6zU2NCOsbaiZ
tgrr82wbeVFsKCwwvilvzxrEFQuuL8SwIZ9ChhU2JSJv+EmunXjGhorotXE6
p9fgMvPJlcYUNoTxv+yMvboGdWT/xcl8NpTgMq8jnLkGj+XmpmRb2JALR9i8
xa512D/LOOXZzoa27r51QYLIMzWf+CcruthQ6fcbPc0n1mFRVW5cb5ANfTWo
e/fz/DpY6ThRXebYUK7ROjr1dB32OPb15Qmyo4u9u7Py19cBOzD1b0GEHfnq
WjSbcG2AOW2t98ROdhSyfKm0RWgDIm9v+9u4lx3ZVD9INJPfAFqYWeekMjta
NVZjc72wAaUvG37JnmdHWm7PfJ0KN0D0ovlx2Qvs6JXQtuYPFRsQvGPotcxl
dlTxuy2h9dsGnI1fuX3gGjv69X2OPbZzA7qipEWl77AjB/7vZZtXNuCE9qd7
+wLY0f5vfxJCGEjoJbv6tFQIO8LYl+PtWUjIKcSiZm8kO8p5u/vACDcJLXuF
O0kmsqPPgVu29YiQkI3i5jaJVHZU89OoQVSUhKpmU1UlXrEja7/iJa1dJHTf
pYhv91t2xKFXqGSxl8hb+0/6iOezo5bTAoyq0iRkNNI4uOsDO3rSf6iMXYaE
ttrhn8RKCX1cPed/ToGEfHe5i4lh7Ggk+/iZrsMk1Ne7FrGzmh21MuaEaSiR
UJbFFmvRH+xIc9fT0UYiL3ILpX3d0cSOcGb3nklVEnJrOyC/o5UdKYnntc8T
XaeyvgbT9m52dHxVIezzSRJK4m523vaPHZkequW+pUlCpPrz7SKD7KgyVvek
4GkSsrtHAREKOzK009mSeoaE6jRuvtk6xo5c7ju58Zwl8ibjBnnrFKH/3Dsn
7bRJ6BF231d4lh0lbw/0f0Hk5TlfQVxokR1xJ2eQq3VJ6Nyxl/pCK+xou7De
zA89EipZlCkW3GBHWyXZ+Ev1SUi0sFhckIkDcbvHXn5kQORxd80HW9g4EM4x
/U/bkIRwuV/zm7k4EIPXab8Jgs9OWF3YzMuBftatHvIwIqG8bGqdgAAHMrya
szZAMNnhloKAEAdy69j3W9GYhDwlSUnkbRyoXCfokxvBXQORLOSdHKhyBz3l
EcEnXgi58u/mQDECm6L+u396af3qD99eDvQ11iswmGDWbXLqfPs5UPL7Az4m
BDv9KXnLK8eBLjCZ+nIT3Bh7agvvIQ5Evm52P5uYX8G4xZ9HiQPdKm/MkiU4
ls+Guuk4MV7i6d94Yv30nyOGm4ADFUZ8lBsh9msV6VHKfZIDDWO3MncSXHmG
QZL7NAfSe6Kvp0LoR4I1KppLm5j/05wsEPoLrxamc+pzoKsPTptKEfodD3x9
idOYA51stG5cJOzxcaX0MMd5Yr/SorNaWsT+mXyi52w4EIeKn2cbYV8lLmXq
P1sOdNtbMuLUKcIeIh8TPzlxoOyO6tf96oT/ibvPp7lwoP7GxDZONRJSlZbX
j3In1uPm27+N8KfKozmMdj4cKK0zdWz+GGEvNScrfX8OFEYTFsaUSeikltSn
Y8HE+k4zBropktBX89eO/Pc50CTv22sPDpLQj9tJzRXPOZAM798fb/eQ0IMA
S+nsZA5k1aCBF+8mIb17wqGxaRxotvG01DsxEmp+9lTJ+Q2hL0da9nni/LUX
PkjZWsyBMszzHr8mzmd8+Vk6czkHctxy8ccGOwlZ1LIb0So50OPaj4aaxHnu
aQtl+VZHyGtoat1JnP+BWV/nW384kFFVZL1+1wa8Xjn29UIPYZ/nnhoff23A
Faalndp9hH/xPuGk1W0AlezRuovKgYLvKk5OftqAiYPXjzUtcqCO342+m2M2
gO5qzS4txIn6ZkTKTU9sQMntbbZbtnEiEWTXbnVoA+4EdJaSdnIip7s7wtWk
NmA92tS1Yw8nit+QcEjn3wDmPN32UEVOpMd4aO/gwDrwjqu+/mfKifj/lf6N
D1gHk3/xSzstOdF4Tu25pzfWIb5lVu+iDSf6VV+c43p5HcSL3yz12XMi9aRq
xbpT63D47hb9gducKK5uB4mfex0sxSaWhp5zIj75aqGQmDXIMEnSH/3LiYQL
KFdGIldBpXx5ee4KF1IrDtp/x2oZdLJbSsYduRB1aeIFRXsZzsdl+wxd50JB
n+TtTY4vg88Ny+VWDy4kFhArIC+yDEWSJUvvw7jQqZTCvXSij1aI9qa7pXOh
n5kSGhwmSyB1gT4/PsSFRG/NO4/q00GAYYE2dJkb+YWa6J6/tAAZnU45Bx24
UXKb3oCN4QIov/931d+ZGyV1vkl1U1sAm8vfe4U8uNH5Kumlil0LkFWb1HD2
Ljd659FazjE4D6r3T2YVZHEjltzSYEeHebgqEHPBd4Ibvbw/UF7sPwfLYyzb
vk9zI7mpbdGv3ebgQY1P+5YFbiSSIAmptnPw3sNON3+dG31KX9WvOTUHqx1K
xwd4NyHzGz/sf/LOQUxSr+AZhU3IsUght/v1LJRKHmgUuL0JYbtrGX93zUDO
mVZvnTubUJNY4+A0UU8lXfORDAvYhHoVDXN3EPWW77s634V7m5Dbmwd/0t7O
gIrqlf2d8ZtQ+cWFhPN+M1BhkhKeUrIJHZCVD3iwewYqQ/hO7lvfhJIHZ+3j
faahIKNo8hIjD2JTo1f6u03Di+82CQmsPMjgOWeGu/00BPLmTnPx8qDumci/
wUbToJao9WJyJw868Njkycn901D1PnjtgxoPouTauh37R4Pa/rmiE2E8yM2Y
yzjFgAaB68KNshE8qHSUh5J7hgbHtqkOiUbxICaexrpviAYFJmF8G0950Bu5
PWdEDtIg6dsWR+w1D8rJ5F1SJtPAPVdRBNXwoOxv+4IzcqZA1NvLV42JF9U6
iu+1/DEJnbFJjw+y8SLhm17H+8sn4en7yqxdXLzoAwfDbp+CSeAYZ//NIMCL
BCyztvTHTsKczXOZKnFexPaoUCHo0iTUa5T0qqvzoujXcj8XVybgNt8q0gji
RQEGQYqyqkQ/IVxuFBHGixqrWCd/yU/AnJi/XWMEL+LhOB13T2IC3A6Sws0f
86KorSrWUtwT4GDE3OT8ihf1H9nNr9ozDuZPua1ja3kRVbFHKyVgHHY8iFaZ
ZeZDS7cqYlNbxkCFz7V2CxsfCjIzO2dSNwZWT/X1lDn40GAc5bBwxRgkJPFd
9NvEhw7sZZtueDMGgrmPQ9gE+RDn4wNy1KAx4Gl8Vr9tLx86A5cPtRH91zpv
qrmGFh+iWZa2r7weBUb+imfq2nxouk9QeCNpFNjIf9uQLh/Kt/19c1PsKPBt
3maoasiHPIdS1bXDiP5POE5L0YIPPbg0XaJlPwoaYg+PSTnyIfa5bs1T0qNw
Xz5gO3cEH+L/I2wxWEz0owdTLDkj+dC+L5Zm8h9G4IlCeTx7FB+6HK/5+27O
CCQdXtnMEsOHpiyZpA1SRyBX+fam9Xg+1HssjmYUNgLNyHV9KosPmY2VKPMa
j8AWwwt9rXV8aPTWsK/wPBXO3I4TrKvnQ+jQp/KkKaJ/T27SKWvgQ2+nLP9J
jVJhYASKXzfzoa1/itLM/1EhL1jssccfPmTwh0t2Sz0VTn/sPylE5UMiy6KT
yy+o4C1kl2nJxo/4nwTtRSZUyFFN+qvHwY80/e3tCvSp0He5TeAkFz8S3iQd
tFebCqcKNAL38/KjC7sSVaXVqUDWkrRYFeRHMfvoK4HyVHjrg3Om7OFHtO+j
odd5qPD3r4NLvyY/ulQ61L+5iQIt3q7ipDP8yM18G8b4gwJft3i2i57lR+qB
7tjiVwoU6IacsNLjR9vr5LkXKygQWp7M02HGj0Rf93CdzaeAdHJLXsNVfuT7
QTz4eAwFdh7ttB1z5Eft1Q4QH0WBzb//CXI686Pm8oWClQgKrHFP+J9240dh
44Jx7cEUaPZl06/y4kd3VcPLu29RwNNKZaoogh8dfSvIK2pJgWt09VftkfzI
4jmSHDSjwMWnWufmowj5fjrRecYU0GowwxQe86NxT2d1c10KbFe58TA3gR+F
NEnHLSAKVG3LkHv1lh/1cAiqWu6jAE83r1v0T350XqLrUMI6DtRZk87wJn6U
97e/TWsVhyruBPWQX/zI4U/W9fUlHDxPSGzx+s2PVE3fe3nO4/AvTbnk0l9+
pHte/FnaOA4FDpeYj0zwo+yWLwL93TjcD8q4LjfFj3Y9MX7d24mDXcJY+75p
frTgJ73U14GDcIPHG9F5Qn8G7YOzrTgEyt3XY1/jR7G2PM5GDTgYLryP7+Ym
oxfS9zqmynE4wEtnaOcho/3JyhbKZTiwSqlea+YjI20OtZthJTiUWHxTrd1M
Rp/DzO1linAQL+8eyNtORn2vjzJ/LMBhJoRZJvgAGb1860pOeI1DQ5LWM19Z
MlIc01yVfoVDRmH0hqc8GdVKvLKoTMPBkiLccu0wGW0E5NnTU3CoPitz21SF
jIKTX8ckP8fhKb/ZFykdMjo7gPmVPMSBR2Q/n40eGfkrV3i7RuNwT5x04YkB
Gf2V4urZF4WDz6Hs1TUTMirZfrk+7z4OF0zXlVqtycjh4xLvUhgOf6xb77Jf
JKOu3s2kzlAcjOyzfqvaktGlfEnNihAcNG4b3cyyJ6MjNkpf44NwkH6ekefn
SkZzvzNdovxweJ12Z+39DTKqP/S5Oc4Xhx3ZBjrUm2Q0UNvplXkHB77S5REj
LzJi1H32tN0bh/kePUmpIDJKrVhouOmJg8vw7lvWIWSESPoKWR6EP0zQqx6H
kVHgrMqv/ls4dK2/vLgWQUZPJA0/2d3EoVJsMbHlMRlxPcyjZ7nhcGxfwyhb
LBn1fqxlYSP4w8G0o6pxZKR5ykzdyZXQr7p2R2YiGYWwhmsil/++DxDb8zeZ
jBQwMueH6zjEG8/fIr8go0LayJI0wZF2qWS/12Tke67onLQzDszXb116n0FG
W+L6q99dw8HfQ6uAkkVGCTaV504Q7HZ3Vtcol4xq0hxn7Z1wGI2uS7qXT0bz
eu+XGAm+HJc8VvaOjIIG3kq8dsTBLOt0xN5PZORULoDP/3d/ULD9j9VnMson
n72T8d99UfH0nsclZHTB/ouCFcFVX756fCsjntfMcQkRfLw+sWa1goy2OTuw
dlzF4WOLm4DCFzIa+fFmVxLBst2atleryeh7sL61PcGZgyLvkmrJ6I710ucj
BIuNT238+kb4m6nBYU6CE+Zq9NjqyUgjhrVp0B4HgbXnySoNZPTwYkd4FcEP
WFzHbzSSkfWJe5cyCGbl0Tie2UxGdY2D5g8JDhDcer+nhYw+9Va7+BFMF538
w/+bjAwus736777HfW/13tMdZPTRO27+v+97xuTiPX07yej/3//8D8WknqY=

           "]]}, 
         {RGBColor[0.24, 0.6, 0.33692049419863584`], Thickness[0.006], 
          Opacity[1.], LineBox[CompressedData["
1:eJw1mnk4VV8Xx81ThNscSaVCpVKiQWtnigyFUgmVpFIRlVRESYYiDTIkMmUo
QxMZjzJWohAhY6ZzJ67h3nON7/798frDfT7PPXs9e++11t7f73nuCkc3q9NC
AgICI/jff5/ep/9snlzBJz5H//dHAi2l4MHCpXyibld36XPM6b2xA5tpfOLx
o6fbEjEjFV89cyk+kReYP/EGc9Opky/OCvGJWWFbmSLMF5L0Kf8JitDr8net
wyz8b7V1/AhF+DOMlQYwx6yUyCqgU8QwWaIoHEPCJke6RFMP5qez51Zhrkyo
OcVppYidz1XFjDHbd2eVSDdQBOvlMc4lzGPKj5aofqeIAChZF4c55MTlK/pl
FLFa7MbHOswrXh6qcyikCO/rRWGiz0n41KmtfuM9RUjPz8sDzH0OU505SRSh
45nFL8XsHdexo+Y5RXwUWDlPIhavv6M0YuAJRZzW2eljjRnZB5gq3aUI7rdr
BjzMTbFnXm33pgir2M2J+1+QcPGvieChK3i+EiWWbzDHHJubd9+JItbvSE31
iMPrez4sn2pHEUs3FVj8xVzVWn/hy0GK+KYsbbIvHq/naORKvgFFSPFFtm95
SYLFEeUw59UUsVzekrY9kYTeSCHy9jKKYCQaHa/AfLO5V//FAoq4eYcmbJNE
QppNOr9BlCJu2RpY3k0mQeiQ5uk9/TxCK+bRogWpJEQ9nV9q18EjjnDi1Msx
b2zkLvVq4hH61xdHX0sjwc668GdWJY9glPWHMNJJyLU02KWYyiMq7dmN4pkk
mD1aE6kdzyMWXISmFsz/fkqMWEXyiIofj3RyskiQO/AjNTiQR+wWtVzlkkOC
i4XNPN4ZHnF6Xl4q7QMJy03P0n+p8oiPijobtItIyHovZ6GvzCP6ac9czxST
sFsx/+2HRTzC6uWO/tgSEhxYktcjxXiEz/5HPos+kxD38LW4fS+XKGvY42Fa
SYJSI1tlMJ5L6Eac+5D9C8fbFRl0NJJLbBO8J7S1AcdLAea3MC5xxeFIXHEj
jucZ/j7Th0u0jJRUdDXjeIs19S4f4xLZ/RrCZzpwPPurx2cWcgkRGq/qChPH
q1hW5jaXS9QadJZZsHE8jco13aJcYqvsA3WNYRxvdiG7bGyc2Aa6aHoUx0v4
5B1cP044mt6u/DuJ4/VPRs8PGyc8ltotS5KmwzK3O43qouPEpb+8hfaadFjc
u+nUhukxYuGivuPFW+lAO9rJ2Tg+RmhuMU1aqU0HCf1dslp9Y8TrjBMrp3bS
YWQh1wQqxoipoSLEMKRDdck5wjpgjPj5T1q0yJYOV+ZaZniLjhHQ1v5VJ4gO
bv6zOr7To4RsdZeA7n06uFCZVbfHR4ls49zbRmF0ON4j1Xevb5QQ9WGcP/eU
Dvtyy5c/qhglrp/gbhp6SYflDjoRKQGjhNuP3NmpAjp8y1zuVys6SjRGCqVu
G6WDVNg5Df70CBFaPLG6mUsHE9f3f1dxRwgtPcNFPhN4fhp7t1/vHyGMxs3s
WwQZUJXtOrKqaoR4G+dU1yDHgPK3xU7Xg0YIpx6fpQ0bGUB8PGaiMmeEeJb6
IpTmwYCZiBSehfAIof1H680ZTwbs9hxKuT7JIdb726Z9ucGAkm3+QnUMDiE+
+XpviD8DivIyCq/XcIiyeEbgiQgGFOTzN9SFcoiDvfZG6wsY8KE4knZDjkOY
7x1QPybBBFZl6tcJcQ7B4omI9cgwYc3PPL+bs8PESKzf4UvzmBDV08z2Zg8T
VRNzPJKUmOAtvvi7b80woVGStsBJiwmGllH+AUHDxKTkhhRrJyY09UaNhQsM
E8m/uTLy1UxQ+mt5eNXwEHFfLK83vJYJ4Wz3CpXOIaJay+Tv4t9MuDLvXcLa
4iEi2GtIf08PE3TtNW03XB8imi6KhI9NMaF2WPO7DodNTHxu5ZJbWMBZtDVz
fzeLoJltWaCdxgId/RPul3+xCL1GMxeDbBb4uT7QivzMIppa212P5rJArqK3
uCOBRQzG3YuKKWeBhkdE7UVHFsHRiWBe72aBSw136P4/JnFZbDQwR5ENvX75
mtV9DELJ626cYjQb1r/p4zJ+M4jAA32BqglsuNwsXyhbySDGz73L3JXOBiEN
F/3DrxgEZ5EZ4ZPPhhVtSw/2OzOI4Zxbrqda2eCg5X1VZJBOjL6rDSldNgTN
5O5PiE4SCuPPG/5mDAHtDC9UroUk1PLV7xR+GAKz3uxTXVUksX6y7XxyyRCU
dijL+qWQRJ/tcsGI+iHIaBByJk6QhNEnzSTOxBDcKq6ct7t5kPju+ECids0w
rH5k4bazfIDwPlKw2NlnGC7rOKzZFtdHpEdd07i9gwM6D8x32oT2EXV6ed7J
iANTnbsOeHr3Ebykpp4aIw7cDVS4kWvbR4xfv8RZb82BZ01/fmxb1Eek3nnP
VrvAgU9XrK9qh/cS+ddX/lkQz4GZHONynTv/iHAfm8XJEiMQrLbFcadzN8Gs
mnTMI0eAF6+o94bVSiRLdT+5+n4M5Jat3xn8vZWYu+z476uFY6Aes3Orc3or
Qd/UV+tZNgZ2T23XKJ9uJWb3pkXeaBiDL0FRUk//thDjQWe2BI6OwQP3+Q03
v/8hqnvhZsKWcVDWl3YyTW8ibhn/uLDt/ThsL1WwVw1sIhyXMCpWFI6Dle46
G9HTTUT7UrV2qbJxCNDeZ0woNxFO39RaftePA31d0PotUb+J7plkIbORcfgw
X2R8aWAjMfrvh93LTVww7p8MoDvVE4I/Uk2XZnBBOmLVOmnDekLUzvuY+Fsu
/NQ3/blhdT3R2H1321AeF44kxCx17/tFCKEHfVkVXDhntz2bd/oXccgvyIjR
xYWQes8/Imd+Ei2DR+rRQh7E+Pw7tLu+hojZU22VeJMHK9s0X95+XEOssVCk
PtzmQYbOHXq5FWbDW1JEIA8KR5V9TRu+E+ZeDyXzn/Dg7zmHtCON34g/sme9
9rzmwXKblgmPpmriXu19zwd/eJCsURef2lpOTF6NMbNcR8HBfn7/uthyorz9
SI3oJgpE4lQ0cuzLCe3DpweztlLgJHOj6FNXGbG77Fx0hy4FKkyVlq/9X4h4
B69Tb/dTkJR+g8YcKSWOZHvskXenwPpkytFLH0qJ9SVN8qJXKRBe8vPl2NVS
wnX1jRVMLwoq5UwdJjgEoVWSmvnEjwKj2peRijPFRNwK9/1GDykwNDGTOrmw
gHhe8FpZLYOC5E8JUeei84kprT2dezPx/FR5azwU8wnNreHvj+RQUC6WqO+/
8hNx2/T8sQO5FBiU87xTNHKJ0vYDZMRnPH6L+Zystx+JuPWrI/TL8fikxOjc
rR+Jp2uqW3oq8fjb5rlVOz4Qeiw0Nv4dj4ekIdLoHXG/K5B14Tcen0X5jHx9
S0SMO7enNOPxShbSk2ZviUMSmyfrWvD4KUpV2jqHCLxZFM5rp8D4T6yr2pts
osnQnjPWSYF43t77O95lEdrz0y3/dVNw78qLcruSN0Rzw4X+x314/dbG3RfL
XxMnDxuIHRygQExzdPrWtwxCdVHglChJQcCQsXZCUxoRXvvIaBcTz6921Prd
31SCn7cvqJSF55MZd6ms5xUh+8HSW2uIgrsuY+l97GSixqvClsOhwP2sU2de
ZxLhHvDC2HqUAgfnxvkhPxOJH3InZJLGKDBzMthn9zmBKKs78LJrnILtjh98
Nd69JFSb1flzePj7UmMXQaN4Qlp5hdxqioK1Raq/U9a+IFJEOtvX8Sn4+34w
g02PIvzSC+8ITVKQm1294EnNM+KRwEPzesyPXqf5aWc9JR70P8l9OEXBhdQg
RtvDx0T+4O9PO6bx+pPO2vi5hxNThm37GzDv2f3ojsmrB8TYtpRrR2co4GpZ
Hnl8Loi4qJGz/gfm1xvkNdrW3yVEaWPnNWYpKN2XKG7c5UusPd+r6YNZfcfK
9y3O14jN4Zd88zGrWhsUN7VeJL5VCB/4h5k6FaQ6VneUuHokIGniv/FFQ1Yh
6xDszDpyfRaznVyRLjHtBPEH7H9xMJcvdhg1pzwghc1+/QuzrVrH3iL3mzBl
0ycZ/188xY0WEeO34YrLU+ZRzPqr3bzMNO/BTbGaQ0KYwzZkJwq7hUDHQPPe
KDz/Fq2hmoLXYfAqwLdCATMtPnJS58ojsOwVrX+A16+TlBf+9PETWHJSzZ2B
98s+tXn1cE4EpF9dlaqN+c5rXoFpXSSwLqd5ueP9TctedCCVFQ37dgzQoyYo
qH2v3SckHQsGXUHCWTg/o3mHbziox4H1sZzqHJw/6Y5CcXuVl2ClOIEScH6X
d5nWh2xJgAMpNy/7cinQ7GmL/aSXCPRFZWdMcT0Y9J4/02+ZBHpFTatFcb24
DN6f2nMpBaTcf63Qw/XlQ1eocvN9BffVlnhU4PoLZ75+9CIsFT7uZuVsY1Pw
cfj7Gv6bdIjmSan8o1MgwJ9jmUNmgkvVZqXT/yiYN/lcoYPKgi/OucuO4v54
MrNgVFQkB64+UTi/E/fPK4FXxVvmvYU2ZuTa760UfBeptHq4+T04K9dULf5F
QaPoXJ01+e/hy4mPDX61FHSI2SwrRh9gmUV6WjPu52GJ/gH6/o/QaL1m1BL3
+0IZMR8j1zwI+TIidrOAgit7WW+/MfPAJnDG7lEeBfW3G/stzn+Cz79qtkV/
oCCUm3jg8Nl80A8R/uSThfutC1TOOhaC2I2An88T8P6+u/492IYA8YdrtHYF
UHCAdUJg7m8CwvIvLr18m4LmeclLv6qVQrLAitexPhRoWdzfb55WCnavNFdU
4/OR8+Vo/qGUz2AiOfrmzmkKzr7hPnCOLwPtZcShaD0KIk1cUtM6ymCs/I64
6G58fva3f6YvK4dDfukVTtvxebyigusaWw63B9MqBPD53Rnx5MS16Aq4Mf7G
I1ORAhvfTVuDnlSBx/JlA+xRHhhYubSlB36H1880j5XF8CAt9U32zprvIB8b
1XryKQ/mTLP9f8jVwHrvrDncUB7Up15ez4mugXw1fSkBfP+cmPb20XnzA05c
0NOIc+aBd9rD5VU/64A170+l8iYe2Pq2bh6RrocqVi5nXTEXnvyevSpr0wR/
uvvibleOg6xup6N6aQeUmyi7h/8cBbpii0qo2T8wf7Zm7RalEeBcWjr62P4f
uCh6Xz+8aASo8mOfo1z/wTnLsBd+ciMgerHDPjn8H9TUDV7oFhoB5eJ/zwob
/0Hioz/x7QMcOGTPlqDb9UL06cG3Ze84UPpCmGV0sQ/mwMGaY2ZYvyhpfBQI
G4CYwrQFSx4OQ9XRUxt6XwyA4+5XC3uDh4F6GpVSlTkAId+HX76/OwzH5gg/
C/sxAK7KpMWJG8OgTDV7KsoMQsnJd1NDp4ch49dtHZ0Hg6CUubh3QHcYSu7+
LnQLIaEz2DDdqWcIhgiprdbYd2v+Fd67pGUIlCfhzbYMEhbLXMluqhsCf/eM
2OmvJByTrWs4XzwExg6+Pvcl6WCeXic7GzUE9dpqkIp9y+a3Lg6VlkPQR/f+
0nGPAZv6G76WfGWDSuNqtYVRDLC1W3O6qZQNjsW1D83TGdCsya/i5bGh46Gy
fdF3BnyW59YefsWGP1vLedFyTLCWSDJ74M+GmltzNhyKYULbZQnDL8CGd7SY
yO+ZLPDafGThToIFw5N6M0L4k6qO5fnlsWBjH8Npx08WuBc7seqwvn6Tp6uZ
PsIC/yDz2aCXLEix6665p80G56uDS87cYUHUK1Uhvc9sECFF59XuZcGtHXkX
PjUOwdKiGTulFiZomqs9je8bgjcXbp6JqWfCwPHnhfe4Q5DuU++rVMOEtC8Q
oC49DJyPp8t3E0yQH1zVSG0YBpfNY6KdKUz4p8l0j3AfhiN+2/OjrzAhsNo7
s5YaBuM3omT9Iib0/NLaoyfIgW4W56QRjQm72tiNHyWxztUtQJ+lmTDMOjEV
u5QDvO3lCj8EmXB0nqHp+V0cUN/yr3AXkwHrHGRIcT8OXOEtsr72hQF1oy9U
9oiPgMoL2K5zBfut4QOhq2RH4Kz92tYONwZksYS5orhupXg/nO+fZ0DYwLmq
b2tG4Oialq1cRwaYtWm5HDQagQ8/DYBmxYDqLz+yzwSMwNWdPWMnNjOg9NH0
jjDhUahonaWjMTrkhOUkXZozCj5PYW/cMB3i75+Stp43CqXBOSsFWXS4FfC1
fdGqUVB4F7+vuY8Ou65H+CXojQLbgS5e0UyHTyc2VH64PQro4PGHSUU43kZ7
y7bZUSDy6k4dCaHDK+F9b89IjMHPvpvzlQPpENu8TX5MbgxmtO7UsvzpEOQr
90t65RiYiZhbPvehw8m6sgO7DcagQ4mltdsd+3M39QMJQWOw+GRL1suj//nz
RTkbHo3BI+5H9yobOswsFJEriB6Dhq8mc8as6UAvaa+rzxiDseefch0s6PBl
7qP9Ij/GQNuiK/a6Ph0uZ/EszsiPg/RwtnqZBvbnd3qzRpeMgyW0Cxitp8MJ
m19z/VaOQ49vr1+tGh3MZjJqo7DuH5ymXRlWoYOKhYPFt0PjcP7Rps5rCnRo
ZJWbb4gZh49xei8e47769vltZn7iOKRuku11FadDaUScjNFr7AuWRGYeEKXD
G12vHw5F47DfrIVQEaRDQOg68/AO7BMizibN5ZOwbcNjs9GVWLcHON4fIEn4
MuZ1m63OhVUp+xy2D5JgXnQ8l9TkgseW0e6H/SQ4mW5Q7tLjQljn4fF9/0h4
dK56tMaRC6e3Ll/J/0sCM2Um5lUi5rvr9m/9RYLXxb66hP98xfton591JAhr
1Yi8eMeFsxsFjdxrSVhaHu365AsXNrrEx5d+J2Fvz1Y9vx4u7JvRtX5WSUKi
0nny6EoeNBXS3isWk6DRb6l0SJ0H7475DQsWkZCfqWN9QJMHfoPHPzIKSPi5
S6zYSI8HYvnOv2o+kTBtmxC+xZEHmccVtSs+kBC0MqhCw4UHIbSAp7XvSZhP
d51Q8+CBdF+O+993JKhf3+WkfIcHC02/pYq+JeFIZLO2TCIPTG9sZ4RmktDr
UHJBIoMHamoNGoVvSHBbk5Ig/I4HA0mhDOZrEu599Jgz8ZkH1IFTP+zxufi+
Qaazv5sHVrluSldTSdj9fGxeD8mDZW9+Lqx8RcI3xzbjdg4PPOIL7yhg7uKk
vWsQpCDP+v27hmQS5soZ3CtdQUHrWKbj9UQSDl54+PyJGtbdyrLRwwkkPK9u
zXHejH3JlBntAmbV2+5t0nsoyNC9+93tJQmu7UXDncZY1/Cjpah4Ej5ulxB7
f4CCWdmKkLuY9UbiNh09QcELtRKzjDi8PxZ0w/VnsU/YVBWqj7kuQ+vYrBvW
qdHH5na/IMHuVE1Aii8FrqWVNaqYE4lFz70CKWCq8iQbYkkYVDiVY4p9T7Cx
c8BtzFcb+a2cOArylTu0GM9JKNpkOFz+CsdXOe7yCrNQaLhoFNYhSzxl/57G
bEy2LT2PfU/i9w8hapjDDNdu2l2CdU72Yk8OvncaEzwM5bHu8fCRiCvGrDBT
bNv7g4Iq50NCYZgdbSUv5WGfI+namOiIOS33YEAI9jHi5xx8d2Jm017G2GOf
YiDwM3IxZi03RvYm7DtGsySZ/GgSvL9vqxDGOvH3l6GbnZi/rL3T2oR1qrqd
y96vmCXu/hhKF+FD1sXTFnmY93ctFvWR5sPNop/h6Zif7XJaemA+H+S64ue+
xPw3KnvjKkU+6Op9q4rBvHJ8woC7ig9qy02L/nv/fs7SyPbrOj7sDljBjMWc
k/nILXYLfv7QgcPJmLmS7XfddvJho17HdDbmXc6qMXr6fLj263cngfnOl8vZ
C0z58M3WcLoBc7USUT5oxQc9CbBhYpa9KdVaaMuHi01/6BJ4vTbNh4bCHPlg
/HR9oRrm2C0JIo4ufDj173CVBeaeh8wlWh586NP2lvXCrMrU3ihxgw+v/5Q8
ScHsauxv0HabDwc7jQ82Y/6YXHs0K5gPzjp7LWVwvvTsT989GM2HlndnBO9h
DsrPiV6bwIfEGu6Hasx1C6ayJtL4wFBrTJHF9WFX+7jl5Sc+2H70QRmYE9U7
2JdL+TBz7Td9GjN5T01kbzUfXFIfNxzC9eYJpRqsZj6sfnzrJA3XZ9HzOQal
nXww9D8sfg2zMGVz9MkAH7TN6cxOzOE5LP/tPD7smyr0KsH1nr5CoSVg4QQ8
PW8Xl4X7hXvwZZ/Q8glI2CPGQri/9INWj/iunQDmjb/wB3M7e+OcGzoT0Lzp
2dgC3I/yRQa6rrYTUHl6ReYP3K8OQ19NGI4TsKeVsTEI9/frlfttzp6fgAIr
n6K9aSQYBh91c/SegDfda7m/00m4buOaYBM3Aa0nVIU34vOkMng0s+HVBMwJ
fcyQzyJhXrFXwYHsCZgseN/Lx5y5yr9hX+kEfMuhpFtySOgejhSFnglQlqm2
bMTnmcn9z+fWrpkEC7eheAKfj89KjDyTNSbhQlgbbayEhH+c73dWaE9C+8NT
aRtKSfA50vRcwXgSImu9Uc4XEt6uZvyQdZmEybrr+0arSFhSOl+TypwEzZwH
Ih4NJDiPRu++movjh7w15jfi82zNctORkklQeVVUGdCE74dQNSdm3SQE2iy8
ltVCwm3b3c+6OJPwjDfdvLsL52/szES11hTI7C5dbc8moUZhoO2D7hQo383q
XzxMQpaec/FLwym4oZls3sIhwSPcyc/r0BSYei2cf3achKl1J8VUr04B233B
2+IpfB6esqUFfpiCw9Yb0/dJ02E4uGXUo2gKFNZ7PLWcS4f6nCO/Hcqn4HmX
0x57OTpEzthEbWucgptjTQN35tNBOcZaqX90CjTdDWPFl9FB85eZuuGWaej+
3nOMwvfzfOr7nM07p2H+rSBTs8104CqZshT1p+GYZpFiyhY6FF4wyRmzmgYN
s6MXTuvQwUDCaFuyxzRMRalNK+vRwQZAT/jdNIS+lGkJwHrhZuZm28+bZsDl
+DNqIdYfTq/pmoe3z0AllG0xvYfv+/SkOaw9M0BzqL8bEEwHpZQFxYutZ+Da
gs2e0uFYT8Tyl1+6OgO3Dl/knnqB9ciDz31KBTNwI1z47q58OjxzsXT31p+F
rUsMicxxOvieldpHM5sFYd3Xha/5dDjrXLYy7eAsLHLoNsyZpsMOR63GhtOz
YHF89/wfogxoP7pEe13QLCyuvyVjs5ABKibdUy01s9Dmm6eersOAlic65Qrr
BNBnfjDlcYcB6vZVL602CqDlfROOWwMZ4L3Gxid4iwAyOtabOnWfAcr5l7fx
dgqgETmrhoQIBpztyEqrNxNAKQn8TYB1PKW6OjTYFbN86ZJvvxiwqETehvdW
AFUlJy3TU2XC2cCXmhq5AmiVZuPUwAYmFBzYKHu6QAAdLA04ELGFCQ7/zKrr
vwgg34iSc2LAhFcSQTuyGgRQx5HHI3o2TNhmPaN0elwAWd4y71a7x4RDg/SB
eh1BxFORGm5gMMHjNVfj8y5BVLNwrqbACBPCXIU8s5EgSrOOubOFYkL12BKR
B8aC6Lle14lsERbsEDRRNjwiiHLz3UKnlrFAaWnqkbxrgohdOOM/bMmCQdNT
X5/nCqK2I2V0e+wrRGTd5EIKBNGT8EthVypZsKL+xmGvEkFUlbup9vEPFtge
edx3sFIQ/Wjy39LfxoIap8+Cc5sE0cd/dnIkxYK3Pst3+I0LIrdGl17HrWy4
kd2W4bRVCPX1hIsYvmXDUoe7rFQdIdQastxNrIANBdIbNjF2CaGb4Qcu/vrC
holztz66GwqhthPzt99tZMN1lRWlt2wwD3c9t6fY4BXt/DvKC4//1dv9b88Q
ePpzZmuK8PhCSu743yG4fFj8kJahMBqOeSgyHjkMHbPrhTaZCKPJA8uSdV5g
H5Jmla1uLowEbGUb/BKHQYn/QlL5kDDaPlnfpZQ5DNUxW0ukTgujJQq2FY++
DINix8m1XXeFEYuSa7FiD0O5UxE/pFwYtSb3/UImHJjv4R7XpS+C/un55oVL
j8AiFdexQF1RJBU6J7w/fxSYuSmbXc3EUMZhvp7Pu3EQerhI6+QBMbTNrKr9
V/44LD4TrHPwoBhKd3ENVfk8DgaLLsIOOzF003PZ77K6cYi9ttVc7IIYKraT
ShpgjoOZTtnZuPv4eZn+7Jw1XHid3xVf+00M3fU88jIlkov9ilXS51oxtOXX
qqTwOC40nSt/9aFeDEXq0797pnBBaGlaZkyrGNp031p963su2N5wK3SmiyHT
U85Wl2q5ILVzpmlGUhx9W+Fd1yzMA5cihbkbTcTRJ3nZ62/O8UDYT13mmrk4
omn91De/xINY/e3ShKU42i+y7HavJw/qvtlI7bcVR5FeE9/H/XmwteWRmNt5
cbR81G04/gUPZsbFZ7NCxVHC5GPh8VoeROYvnOE+EkfangobWI082OSzenr3
M3Gk/PBnTksrD06J6E/Wxomj3h5D/Yf9PKim3eKxs8XR55hLQuemefB449iQ
Rr040lup+r1AlYJ1o0JDnk3iaKPAj8vkBgrKc+XZJa3i6MvzfC+pLRTwdDcy
Lf6JI9kMxrJVuhTYmbkMuo6JI09F9Yevsa5cc66rK2uhBEqclYmdvUIBsX6o
k7tUAnEWLDA0uk7BkeHpjt3LJZDZ8V++Pj4U3L+m0F67VgI1+KnvKQ6gYDjA
poWtI4FWRA6v8o2goDCx5pfGMQl05uuAAO8tBUonjuzUOC6BdosZ7RH5SMGd
Zb3JG05JoHN6X0uFPlGwL2ry2vrzEigpyHV7QzHWzaHqSuo3JdBM0c69pdUU
7DbNDVTzlUDh5uUfDn3HOlNCj6PqL4G8grO627COdPE/Wr72vgRS5mdDQT0F
E15BLquf4/nsLg8qbqPAYdv8RpV4CfTc7875Zqwrv4zG66okSaB1h7USuzsp
CHHNk1v1WgJZ9in9rfxHAXud/o2V2RLoIP9udQLWnVZk7b8V7yXQgmhouzCA
da9Tf65yoQQKKxgwaaBT4L3CQ1mZkEAXl9c/cmVS0NUxHby8TAKJDM/5w8c6
Ne3oAnul73i+zTY7u4YpkF6UULmsTgJdG9bfu3OEgkuN6zcta8DzvbB9471R
CnT2Gwgrtkkg+c0TVxhY18ZK/7yg0CmBBCoelovyKBD4dqxp6T8JtFahrEGW
osApcACWDkig3LlnYiX5FFQbXE5fwpBAh7ZmLR7FvF5olrZkSAL1rV+nXzNB
QTgR4r14FK939OfCiEkKxrwX9i/iSaB4ldEwc6ybD+9I3L9oUgKJ6xuljmMu
4G3IXzgrgZxHO4+FTuN8fsxfuVBYEl3V0k6fP4Pz6WH4YIG4JLrzTOXBfcz9
G3+Nz58jifIcegRHMO9j2R2fLyuJ+j9JSxjPUpCVMVg9b54kYjUmxIZipp29
ojlvkSQKExEq+YLZc7VALE1BElXVD7kMYG7tuS9KWy6JkheEJ05i3v1ykZv8
Kkn0cOKc03/vyxPtk/7IrZVEajJnckYwiyls1JNbJ4m8dRru/cbs8qfgtexG
SVT4xW4wFXNthNEC2S2SyE9/ftM5zJrW9bfmaksi96cXLBUwR8g5DMrslESX
inbYFeH5Uz9ISxmQRDq/P1JmmO3uXy2U1pdEsQxPtR94P0qNBVdL75VEiq1e
nF2YVcRCw+aYSqI1SosPxuL9CypbTEntl0TdqbRDDLzfTL/kk1LWkuhUciCl
hvnDZOFWyWOSaNtlve2eOF+ewjfCxhwkkWcXvToI51d7js5gp6Mk6sqUe3sf
579g6YfnuS6SKP9MRYIjrg/vlR7jCa6S6NiW9NxtYxToqm/aH+ohiWKuvN81
ieurdPsbIacbkmjB2dRPh3D93dnjYrf/liSyGo8vZrAp0DdRzd1xRxKVdLVZ
euB6rTySfE4+RBJde8c0scT1/f1a7M+SaEm0dDLp2mHcHw98bdUzXkgi16+h
ox7dFFgELr4bkYB5Z98+X9xPP5891b6QLomK1i365IL7r+njg7gl+ZLIY86n
hlDcn1HF+yiRYkmUljrrtvknBUcrJKyGSyWxl9AzrsT9/LfxrmhVtSRSFajp
KcP93zPqfeHKH0mk69m6Tw77yuTJHZXH/+L8smr2QyEFp4X5y027JFGIynmR
E/g8GaRdbVgxKImu/Ogu9HxHAWvzxR11PLz/ozYbJlNwPt3sJdQXSSGuxLE9
biF4P68pOC5QkEKZnw9u/XyPgpu+LYUCy6XQE/lsjqg/BTNhh9ya10ihRyrh
S8/epEAky7zp7jYpdDPKyvbReQpkmbrJnYek0DZFl/5gEwr7rCj+clsphFQP
l+cY4PXWj1qccJBC/BtL078CBSvz0/ldzlJIsDhs8pcWBVvvLdjfc00KlTzv
mIEVFNgqs/i90VKoyXb7+OtxHrw6GLuf3i6FqOzNF+MjeMDYy0tW75FC6Q8S
v+o9xPfHTqsJl34pVP7jlOLfIB7kr5BIYbClUChtvhrnJg9q2JcnmLNSqGX3
vltpJ3nACTJNGVoxB+kSwkvOrePBruKJibHTc5B2oNjM4nwumGXUFzDPzUFH
tlvO2f6OC8ciM270XsS8tJe0fs2FG+62Ew1X5yCr6NbbN15wIW91Af9dAP6e
PT4YepsLmmHXqUspcxCng530z5gLqsepcWYv/t7RN3W8cRzmCXKHe09JI5FP
HaNxA2NQuHp97bxrMsh2ZNWoB2cE3hg3XDe7KYNEBg5uWkkfgdjzN1YH+Mqg
5a/o53/3jID322pvbqAMSlEamd3bOAK7dE+va4mSQSaRGbcc8kag5GBcUFyB
DHqXsuzK4VsjUOovp682I4OUme9rXsmOQEX3WN7ugLnoVd0MtwRxwG9mca1G
8Fy0wu2YqMhODuxQ0O1VCp2Lsp6W3jXX4kDOwQC52adzke0Z61aWGgdiqxac
I5LnopKzG3mn5nHAI3PbUlQ+F6k80r21ZgDrq+te3nuEZdHnZ41mYo+HoSUi
9vFmcVm0NmfSsPXBMDx9V5q2Yo4sesX7/uFd4DBIMiV+C86TRXMJKc4ln2EY
c4je8GWlLLI4c/bXynPD8M2goENPTxZVrs7yPbZnGK7JTSGD27Kor/1kniZ9
CHIXF1sFB8gi935dzw1dQzCmfMupNlgWfb/lc0KzaQgubRYIOvJYFqkXvEq1
/TIEZ61E6i4kyaIubk+4yvMhOPJU2j6iQhY1zO1bFWMxBMsehO0aFZFDG+hO
t5hFbNgl51axQFwOWbWEbVX5wAa7p/stdCTlkPE1Uf/Tr9kQEyt3wkdGDrVL
STSKxLBhYeZjf/GFcojZYPT+4zU2zK199k1hrRx6sIBV0Ib18Yxs/BEDEzmU
0dX2kpbLAiH5kmd6pnIo1N9adyyLBeK09kZkLocys9fEtaeyQG6+gqWupRwq
ynKNqYrG+nxxpMm2o3KIXaY/xfNhgYHywx2q5+RQ2C6Xo5V7WRCyyVdROlgO
3fD7upzfhf3C5jhbqftyaD9SPPStlQlPNIujJELlUB/bpDCxkQmxWyfniz6S
Q9/ipsXPVTMhU+eazEyUHPow+GyVaQ4TfiK3maE0OZQkI3fp5G0mLLA83tVQ
LYd2Rrhp5mH/Y3wtcmH1Nzk0d8n6IL9VTPB+UWdWVCOHer6N7z6gxIQeEvKT
f8qhXYZJhNB8JmTdUX589Y8cMr+a+uL9LAP2fujWXzQohxapTR7e84cB1xc5
pdqKy6Pfy/0rOKEMeKMb224hKY9CuiyzfYMZ0HWqcZ7+HHk09CbBd14AA4xy
DPzWycojz3TLCjNvBtBMVh+dWiiPaGsi/UTPM+D1jX6puDXyyJn1Ov6BCfaP
7Wdduw3lUWTQuuAWKQbUX3dbKWAsj6Da5UmNGAMqF3g2Ke2TR6cMn8hWCjEg
x9x/t52FPPpe/ti8ZoIOd4tfzG22kUcZd5TcVzPooP6iPqvmjDzqtmxhi/2g
g6fdrqG8YHnkeikk7UIEHc5TeklN9+VR9oLK8DWP6XDiqcnh8VB5pF80dqU/
jA4mNTaE5mN5FJTYucoriA6Ku9wfZsbIo5Xv5pf23MR+WuHVxqTX8uieUczq
+lN0mNsmeynshzxibU09I4L9/ODowZagOnnk3y4PSVr4eekYPf9f8kjKTYdv
hP2/526VBV6/5VGj9EaZFxp06EzQKTjZLo+mOvq9/FfTIefsSREtljziyns/
055Ph5Dbry5uHMLzUduQuIqG/X8Mo0mNI49alG0vzZejw+Kaq+lK4/KouS3D
TESaDn4bQywkpuVR8bW0X4oidLDkvotqk6Yhr9qmWxvHSVgvSwk2zaUhqNrf
6jxKgpiq7vmfcjT08v62v4kcEgqOVulWzKehWXpbjSqbhJXFbT1ZijR08re1
1oUBEkb8RTbcWU9DbGWhurpWEmpiTZ55a9BQw6qXfw60kPDqY9is5yYamoqq
vNTUTILtwOL681tpSFvFYO9QIwll+zZcO7SLhvRhztnDdSQ8lbf5rGpGQ3yL
cAeBChLmLl0n52BBQzmX13ellJEQuFLg+JMDOP7KRO6BLyTc2JIxNX2Qht4H
iv7NI0g4fmhGu8GehlLbbx2vLiDhj33DPYkTNPT4eKhDTD4JVs5pv3UdaWjw
y3C/+ycSDK5ZXU5zpqE3fefDNueSoB79KsvHDXPCg/mjb0lITrg5/c6dhqSE
3XZwckhYlnHAbPAyDU34fuwcyyZBrnCCtPKioeEhVpJ0Fgnjfy1Wq96moS3r
+8d8Mkhw7Vt1xd6fhryZz3ip6SQMsqgvjwNoyHqTuXtzGgmtM4knpoNpqFSM
VmmUSkKpMu95/WMauhhh+dc5mYQdajV08QgaUtE7fKsoiYT3mxO260bSUH/w
0/BFmF/pmTanPqchmcQKoY6E/34vq7ym/QUNne0/cNIEc5T1+BXaSxpKf6O3
oeAlCfed4mk+yTRktP2H1Jt4EkQuXjn57hXe7/0bFTZgvnXVJGcgjYaOBoU8
ex9HwqV7o+ZWmTQU4y1c8/MFCfSw6tjAbBq6Y6MYcAbzqcgXjKK3NHQ8VCVV
GLNN2t7gtbk0fJ7rqpjFklCXo/jH7hOO9/DmLeq/9/H5nDWPC/DzvkIoA/OX
z5VXq4po6IW/19mTmHd+e14+VUJDtJpg3jLMH+ovzdP8TEPziEFmZwwJGm2G
jmfKaGgh39w4FXPqv6VvYytoyNXMS/IKZmXm0OyvKhpS+7x+kxHmmLFyC/Fv
NNT8dFvRMszzpqNf7KqhIYcdZzInokl4IOrGdK/F9XD0mXA7ZrG5BjtTf9JQ
5s+EknLMvguXhPytp6GBnIsdbzFTSuw/8r9pKG9Pr+N/79M91pat3dtMQ/Nn
x03/e9/O2Bjl6d1CQ///Pfz/ADwTW0k=
           "]]}}, {}}, {}},
      AspectRatio->NCache[GoldenRatio^(-1), 0.6180339887498948],
      Axes->{False, False},
      AxesLabel->{None, None},
      AxesOrigin->{0, 0},
      AxesStyle->Directive[
        GrayLevel[0], 
        AbsoluteThickness[0.2]],
      BaseStyle->Automatic,
      DisplayFunction->Identity,
      Frame->{{True, True}, {True, True}},
      FrameLabel->{{
         FormBox["\"P\"", TraditionalForm], None}, {
         FormBox["\"\[Theta]\"", TraditionalForm], None}},
      FrameStyle->Directive[
        GrayLevel[0], 
        AbsoluteThickness[0.2]],
      FrameTicks->{{{{0, 
           FormBox["0", TraditionalForm]}, {1, 
           FormBox["1", TraditionalForm]}, {2, 
           FormBox["2", TraditionalForm]}, {3, 
           FormBox["3", TraditionalForm]}, {4, 
           FormBox["4", TraditionalForm]}}, None}, {{{
           NCache[Rational[-1, 2] Pi, -1.5707963267948966`], 
           FormBox[
            RowBox[{"-", 
              FractionBox["\[Pi]", "2"]}], TraditionalForm]}, {0, 
           FormBox["0", TraditionalForm]}, {
           NCache[Rational[1, 2] Pi, 1.5707963267948966`], 
           FormBox[
            FractionBox["\[Pi]", "2"], TraditionalForm]}, {
           NCache[Pi, 3.141592653589793], 
           FormBox["\[Pi]", TraditionalForm]}, {
           NCache[Rational[3, 2] Pi, 4.71238898038469], 
           FormBox[
            FractionBox[
             RowBox[{"3", " ", "\[Pi]"}], "2"], TraditionalForm]}}, None}},
      FrameTicksStyle->GrayLevel[0],
      GridLines->{None, None},
      GridLinesStyle->Automatic,
      ImagePadding->All,
      LabelStyle->{FontFamily -> "Times New Roman", 18, Bold, 
        GrayLevel[0]},
      Method->{
       "DefaultBoundaryStyle" -> Automatic, "DefaultMeshStyle" -> 
        AbsolutePointSize[6], "PointSizeFunction" -> None, "ScalingFunctions" -> 
        None},
      PlotLabel->None,
      PlotRange->
       NCache[{{Rational[-1, 2] Pi, Rational[3, 2] Pi}, {
         0, 4.5}}, {{-1.5707963267948966`, 4.71238898038469}, {0, 4.5}}],
      PlotRangeClipping->True,
      PlotRangePadding->{{0, 0}, {0, 0}},
      Ticks->{Automatic, Automatic},
      TicksStyle->GrayLevel[0]], Scaled[{0.5, 0.5}], Center, Scaled[{1, 1}]], 
    InsetBox[
     TemplateBox[{
      StyleBox["\"e=0.5\"", Bold, 16, StripOnInput -> False],StyleBox[
       "\"e=0.6\"", Bold, 16, StripOnInput -> False],StyleBox[
       "\"e=0.7\"", Bold, 16, StripOnInput -> False],StyleBox[
       "\"e=0.8\\n\"", Bold, 16, StripOnInput -> False]},
      "LineLegend",
      DisplayFunction->(FormBox[
        StyleBox[
         StyleBox[
          PaneBox[
           TagBox[
            GridBox[{{
               TagBox[
                GridBox[{{
                   GraphicsBox[{{
                    Directive[
                    EdgeForm[
                    Directive[
                    Opacity[0.3], 
                    GrayLevel[0]]], 
                    PointSize[0.5], 
                    Opacity[1.], 
                    RGBColor[0.24720000000000014`, 0.24, 0.6], 
                    AbsoluteThickness[1], Thickness -> 0.006], {
                    LineBox[{{0, 10}, {20, 10}}]}}, {
                    Directive[
                    EdgeForm[
                    Directive[
                    Opacity[0.3], 
                    GrayLevel[0]]], 
                    PointSize[0.5], 
                    Opacity[1.], 
                    RGBColor[0.24720000000000014`, 0.24, 0.6], 
                    AbsoluteThickness[1], Thickness -> 0.006], {}}}, 
                    AspectRatio -> Full, ImageSize -> {20, 10}, 
                    PlotRangePadding -> None, ImagePadding -> Automatic, 
                    BaselinePosition -> (Scaled[-0.148] -> Baseline)], #, 
                   GraphicsBox[{{
                    Directive[
                    EdgeForm[
                    Directive[
                    Opacity[0.3], 
                    GrayLevel[0]]], 
                    PointSize[0.5], 
                    Opacity[1.], 
                    RGBColor[0.6, 0.24, 0.4428931686004542], 
                    AbsoluteThickness[1], Thickness -> 0.006], {
                    LineBox[{{0, 10}, {20, 10}}]}}, {
                    Directive[
                    EdgeForm[
                    Directive[
                    Opacity[0.3], 
                    GrayLevel[0]]], 
                    PointSize[0.5], 
                    Opacity[1.], 
                    RGBColor[0.6, 0.24, 0.4428931686004542], 
                    AbsoluteThickness[1], Thickness -> 0.006], {}}}, 
                    AspectRatio -> Full, ImageSize -> {20, 10}, 
                    PlotRangePadding -> None, ImagePadding -> Automatic, 
                    BaselinePosition -> (Scaled[-0.148] -> Baseline)], #2, 
                   GraphicsBox[{{
                    Directive[
                    EdgeForm[
                    Directive[
                    Opacity[0.3], 
                    GrayLevel[0]]], 
                    PointSize[0.5], 
                    Opacity[1.], 
                    RGBColor[0.6, 0.5470136627990908, 0.24], 
                    AbsoluteThickness[1], Thickness -> 0.006], {
                    LineBox[{{0, 10}, {20, 10}}]}}, {
                    Directive[
                    EdgeForm[
                    Directive[
                    Opacity[0.3], 
                    GrayLevel[0]]], 
                    PointSize[0.5], 
                    Opacity[1.], 
                    RGBColor[0.6, 0.5470136627990908, 0.24], 
                    AbsoluteThickness[1], Thickness -> 0.006], {}}}, 
                    AspectRatio -> Full, ImageSize -> {20, 10}, 
                    PlotRangePadding -> None, ImagePadding -> Automatic, 
                    BaselinePosition -> (Scaled[-0.148] -> Baseline)], #3, 
                   GraphicsBox[{{
                    Directive[
                    EdgeForm[
                    Directive[
                    Opacity[0.3], 
                    GrayLevel[0]]], 
                    PointSize[0.5], 
                    Opacity[1.], 
                    RGBColor[0.24, 0.6, 0.33692049419863584`], 
                    AbsoluteThickness[1], Thickness -> 0.006], {
                    LineBox[{{0, 10}, {20, 10}}]}}, {
                    Directive[
                    EdgeForm[
                    Directive[
                    Opacity[0.3], 
                    GrayLevel[0]]], 
                    PointSize[0.5], 
                    Opacity[1.], 
                    RGBColor[0.24, 0.6, 0.33692049419863584`], 
                    AbsoluteThickness[1], Thickness -> 0.006], {}}}, 
                    AspectRatio -> Full, ImageSize -> {20, 10}, 
                    PlotRangePadding -> None, ImagePadding -> Automatic, 
                    BaselinePosition -> (Scaled[-0.148] -> Baseline)], #4}}, 
                 GridBoxAlignment -> {
                  "Columns" -> {Center, Left}, "Rows" -> {{Baseline}}}, 
                 AutoDelete -> False, 
                 GridBoxDividers -> {
                  "Columns" -> {{False}}, "Rows" -> {{False}}}, 
                 GridBoxItemSize -> {"Columns" -> {{All}}, "Rows" -> {{All}}},
                  GridBoxSpacings -> {"Columns" -> {{0.8, 0.5}}}], "Grid"]}}, 
             GridBoxAlignment -> {"Columns" -> {{Left}}, "Rows" -> {{Top}}}, 
             AutoDelete -> False, 
             GridBoxDividers -> {"Columns" -> {{None}}, "Rows" -> {{None}}}, 
             GridBoxItemSize -> {"Columns" -> {{All}}, "Rows" -> {{All}}}, 
             GridBoxSpacings -> {"Columns" -> {{0}}, "Rows" -> {{1}}}], 
            "Grid"], Alignment -> Left, AppearanceElements -> None, 
           ImageMargins -> {{5, 5}, {5, 5}}, ImageSizeAction -> 
           "ResizeToFit"], LineIndent -> 0, StripOnInput -> False], {
         FontFamily -> "Times New Roman", FontSize -> 18, FontWeight -> Bold, 
          GrayLevel[0], FontFamily -> "Arial"}, Background -> Automatic, 
         StripOnInput -> False], TraditionalForm]& ),
      Editable->True,
      InterpretationFunction:>(RowBox[{"LineLegend", "[", 
         RowBox[{
           RowBox[{"{", 
             RowBox[{
               RowBox[{"Directive", "[", 
                 RowBox[{
                   RowBox[{"Opacity", "[", "1.`", "]"}], ",", 
                   InterpretationBox[
                    ButtonBox[
                    TooltipBox[
                    GraphicsBox[{{
                    GrayLevel[0], 
                    RectangleBox[{0, 0}]}, {
                    GrayLevel[0], 
                    RectangleBox[{1, -1}]}, {
                    RGBColor[0.24720000000000014`, 0.24, 0.6], 
                    RectangleBox[{0, -1}, {2, 1}]}}, AspectRatio -> 1, Frame -> 
                    True, FrameStyle -> 
                    RGBColor[0.1648000000000001, 0.16, 0.4], FrameTicks -> 
                    None, PlotRangePadding -> None, ImageSize -> 
                    Dynamic[{
                    Automatic, 1.35 CurrentValue["FontCapHeight"]/
                    AbsoluteCurrentValue[Magnification]}]], 
                    "RGBColor[0.24720000000000014, 0.24, 0.6]"], Appearance -> 
                    None, BaseStyle -> {}, BaselinePosition -> Baseline, 
                    DefaultBaseStyle -> {}, ButtonFunction :> 
                    With[{Typeset`box$ = EvaluationBox[]}, 
                    If[
                    Not[
                    AbsoluteCurrentValue["Deployed"]], 
                    SelectionMove[Typeset`box$, All, Expression]; 
                    FrontEnd`Private`$ColorSelectorInitialAlpha = 1; 
                    FrontEnd`Private`$ColorSelectorInitialColor = 
                    RGBColor[0.24720000000000014`, 0.24, 0.6]; 
                    FrontEnd`Private`$ColorSelectorUseMakeBoxes = True; 
                    MathLink`CallFrontEnd[
                    FrontEnd`AttachCell[Typeset`box$, 
                    FrontEndResource["RGBColorValueSelector"], {
                    0, {Left, Bottom}}, {Left, Top}, 
                    "ClosingActions" -> {
                    "SelectionDeparture", "ParentChanged", 
                    "EvaluatorQuit"}]]]], BaseStyle -> Inherited, Evaluator -> 
                    Automatic, Method -> "Preemptive"], 
                    RGBColor[0.24720000000000014`, 0.24, 0.6], Editable -> 
                    False, Selectable -> False], ",", 
                   RowBox[{"AbsoluteThickness", "[", "1", "]"}], ",", 
                   RowBox[{"Thickness", "\[Rule]", "0.006`"}]}], "]"}], ",", 
               RowBox[{"Directive", "[", 
                 RowBox[{
                   RowBox[{"Opacity", "[", "1.`", "]"}], ",", 
                   InterpretationBox[
                    ButtonBox[
                    TooltipBox[
                    GraphicsBox[{{
                    GrayLevel[0], 
                    RectangleBox[{0, 0}]}, {
                    GrayLevel[0], 
                    RectangleBox[{1, -1}]}, {
                    RGBColor[0.6, 0.24, 0.4428931686004542], 
                    RectangleBox[{0, -1}, {2, 1}]}}, AspectRatio -> 1, Frame -> 
                    True, FrameStyle -> 
                    RGBColor[0.4, 0.16, 0.2952621124003028], FrameTicks -> 
                    None, PlotRangePadding -> None, ImageSize -> 
                    Dynamic[{
                    Automatic, 1.35 CurrentValue["FontCapHeight"]/
                    AbsoluteCurrentValue[Magnification]}]], 
                    "RGBColor[0.6, 0.24, 0.4428931686004542]"], Appearance -> 
                    None, BaseStyle -> {}, BaselinePosition -> Baseline, 
                    DefaultBaseStyle -> {}, ButtonFunction :> 
                    With[{Typeset`box$ = EvaluationBox[]}, 
                    If[
                    Not[
                    AbsoluteCurrentValue["Deployed"]], 
                    SelectionMove[Typeset`box$, All, Expression]; 
                    FrontEnd`Private`$ColorSelectorInitialAlpha = 1; 
                    FrontEnd`Private`$ColorSelectorInitialColor = 
                    RGBColor[0.6, 0.24, 0.4428931686004542]; 
                    FrontEnd`Private`$ColorSelectorUseMakeBoxes = True; 
                    MathLink`CallFrontEnd[
                    FrontEnd`AttachCell[Typeset`box$, 
                    FrontEndResource["RGBColorValueSelector"], {
                    0, {Left, Bottom}}, {Left, Top}, 
                    "ClosingActions" -> {
                    "SelectionDeparture", "ParentChanged", 
                    "EvaluatorQuit"}]]]], BaseStyle -> Inherited, Evaluator -> 
                    Automatic, Method -> "Preemptive"], 
                    RGBColor[0.6, 0.24, 0.4428931686004542], Editable -> 
                    False, Selectable -> False], ",", 
                   RowBox[{"AbsoluteThickness", "[", "1", "]"}], ",", 
                   RowBox[{"Thickness", "\[Rule]", "0.006`"}]}], "]"}], ",", 
               RowBox[{"Directive", "[", 
                 RowBox[{
                   RowBox[{"Opacity", "[", "1.`", "]"}], ",", 
                   InterpretationBox[
                    ButtonBox[
                    TooltipBox[
                    GraphicsBox[{{
                    GrayLevel[0], 
                    RectangleBox[{0, 0}]}, {
                    GrayLevel[0], 
                    RectangleBox[{1, -1}]}, {
                    RGBColor[0.6, 0.5470136627990908, 0.24], 
                    RectangleBox[{0, -1}, {2, 1}]}}, AspectRatio -> 1, Frame -> 
                    True, FrameStyle -> 
                    RGBColor[0.4, 0.36467577519939387`, 0.16], FrameTicks -> 
                    None, PlotRangePadding -> None, ImageSize -> 
                    Dynamic[{
                    Automatic, 1.35 CurrentValue["FontCapHeight"]/
                    AbsoluteCurrentValue[Magnification]}]], 
                    "RGBColor[0.6, 0.5470136627990908, 0.24]"], Appearance -> 
                    None, BaseStyle -> {}, BaselinePosition -> Baseline, 
                    DefaultBaseStyle -> {}, ButtonFunction :> 
                    With[{Typeset`box$ = EvaluationBox[]}, 
                    If[
                    Not[
                    AbsoluteCurrentValue["Deployed"]], 
                    SelectionMove[Typeset`box$, All, Expression]; 
                    FrontEnd`Private`$ColorSelectorInitialAlpha = 1; 
                    FrontEnd`Private`$ColorSelectorInitialColor = 
                    RGBColor[0.6, 0.5470136627990908, 0.24]; 
                    FrontEnd`Private`$ColorSelectorUseMakeBoxes = True; 
                    MathLink`CallFrontEnd[
                    FrontEnd`AttachCell[Typeset`box$, 
                    FrontEndResource["RGBColorValueSelector"], {
                    0, {Left, Bottom}}, {Left, Top}, 
                    "ClosingActions" -> {
                    "SelectionDeparture", "ParentChanged", 
                    "EvaluatorQuit"}]]]], BaseStyle -> Inherited, Evaluator -> 
                    Automatic, Method -> "Preemptive"], 
                    RGBColor[0.6, 0.5470136627990908, 0.24], Editable -> 
                    False, Selectable -> False], ",", 
                   RowBox[{"AbsoluteThickness", "[", "1", "]"}], ",", 
                   RowBox[{"Thickness", "\[Rule]", "0.006`"}]}], "]"}], ",", 
               RowBox[{"Directive", "[", 
                 RowBox[{
                   RowBox[{"Opacity", "[", "1.`", "]"}], ",", 
                   InterpretationBox[
                    ButtonBox[
                    TooltipBox[
                    GraphicsBox[{{
                    GrayLevel[0], 
                    RectangleBox[{0, 0}]}, {
                    GrayLevel[0], 
                    RectangleBox[{1, -1}]}, {
                    RGBColor[0.24, 0.6, 0.33692049419863584`], 
                    RectangleBox[{0, -1}, {2, 1}]}}, AspectRatio -> 1, Frame -> 
                    True, FrameStyle -> 
                    RGBColor[0.16, 0.4, 0.22461366279909056`], FrameTicks -> 
                    None, PlotRangePadding -> None, ImageSize -> 
                    Dynamic[{
                    Automatic, 1.35 CurrentValue["FontCapHeight"]/
                    AbsoluteCurrentValue[Magnification]}]], 
                    "RGBColor[0.24, 0.6, 0.33692049419863584]"], Appearance -> 
                    None, BaseStyle -> {}, BaselinePosition -> Baseline, 
                    DefaultBaseStyle -> {}, ButtonFunction :> 
                    With[{Typeset`box$ = EvaluationBox[]}, 
                    If[
                    Not[
                    AbsoluteCurrentValue["Deployed"]], 
                    SelectionMove[Typeset`box$, All, Expression]; 
                    FrontEnd`Private`$ColorSelectorInitialAlpha = 1; 
                    FrontEnd`Private`$ColorSelectorInitialColor = 
                    RGBColor[0.24, 0.6, 0.33692049419863584`]; 
                    FrontEnd`Private`$ColorSelectorUseMakeBoxes = True; 
                    MathLink`CallFrontEnd[
                    FrontEnd`AttachCell[Typeset`box$, 
                    FrontEndResource["RGBColorValueSelector"], {
                    0, {Left, Bottom}}, {Left, Top}, 
                    "ClosingActions" -> {
                    "SelectionDeparture", "ParentChanged", 
                    "EvaluatorQuit"}]]]], BaseStyle -> Inherited, Evaluator -> 
                    Automatic, Method -> "Preemptive"], 
                    RGBColor[0.24, 0.6, 0.33692049419863584`], Editable -> 
                    False, Selectable -> False], ",", 
                   RowBox[{"AbsoluteThickness", "[", "1", "]"}], ",", 
                   RowBox[{"Thickness", "\[Rule]", "0.006`"}]}], "]"}]}], 
             "}"}], ",", 
           RowBox[{"{", 
             RowBox[{#, ",", #2, ",", #3, ",", #4}], "}"}], ",", 
           RowBox[{"LegendMarkers", "\[Rule]", "None"}], ",", 
           RowBox[{"LabelStyle", "\[Rule]", 
             RowBox[{"{", 
               RowBox[{
                 RowBox[{"FontFamily", "\[Rule]", "\"Times New Roman\""}], 
                 ",", "18", ",", "Bold", ",", 
                 InterpretationBox[
                  ButtonBox[
                   TooltipBox[
                    GraphicsBox[{{
                    GrayLevel[0], 
                    RectangleBox[{0, 0}]}, {
                    GrayLevel[0], 
                    RectangleBox[{1, -1}]}, {
                    GrayLevel[0], 
                    RectangleBox[{0, -1}, {2, 1}]}}, AspectRatio -> 1, Frame -> 
                    True, FrameStyle -> GrayLevel[0.], FrameTicks -> None, 
                    PlotRangePadding -> None, ImageSize -> 
                    Dynamic[{
                    Automatic, 1.35 CurrentValue["FontCapHeight"]/
                    AbsoluteCurrentValue[Magnification]}]], "GrayLevel[0]"], 
                   Appearance -> None, BaseStyle -> {}, BaselinePosition -> 
                   Baseline, DefaultBaseStyle -> {}, ButtonFunction :> 
                   With[{Typeset`box$ = EvaluationBox[]}, 
                    If[
                    Not[
                    AbsoluteCurrentValue["Deployed"]], 
                    SelectionMove[Typeset`box$, All, Expression]; 
                    FrontEnd`Private`$ColorSelectorInitialAlpha = 1; 
                    FrontEnd`Private`$ColorSelectorInitialColor = 
                    GrayLevel[0]; 
                    FrontEnd`Private`$ColorSelectorUseMakeBoxes = True; 
                    MathLink`CallFrontEnd[
                    FrontEnd`AttachCell[Typeset`box$, 
                    FrontEndResource["GrayLevelColorValueSelector"], {
                    0, {Left, Bottom}}, {Left, Top}, 
                    "ClosingActions" -> {
                    "SelectionDeparture", "ParentChanged", 
                    "EvaluatorQuit"}]]]], BaseStyle -> Inherited, Evaluator -> 
                   Automatic, Method -> "Preemptive"], 
                  GrayLevel[0], Editable -> False, Selectable -> False]}], 
               "}"}]}], ",", 
           RowBox[{"LegendLayout", "\[Rule]", "\"Row\""}]}], "]"}]& )], 
     Scaled[{0.5, 1.01}], ImageScaled[{0.5, 0.5}],
     BaseStyle->{FontSize -> Larger},
     FormatType->StandardForm]},
   AspectRatio->NCache[GoldenRatio^(-1), 0.6180339887498948],
   Axes->False,
   AxesLabel->{None, None},
   AxesOrigin->{0, 0},
   AxesStyle->Directive[
     GrayLevel[0], 
     AbsoluteThickness[0.2]],
   BaseStyle->Automatic,
   DisplayFunction->Identity,
   Frame->False,
   FrameLabel->{{
      FormBox["\"P\"", TraditionalForm], None}, {
      FormBox["\"\[Theta]\"", TraditionalForm], None}},
   FrameStyle->Directive[
     GrayLevel[0], 
     AbsoluteThickness[0.2]],
   FrameTicks->{{{{0, 
        FormBox["0", TraditionalForm]}, {1, 
        FormBox["1", TraditionalForm]}, {2, 
        FormBox["2", TraditionalForm]}, {3, 
        FormBox["3", TraditionalForm]}, {4, 
        FormBox["4", TraditionalForm]}}, None}, {{{
        NCache[Rational[-1, 2] Pi, -1.5707963267948966`], 
        FormBox[
         RowBox[{"-", 
           FractionBox["\[Pi]", "2"]}], TraditionalForm]}, {0, 
        FormBox["0", TraditionalForm]}, {
        NCache[Rational[1, 2] Pi, 1.5707963267948966`], 
        FormBox[
         FractionBox["\[Pi]", "2"], TraditionalForm]}, {
        NCache[Pi, 3.141592653589793], 
        FormBox["\[Pi]", TraditionalForm]}, {
        NCache[Rational[3, 2] Pi, 4.71238898038469], 
        FormBox[
         FractionBox[
          RowBox[{"3", " ", "\[Pi]"}], "2"], TraditionalForm]}}, None}},
   FrameTicksStyle->GrayLevel[0],
   ImagePadding->All,
   LabelStyle->{FontFamily -> "Times New Roman", 18, Bold, 
     GrayLevel[0]},
   Method->{
    "DefaultBoundaryStyle" -> Automatic, "DefaultMeshStyle" -> 
     AbsolutePointSize[6], "PointSizeFunction" -> None, "ScalingFunctions" -> 
     None},
   PlotLabel->None,
   PlotRange->Automatic,
   PlotRangeClipping->False,
   PlotRangePadding->{{0, 0}, {0, 0}},
   Ticks->{Automatic, Automatic},
   TicksStyle->GrayLevel[0]],
  InterpretTemplate[Legended[
    Graphics[{{{{}, {}, {
         Directive[
          Opacity[1.], 
          RGBColor[0.24720000000000014`, 0.24, 0.6], 
          AbsoluteThickness[1], Thickness -> 0.006], 
         Line[CompressedData["
1:eJw123c8Vf//AHB7c90rI8ouIpQRiV7vhIhklOSTEVJUtFAiWYWiUtmVHYpE
ZYQjSUIIkX2uvfe49u98//j5x+P5uMf7nPd6vV8v53ElHNzNLzDQ0dFlM9LR
/e+3z4V/+9ckVjABuv/94EBJK34sILyCXTW7IERPOHMgYXg/ZQWTQkHnmQgj
aT+dExwr2B1Ox052wq2O519dYljBhndwPSATvpJylBa4SsMM2SLOixBm7N9l
8WaOhu18vHZVhnCcJFtO8RgN+/Hs8js1wvscxtha+2jYgMLKdn3CVUl1jrMd
NKw+8XuRFWEbak4ZVzMN27KcCrtKeEH82XbZWhqWOZoYHkQ4zP7mraPfaZiF
GGvFK8ISiacbbL/SsIAJU9kiwoW96nLe+TTM91ZeeSvhQdv13twUGhazLzlE
iB4Hn9c9mnXxNCwuIbtQizClp/zl8HMaJqZWK+JIGNkEG4kG0TDGsAs+Xwi3
JlxMP+hDw5SE/b37CV/tMqQ/fYuGTdyfeE9hIPr3H0/BIycaltslmutFeF/8
DPntOaJ/l9L9swn/7Gi6UnGKhm2sb4YMEl44Gy25okvD1HmaNc8x4mBiJR7h
vIuGjc5+V3diwmEgmmHUfycNu6h6s/Id4bttA0df8dOwENaKsEXCGZaZK83M
NEyc4lX1hBkHhtPKF44MLWMXH5dy9LLgEPNiW/m5nmVMTqTmlgYrDkotS8K3
W5ext1pWO18QPmfxtTGnahkrZSzda86GwxczXa0db5exwvcrVqPsOBg/2x2t
/mYZczquV3uKA4f+RrY58+hlLLidK6CCMK/p77ehD5excq/z5amcOLiaWPIt
X1zGtttaxQRx4yBmdGnsj+wyJntH6kEeGYecfF6To+LL2M1PtiMmFBwO7yj6
+ElwGRs8vs4yRdh2kv1ONMsy1lTH56e6DYfXT96x2gwsYVvTQkF9AjiItkxJ
j7xZwrLrfHUqdxDtaUWHnI1ewpa2dUmF7yTaS4OJmoglzHzodqeVKNGe59P8
bN8lTKStpYUmRrQnpKxz878ljF7g+q7/pIj2bDzsNgWWMLJALt07OaK9Hzu/
u/MsYftetConyxPtKVbtpjIvYTYCO84l7CXa2xKY+r6wiAX4oVexikR7SYU+
oU2LmIOA/o5CZaK9obXYbRGLWO2xfwcfHsJhp3tAixzzItaoMMXsfxIHoYF9
jgobC1gVlkH+YUqst7O9s0qLC9iVg3z0XOY4sB3VIqkNLmAqJdMvk0/hMCew
ZAg/FrDli9JDc2dxqC5zwSyCFzAvmYp3khdw+K4iZGLpu4ClLTQcj3LGoSyj
qsvKYwGz3la/znUJh/xIqVWbCwuYhI93OuNl4nmdu1Uv6S1gFb89rghcx+EW
j1mWD/MCpq94rrTFFwf3wC0Nv415TFihTPSuHzGftOyf/ovz2EqaVY20Pw52
fRyDDwbnsWQTTVJAEA7Hv1SKPfsxjzmL1RQ7PSLm21bjZVrwPBbxsY23PhaH
mmyx+/XM89jZJVE/kyIcOCJcFFc25rAff4dj/vuKg6FbfpfU0hyml5N3/kop
0T/FYwfvDM1h7lVn+GK/Efvlg9uc1M85LPxZ+D2xGhwqP5Y63QmZw0oeu7QN
dOKAff7PUJpzDhOZCRXzYqDC5su0ZRPGOWyy/5YSEzMVDntOp91Zm8W6LJ69
eslKhbIDgQwN47OYL19R9g8uKpQUZH29UzeLnXW5Zf6fIBWKi1YUGsJnMQaL
piAHBSp8Ko2mePPOYpGFNyMpNlSYrHr7a5V1FntqrXbF154KuxsL7t/dmsGs
A/R9pxypENPXNuUzNYMxlERd63elgg+rUK1f3QxGXi5q3H6HCnpmMYHBITOY
gmfQ3YooKrQOxCw8pZvB4Nu98bNtVBDtMjsjNTONJfuYtyR3UuHp1PUf0r3T
GP52PWS+lwq3+PKSZEqnMX/G68/ej1BB20bZWuHONObGVFV9b5UK9TPKtRqz
U1jf2Hz6R7E+mBVUzT5JncTWrya1V1/rA42j9tdv/pnEZE9ILdV79MF9t8dq
0d8msf2rFpXd3n3A+2OgtCdpEjvbZ1TEH9wHijde1l91mMSO9fQPz8T2gWvd
0vSj/gls7qztpuOPPhi4X6RcPTiOBf310qyU6oe97weXxv+OY310el+Z5Prh
Zhv5K6lqHAv5G+9suq8fGBRdj55JH8eiQh3j2LX7QaJT+NSQ8zhmXx9FYTnT
D7ZqPh5MI2PYCdK3Ta3wfmgbPVyIxkaxY19eb7NjHADKxeVw3vZR7DLvdmac
cwCMBz444j9HsQPPhyVvbBuA8h5x0v20UcyAIhJRs2sAspoZnDH7UWxzy6zF
1HAA7pVW8R1uG8GE+q45dzwfgEJNv1HuqhHsFN2vgYBXAzBfoI51fxrBrrS+
vAJvB+BSXoarb+QI5u6d6LhYPADmb8O+lZwYwZzlFBKt+wdg1zMT90OVw9h2
+j90mhqDYM/DqseZP4xVFboe0jo6CHGPMOHOpGEs53MZ7bTJIPA82Ffl7TeM
VXLPzjU6DQLNm7KzWHMY4zLi+TseOQh1Tq01Gh+HsIKCR/en5wfhpobt7gOv
B7HPpndNlGqHQOPxiUOW4YQj3XY7tw/Beq+WqafPIJbAlP2tZHgIgh6KeH+x
HsTS6ZuSa5iGIar13+8DgoOYwqjs0g00DIW3LDzUnw5gH3aukA3LhsGnWifs
jN8AZmcWOf+2fhiO7FB+4+U2gDmf5cna2zsMNd95fxUYD2BWMhEGmXQj0Emp
36HBPoBNrP3yv6s3Apu5BpUaAf0Y/930N2OtI1DBpNFudb0fC/7gPdY1OgIP
rWSmbtv3Y8oqz0LX10eAl45FqOhwP/bpLLn3h9QoSJz8fvngWh92ZraN7enN
UdCd1ObTvNWHgYDwN/8dYxC6R8XhkDMVU13UrdCLGQfJKMXfvpZUbO9s7WnT
3HEoYZDTKNenYv6ndbxfVI/DTKc4j54MFTtvd1W4bmUcrCJ4ik1GcCz2o3A+
p90E7J4fJTu44lh6X23RZbVJKLcb9Em1xrESqY/2jmaTYF2HDw8dxzFnn0MH
E69OQnhaW+lleRxrvcKJTaRPwsiHsOaxf72YR/zQrZEdUxB050ggubsH+3uV
9YWi4DQUmmucjSrtwfIzPJJw9WkYl1dSEnndg108GS8/ZDUN5j07OqXterAV
06T86fhpkDhKU9agdmOJR/VecfHNQBnXhz7bwS7s0a2nJp1pM7D8ZofO+8kO
rFkjUkhpbhZ4d+49FFrbgbknvlmr5JgDubhDqs6ZHRhtf1ZvstQcnHthvVv8
QgfGExh5TdNyDipCYjhedLVjV1BS9XzZHDy+vq35bu0/bKehNPONN/OQNiVV
Z5X5D/NsrfXfKpmHsssqP9Qe/sPy3hKrqmMeZi+YF0zr/MOesZ+7jQkugKX1
03jH4jbMVV2Ot+7lAogf5XIyymzFbu/NnzqduggHy0VsZB+2Yic6zgut/lwE
c215S+YLrViOwCVTjolFCFY/boCJt2LtIY+Ub6ktwZh8yF6VmL8Yl+Wxg89/
L8GnbUyLwg9bsL0q1jL7t9Hg9zO+qWWnFuwNj5bwQaDBEI/UcItOC6Z2g2PX
d1cabGfXaY/YbMbiVD1VHb/T4N6GXymDZzPm3MQvvea9AgZDa8FjTk2Y+vaH
X34yrQHXSyl5Lr0mzEegfERabQ0ajxo1Kuxqwsqati2wOK+BVVKc8PXBPxhu
odlv82sNXM4d/LB84Q/mk61/7VbUOoQ1ef5jutiIkV98GBI12gQT/9e+u481
YoZjZ/SOBG0CZV+VpIFMIyZ94YjjcukmHBCR7xBoaMD6W75HS6hswZlnlxil
G+uxPUHPrYBCh+J8+08fbqrDJJ4vpHWR6ZFkp3Kif2QdRs9++4ysCj3K0ggY
qzSvw16xet4sP0WPvs6L+xk112JnuXe4/Y2hR10uthlWLTXY06UrWY+lGZCY
ZfvqjdZqTE3+lVOHISNKVWx487ajErMWbH2mWsWMTg2tDMknVGLPx4pEN6eY
EdNracVcm0rs4oSFwpwgC3Li9i4pxL9jye5ssmauLEh6Qrr911AF9ifbn5bB
y4pSMr0pE3PlWCVds8mF82zI4nza2WufyjFv8cMpyY/YEOP2xsQFj3Ls9Iqh
YPdnNlTFa2S7Oothb1725mpysCP9+sToHZul2H6aQNbePHakZ2jMcV6gGNul
HmeM1jhQamFSjEtsEfYhPtz0ohQnYpJd3n1jRxG2Uesepm/EiSpZko8GShZi
t1INS7bHcSLdymWfNMUv2LXz7l1BKlwoVeUEZ87HzxifvnNdrxUXYkpJjv2i
+hnT2ZUz8suXC1X6n/jyU/MTdhz+ehyo4kK6kDI9qp+HpZBzuzpNuVFqDs13
7tdH7KxIl73IDW7EJGrCtWb8EWt13BOORXKjynWaLJdFLvY6zaZVvIkbPbj1
qvJc2XvsVexujS8GPEjfwoB6tfIdZphYMBLqxINYlOc37tVkYXPvwzxj/XhQ
8LSBelJrBtbG60s+m8+DglwXMgenUrENF5PdHbwkdP2SU29Bbwrm9cn8c70M
Cdk6t2wLa0zGdnSvmuRpk5Cxk+7xc9+SsF6t/Zz3zUnooMMnP8W8REzCYfSA
ijPxebmBK73+G0yPGmX58zYJyZTI/k2TeYUduxMuqxFGQl35I1lTYzFYqlIU
Z2ImCX35UM3/vC4Ki7iVUf+kgISevcu4r57zAivnZHx/opKErrwNGe98Eok9
OWiU0tpAQvoplyzvX3+KXY2eX5HpIKEjh58FGKY/xmpCvmtBPwktqZlZRbqE
YF9eaxwRHiehdwpkxc69QRhfYPnuglkSKj+ezGqA+2GmcjVnti2TkJymZH67
sxdWqJwdtm+NhGQtdEtbO65i6gHOFRybJERzDJFdaDiLKdvtOZm8Rfx9ybR5
mDwC26uV9UuEz/GWaGMbTuCyq2MvG+FKIdv5E7Qb4Pd4Irl1nYSs9/QcK7l+
FzzFtAodVoj2diiZvFz0hx3bvI9kL5DQ0V3ut42VHwB2xMS+YIqEIhQ+JDO6
h8HxfR8DAoZJqF1tuq74XQTMrgg78PaSEOVN9JrGrWdw4N9DBse/JKSRUvD0
ReRzsLGz+OhTQ0I2b9t2zeS+hNcvxhnty0go4N1ysVFDNGDKNq2kjySU8UHQ
9O1kLLi+LDZ8kkxC9fnqgwxcCbAyZFtBjSSh+YIz3rZyr4FsTBriCCAhMdyo
KUwlCY4kJdPNniMh5b7OhEKdZDBoe+n1xYCEdAcuXxwySwGGcdmXjiok5Dry
aP3ItTRYtc6QC2EmId8xkZ/ufukw1fqnhX2SBz2dePfsVcRbUFbrCnrYzIM+
z9TuXnmfCdJeVabhr3gQ3QqnWe5oNiiW7rp5cTcP4luLF+mh5cBIcnnvFRYe
9HyTf56ZKRe0q2aiXg9yo3S69FIVvo+g6iZATkriRrVMVeZP9ufDPqHJ9i5e
biTAzeKr71YAagObL3c0caJbxyY/1kwUQPWLZzt7szhRk3/LkMnlQhA4qXVB
P5AThS8lm565VAQMIdEGQirE/sdB+pLDV3B8IRZ/9gkHms+7UxtqicHIThbD
mMPs6NL7pcfOb77DfkG77NiXLCja0PVtRs93sORf8s25zIKqhrq/je2sBCOb
B9PDR4h4JvFjyS2hEi7HbqAmIv71vnxu7xX7AxaP7deoOM6MLP32qYY8/wnR
a83MeVxMSNfctTPzYS2QTH16f32jRxlv3384VFcLw6sW7SkJ9IhzYyrwN28d
CMx4f/7rRY+a3t7cOxtbB6+Wuuh1lOiR/YaPr8b735A8+dMOJdMhn4wnYj8b
G0CpfM7+6f4tmNkcufOeoxESJ/j+053bhOQ9HE6LexvhVlN8Y2r+JjD7GWs8
vN4Ie1cS/l3U2IS6PX/wrNVGmPtv2LDLcAOs/Tr2z3E1AW3HhMbjR8T5lrUm
ckipCQYyLzmEW65BWcsOliCzJhiuKZHdI7kGEnJ2HfxRTZA3T5KS/7oKIy39
AQfFmuGEUrWM8sIKeMpNNt/f3wLOh98YkfxpIHuap+yXRQsstjpZUU7ToMNP
KYPi2QI3P7ieid1DA+2/131Si1vgA/tlF4WWZWC6vyRdffQviHftKdFTWobn
f7c8SJatoGs9Ubi6tgj7LPKpBV6toFr5Z6/Wv0Wob3Q+YR/bCj0ummj40yJw
1P2W/tjVCr9Dm5GH+yIEVMQ3mzu2gdHIBr/J6ALc+KC+P+raP/jwhMdweGoe
eBXGEw5H/gOXgIik/X/mISfrNdtw/j+4/v0x1pQ/D2NpzLj68j+wS3+6ss17
HhwSmiPafdvhXNzdmrsc82AW6j6x41EHOFnalU4fnIMpFimrH+87oCXj04Cc
BJEvBbV+v1rfAYkR+3res81BtZ92fBm5E8her3P9/80C8uQ8bh/TCcfoF09a
3p2FfY5v36akdcH20M8OM3UzUI9b8xn/7ALVy3fzlQtn4Iotj9/CSBfMMQUU
5KTMQMZZD0u9vd0gpco0aXp3BsRNjzIP53XD/ugMcTmFGSBp9zrIlfdABuNL
+n1q08AQ6i0Z0dsDQZ4mkwnbpmGphb9vdrMH3sYfqvtvYQq6rhifL9LuhWa5
709qP01BRkKRncHXXtj75CLP2YNTIL5pqKjyHw7X/OeynEwnQThVkGfQFYdA
iYxdQaqTwHd8cDLKG4eP3pqxw0KTwBJ1P3uVqOPzDg0be/VNwIRCwd6Kfzjs
lH2XlHp7AopspOXNLKnw3iG8+QWRj+cxznEwOlMhNL7aNZ7I199nYmOfPKjg
oHEiruP+OCQuWmcJvaTCqckaDTrzcXgQ/mwP3kzUuUzV0m1LY2BeuinjbtYH
12mihUrHx2BsR7t0uHE/hNkKMtXyjcLsNeH5SJt+ED9Zt2VINwq0yv++xbj1
g4WEU8nyxAgwX+2xSX3aD8wf+sy6q0ZAvLQ/6mtLPww8izWo8BmB0zZTbGPn
BuCq63+rgTPDcO6jUtv01QEwQeeU84h6x4H5etrivQEo3pP8H2vDMFzLnj9C
nzQA/km2VdI5wxC2QfMWGhwAzcVne8XdhqH8FeOk/tVBOFiZegxbGIKfs7pf
je8NwvpPl3vyQ0NQr/cg1PzJIKhcczpT2DYEnZNsu20/DkK92OcQ5a9DsKTN
Y+exSNSN2iqWbwKHQL5H6E+K7xAYmhQnkYWHIEpU8TNdxDB8qZnq1/tvEH6e
dVQYeDUM4j4/6kZMifrxRUzaz+xhiGcO4E7UH4T/OBmjIn4Pgw53Q/Nx5UEQ
p7V57uAegX2RGYcfcwxC1h9/DY3HI3BKvS85qmwAyoL+fnUPG4WF1AC+VJUB
mMY4VC3iRuFRWKGmr/wAiK/B+wNZoxAjX//8gtQABF7PStj4NQqSivkWjnwD
YGDr5/uIfQxazudeJC30Q5P6HngbMgZ7TrjOcxf2w+CYT0XPg3HQnI+2bzXs
B+mWXXsEiHVx9/NfmUadfnAorX9yInMcmH7yBbUd6oeeJ+I2JbXj4LKD059H
sR/+qVYux/JOwMdH5/SF+fqh7h6nwum4Ceh65Nf9pLcP8ihx0bXZkzDjFyWm
6d8HM2s6mwzYJEw9yZP8eLcPlAbHnTQbJ+FBgdddZc8+eF+grZw5NwkBQ7Nt
Fpf7IO0cte6B+hQkWotN81j2QUy6LIPOtykoN8zrO6XQB/c0C64UtkyDqpUC
LaGPCson9rx4MzgNXH8vXzzRQ4Vhu/ivD5amQUZHNoq5gwoZFRAsxzUDImwr
y4//UIE8ItVCI/axRJjS4aVyKvQrT1x/eX0GJvvOtOxOosLDap/setoMbCi9
Y3hL7Ju+P2pHdOhnwejP5Wo1RypodU61fGafBZbclpIaOyrMTNqvJwjPgoqS
DSvrWSqc5dMzuqw1Cybc6vTVRlSQt+UeZb0/S+y/tBoHZSo0zL+SPsI6B73a
AZnFjFQomzENlyLNwRH1wAh5eirkTDIuMQvOQXLkr9bETRwihl1+1uyeg63z
614xKzgYd6q5ntKfgw6H5ZNfp3Gorvj94WLwHBxEAyI1XTiUP9vQjGCch5KV
XqbBIhxyI3JTrnHOg8FnVcm2AhzePHLksuCbhz2NRXN1n3G4F/yrW1BqHspj
78R9/4iD1p2X95N05sE+bG9gVyYOhfYKVZ/858GC+V99YRzRnpKNWefWPFju
TWfbvIdDOuPxjxfZFkBoO5/xIV8cEtoOkBd4F6BovvyEz10cQvx4/3BJLsD6
9Y077LdxON/w3fSw7gJUvDBbO3kdB4q7nGlSyAI4CLHNhjr97/+tgrkKzxbA
xeKmIL0jDpsCTLzFsQvgq5FZdPc8DmNl3Q1NWQtQkGTicNcWhwqeZyeZfi+A
v+j7rhQrHG7mLJtcJC9C1vb4M1EncHANGMiZ374I6GtbyFFjHOwt//Dcl1wE
tviyjfnjxHhuZtXHqCzC4raGNFsDIrkxsTWpOb0IQ48bo62P4tAyWXlCIW4R
+oPXnccO4lDz7WN2UfIivBdRv1ijQYz3y9fc+u8WweqErE+2Og7vtW//ti1Z
hCcxce0+ajgEh8ufeNqzCLWZd4TRfhwOKEQaz0sugcZe8mPLPcTzL9z2n5Jb
gsI9J309ZXE4UWL3ZVR5CZ5/9FqPkcHByUhBHNdZAoqR36vBXTg8c6mer3NY
An1LR81XkjhMpG3GpScvgdarG9eDduBw++pgQ1LWEoTQfb9TJ4IDo1od06u8
JZAwsloSICxcGev2vGIJLsym6Odvx+FYn6rO/b4l6KeT2skuiEOy6OXRs5LL
kOGW7StLwUFxyEz0tNwyHHobIxdNxqEoW8PCVHkZflg4qrMRbtRiKdXXWYaQ
H3uvzJJw2LBOeqrisAw/BYukcW5i/iVDfii6LoNUYHreecLbxtxW99xYBlbO
nTGDXDjI3dFyEg9YhsrEvxcWOHGwim5T505eBs+GhjkFDhwGbMuusGUtw5EQ
kKpgx8F9d1oSY94y2L7mS7Ui/ODzDc7Vb8vw58WH54/ZcMhv5u4doi5D+qIs
Py8rDofjF/j6Ron+qHLnf2Eh5s+h06B7dhkGDf+LtyOMz2bkNdPToKc9wqCQ
GQceXt0H5RI0OMT3kzGYSHZPXXkS/5zIqw491zsKhOOrO3Kd99Ngkavk4xoj
DrL+1zu5jtBgPCR2+13Cbt0lM70GNHirQKIcJvz5IBtLvikN7Lnj1BkJ68y9
3nfWngaFvJpsLxiI8TEZ09t7iQYM3+7l2RFuyFL7b8udBp4V6iEKhM851gWn
+dHg8L/ITw30xPxggvG3H9LAY18wRyrhERHHXKMnNBiyfRzmTdijZaVj9jUN
/J6ksyoSLtmnN1OZToPa83JMnIQZwp8yx+TQwD0jdc8YHQ4Go53Cl7/QwHSq
zauWcISezL7DZTQIrAmbyiHcknRDj1xFA9feh+EvCItslloP/Cb62/7qlA9h
B2v2awV/aZB67c1RZ8IZX04Fh3XT4Kijo7U54SlKYpzNIA2G71TGIMJq7uMf
9k0S7Qclbe4j7FN74AfjIg1crLsfSRGukAnoaF2nwd92WyREmC3o93Qm0woE
D/PuIBE+iQsx+3KtwHW3PlE2wlFaTsKm21bAz67KgJFwV8wHJakdK2D1MT/2
f+9PJRdXdZekVkDTPo38P7uY6Vv/kl+Bxatxuf97n5qb/cw9QWUFWqgvPZkJ
L7F3B7kfWoGi6teOnIS1nGXjdI6uwH61ci8+wgEVNz/wG61AHLDn7yRcLYpV
jpivwBWWcH45wqS7HB1frVfAI8fhjQZhy7bT0xEOK6DlmGZqSDhBJYnJwXUF
Lp+5tecc4b4nE9vVbqwA+jG35zph2Ql1JTbvFRCdPmYeQtjNIFC3038FZMXf
JCcR/pxafzYndAUG3suIlBLWsbkQdCp2BXptXwevEg4pyo2VSVqBOYctrx3E
fDfwr+esZqzAtgCv54jwufrI9sTCFXC0xfSf/G89yfVM3SxfgQ8XJXuLCI8+
2MN0rHoFHu/+njRE2BPKFSfbVoB/B/mtPrEeS+I5dct7V0Bq342xO4QZaZZn
nw+vgH7B7bMfCD/NnQw8uExc38xRIk6s90wJkfZggVVIYtd8s5PYP0unEgcZ
xFZh+5TgwUuEj4bsmvOTWQWpLLkLnwl3Tylxemuswp/N155niP1ILtHVdrNe
hajH/yKLif1qO/3LcNxhFYoDjjdtJ/b3O8mTlpcur4Kk00jmXcJ6oWfdHXxW
wYaXsusYEQ/uWLolWb5ehdm0E04bRLyoCp3Pbk5fhR+fd9+7TsQXvtLbxaYf
VoHPJ1Z9hHC2VGDz8fJVKBG5Fd5NxCPqTDQz9K1CeoZz/zARvwwffXOR2b0G
mRXB4EPEx6gyfc9UxTX481WrS5gPh/7Z2gAJ9TV4GzgrX0LY16o1XsRgDZo8
WcdY+Ik8ftf4b5LrGhzvUeIoJeLt9vJtyrTsNVDXoWhm78TBeT72sMeXNRB+
SI95iRLxbLeY0VzZGmyXyubVEyPOh/A9ThMNa6B8PlJiRBwHf+vDUfjsGlwZ
DVY0lSbmb+HiarXaOri8iM7PlMehTmS485P2OnitvNF5theHHB3n0kS9ddhT
Qba9q4DDjadO92+fXocucvyRM0o4rMufZ5H1WIcG1oszCipEPHS0pjz8tA6p
wJRpdQiHmdD2+Rsl6yDksTriooVDU67VX9vKdTD3SP3rq41D9KZlzIGWdeDq
opVmAw7icRaiQ/PrMMujx6Goi4PyH2M5PZUNMLzlnpJHnM/baLWc+w9tgNF6
ctW0CbE+RI0mdxzdgN8xLKVKpjh8vWKYu2C+Ae8CBxUKzXHQZdM/kHpjA6SE
D10eP0PsLwAdxrwN+ESy/NHtgMPd7P3W3/ZtQnUQOzMrkX84vRtTPnNwE0aO
v1qu8iHO+8wUzskjmxBU/uJDGJG/iKbxlwpZbMKWN2vAzgAi/iSsiF3z2ASH
AJLq9VAi/jz+NihavAluFkI8f2NwmA31LvtUsQkG+UNRzUQ+1PFQJfp47SZY
+sqotiYQ539gmoFn1yaIfI74NpxIxKu7oe9+b27CgF7/Ny0in4pyNbvuc3QL
nEq2n8kvxsHvEsdxivEWZOQp1i6W4HDJ+btkxqktcLD0zNXCcNB0UGtpvrAF
d+l6h9u+E/vj7HZ1+ZAteN7mVKb7m8hXDKnr7XVbcOmhQv8GjkP7c41KEXk6
pLyy/5o4FxXkbH4mmivRoWUmbsFZHir47Lb0DVWhQzedxkaqyFQQL7p5YPkQ
HZpVt1cMEKTCpZ6cjCZjOjQh+nqPhhQVaLK7wkPd6NBad9/1zENUECwjWy5/
pEPB8yOX+64R1z9MVFb8QofcWu8Mu9yiQrGpEulCMR1SvBFXtuxFBdt+4+qm
Cjr0H0X5/W4/KqSzhWjmNNMhSnzY96ZwKhyw2BS9sEiHkmtA0+09FU6PjA03
adCjdgXqPc5pKtx4t6T4TYseCcdwrO+Zp0KEG4PnB0SPZgdvXj65TIXqhe1M
jw3o0SdKr/mHLSpo0huK61nRI6e9ZW8reftAVPitVYEXPdIqlpk2Ve2DESPH
X/Ff6FGexxMRC6I+YSK584YV06MDtWwerg/6QKLJ+8ztMno0I+H8NOxRH1hb
RQ6eqqJH/O6VpoMv+6DO6Rs9Tys90n9j383yrg8++opp3l+kR7VXJAbZ2/rA
+0NnlpMqA1Lk7X8TfaAfhG2DJt9qMKBTerumbmn3QzGXwr5xLQbkrvLVy063
H1Zd7n2+rseA7DL7P50z74c70hLl9ywZEN5to7xG1NG3Y53/xtxmQDu5w2Ag
qx+EDEhCXT4MqDUzmic1rx8KlwqsxfwZ0JpdleTN4n6gWbDjaaHE/SvvZUFN
P3jxvB/Li2NAm9zfDkeN9YNn4OxWXQkD6oyPlPlPcQAElON0eL8xoBlKHY+E
+gB8wXWCLX4woC3qUyJLGCDq4RccHb8ZEJnb+Ee32QB40A7wD/cwoHuniuSD
PAfg1lUfOXp6RmQsnhji+n0Abp5hPa2mx4hMZYV3MRB1eM/WXoZ9hoxoKwC1
xnsNgkGG+Qe5E4yIvZz9/fGAQRBdecUufpoRcY1GvxyJHoTqONUyjguMaDAm
T0W+chB29JyXwYMY0bCuqNm6+BA8ePCwpSOEEf0xe0jHoDAEs4rZ/n8fM6KR
zEP24geHoMqP1lnzghHVB3XJZ5gNwTWJJ08/pzKiqnnRzTGinq90KlkJq2RE
Tv1Zvrcnh0CRuy89uJoRSctdM5BdG4LYz6yn7tcxouZ8bZ5FtmFwY7HI8Wgh
+tM4+XVIehiEMkYd7AcY0YvLmfIqtsNwZVygTo2JCb0uyt4oaB2GbTeuv8aP
MiFp68Pqw9QR6HL6dejnMSZEf0v2d8D8CKSekWjPNmJCCvN3bfWYR0FV+w/f
XQsmZBBQJHZkzyicYtsfyu/IhI4uK4mJ3RyFl69nbh4PYEJSDxwb23nGwPaZ
AXn/AyaknU3VEJYag91BiTmCYUxI70XQQoj6GHxxMR0deMaE+H8JX5+3H4NW
1VxbvyQmlBV8aD/nlzEQqHU3/FTOhMK3lKW+uYxDT+nPobhKJuRdeQiT8R+H
9FyxIP9qJjR88dD7HzHjcCCqocykkQmVz11Zy6weB8vzSqqjvUwo5WbKzd3y
ExC1PCUqusWEvvg1Cz1YmwBBabeFh9rM6MnnizECDVPgwOAY/v0IM5oNP5Xt
NzsFOfiZ3Vt6zIisXTyqv20adF8dsfI0YUYqpOc5C9bTcEOAv8TJjhkNaP3d
PzMxDXVsJYFH/JnRaRIDn37kDAgN5+7wDWZGWeJCK4XpM+D4I+1zYSgzGmVI
S73wdQZW/Z8MK0UyI16jn8bugzMgs+ZgJJrCjI4shHieJerygEl2vrVKZuRV
cTf+8NIs/K7dfHfgFzNi/M/nYjbPHAhlzeve+M2MaCoPlR1l5uCDc7fn6F9m
5LSu5/n27Bx09eZ2tA0xI3S7c2/2tzlQbzqT/ImNBdW/XRgIS5yHgFzjQzNc
LMgGidzpKZ2H+ogjLfJkFpTQ0CEb2jlP1HPyLCnbWZDboqDxiOACRFZuujyT
Y0GLZ77ZT75YgIkvafvdjFmQYzS6Ipy0CAxPBNXOm7KgKJxXjaNiEYQuhmqc
OsWCsrr32Vj2L4Ku4FXQPMeCClI+0FhlliDBS/UEyxUWJLQivTVJ1H3GGt8v
vX7EgqTlj2QUdC+DA6/alWdPWNDbdyTJKSYa3B5Jdw96zoJiBm86Re4l8viY
ME/XeBZUS1WplPWlwTrNLOjAOxa03iUe/p7Io98V4W/qa1jQwoOlDq6Hq1D+
zDzlWz0L2gptZnz7eRVaXSrTPzWxIAGezp7ygVVgEM7IjutgQcErBateumtg
7e3+1XmMBWVcU7Yic6wDx6HN1k12ViRG+9TQmLMBriUiPEqGrChptxmrdB4d
Yrwvx+11ghV194eSt1roUMLRg1yYGSt6aXPPT5lGhxpqLDlOWrMiFzujG8lA
j1Tbn7G4X2ZFU/ri5ilN9GhzkXUrJ5wVMUp3enazMaJIpYVpxSZWRHLwfECf
y4zk5xmmPVtZUeCGy+XELmZU+YU8VdbBipDhh+Cb7CxoWVtpwqSfFSmsZYm9
c2RB54xdR9wWWFGj5mF+DmFWtNsFx3ME2BDXR5mJi4/Y0Nfkuj+K/7Eh7t/+
h+/ZcyJRe6tDinbE56ubgc0hnChg50CqgiMbCsftpBtzOdHxmDWvvZfZ0EQS
Z0jmFifqCJcTlbvLhoIHx6pRDBc6bPTl4R4/NiQ/ZamrVsqFktl0ZmUD2ZBQ
+2nNVCoXcg08WylD3PdLhUdBhyw3Wr0d4rornvjcY7cCRy43sj2wrUX6DRty
XbzWpNzIjSrm32hLp7AhZ58HkRnT3CjMrYBX6h0b8pZROndhLw+akj/qLfmB
DUnIVYYlGfIg89H6fol8NsTp6CjJ78yDtjsNfRH/yoYm9SO/hCfwIB+JG+Li
GBtKfVERHPKFB+E9G6Fi39nQP0+/i+kNPCjjLL+NaC0byv6npaexxYO4BJOq
djawoX1V5swp/CR0rWXvvp3NbMjhqrqTqDwJaZzUZdzRyYZ6pyJFD1iQUAJX
4xWRXjZUe6jmWs0FEqKr+a9VuJ8N+U1wWdh5kZDTw2EQHmZD9/Z/Upp9SELV
ujczt4+zoYDCxESfaBLay7BF2T7NhipLu65tppHQUyzMR2ieDQG25/XNfBJa
8BEYElxmQwzet63bMRI6o5l8UnCNDcWNGnIr1JJQ8bJCkcAWG9Kk0E5d+UtC
op+LJAUY2ZHD9UHWlz0kFHBD7zE/KzvaxxypljZEQkNKfxa3cbKjkJkXMvGT
JHR88pzdNhI7OtV+x8FjnoRyskaq+fjYUecB/3RlGglRLt1S5hNkRyW9OjN/
1kjIcxddAkWEHbHpKN8x3yShjr5HzBQxdrRcw1iYv0VChxMF3clSxPXi8/aL
hJNtUv7xyrCj4YnRC4KEWUSUdHjl2ZE/38Ol7Rsk5Pqv+B1JiR1xmrLc31gh
ofqX+vwkFXYkd5Itu2KRhJQtmu7xqLOjxtuHLrjOkNBLXtsR7kPs6N/XwbrF
URKi/R414wZ2ZFN9Ute5j4TOPfL4ynWUHfHqUC6WtpNQuQH9Lq5j7KghQo9z
o4GEpFnCIziN2JEs3Usk84OEQr4L0ThOsqNFxQMnDxeR0MT91PMcFuyI6c6P
L7rvSejT2ldV9v/Y0d0/MQlyT4j+M3pHLNiyo2QNTS9HPxJS59QY6XVgRz7q
p6uS3Ij5EP4U/8WVHR0o+r1d6zgJ+UjeWExyY0dvg81U3xwgIW25fSfDb7Aj
kd9OE/ySxPMdfM/g5M2Ozjsnkk2WeFDAEddzJ++xo/BZlyrBXh501FD2i2YA
Oxp3uZLK/JMHVVmlupDD2BH5fOJvuxc8qNYrobEslh1NaSZceLaLBz32s5bL
esWOtnXRuLdYeZDJQ6Ggl0nsaKnj5YmCUW7UGPVC/Uom0d8bdEd3vONGrZ8f
v95exI7ShlQ9jHZzo755nyu3/rGjYJK/5xQDF0pd06yy62JH+9239fh3caIL
jCtiRjg7cnLZt/DpMycaoXg0S4ywo53FYQs8FznR5P6rmg3L7AgdEqWKV3Eg
mrsNm5wgBzK+LGuxdocdkSa0U3tPc6CNpMl4jVYWdKo3ZkXMmgO96HV5OZ1B
xPmmeRN7Ww6UpKOfWneXBUkWZa7gzhyI4u4XxizJglQf8J/s8+JAF6IKRL9f
Y0bW4pMrA7EcSHXLLzx8OxN6w2dwctdrDoTumdp3TzOiAZaU1AvJHCiGUeSt
VxUjujppdXIoiwO5br899fQWI7pfXJk6/JUD6QXGz3u2MKD0Uwknx7o5UPbU
Z6k/KfRo/NhyqlwfB3p+5IGkth892nfIfNV1iAONNz5o2LKmR0USbGnjUxxI
5yuaDuWjR3VTN1cntoj7KR0Lzw8h6pYQo7RpCU6kXRJaFcmyBVqlq6sLFziR
2/OLHy3c1sA4q6l4woUTjak9jnqsvQb/RWd5D1zlREW2/F6G3Gvgfd16tdmD
EzXik+3Hc1ahYFfxSl4wJzo8PnLhxNIKKEfcoV1L40TM5o5/Tr+igc5ds8JL
mZyo5P7DJYNbNDC7tOe2fTYnyrv/VCDHiAbXdNqXTxLzFmh9Lf/X2jJkL2ks
K/7gRE5sHTd3n18GWTva4sQAcQ44/Xl/B5ZAw7jx88AIJxp8OdzDtHMJjh3M
8Oia4ES2D9vkZ1YXwZnParF2gRMNv+hs7CtYhJSfBQtZTFyofCK8TvjAIoju
85q/JM2F1O9TXGZ0FoCPfmlmwJELVRY7mftGz0F6u+v7/Ze40BNX8wgR3znQ
yOu9eO8KF9Ky3TBidZwDW8dfPYIeXIjBjN3ou9IcZPxIqDv+gAs5yW7f+Fg3
C9phRzNyM7jQ2o3ua7F8s9DoUOi48Z4LsTaconu9MQMOhxTEjn/kQn+yddyo
wzMQMiEQ1V/EhRTknFMkSmegyWQsUKCWC1lYXz983XUGLvI9s/OZ5EJ9iYKZ
Bm+mYXWcWeTXLBeKuPz0oIf3NDyu9G7lXyL2xYOLXayW05Dn4XTiwyYXGskR
3GnNMw3rbeqH+kjciJ86MBQROAXPEnoEDJS5UfsljSU5v0n4umtvPZ8XN5IV
mTgRnj8O7w2a7xjf5UbRdx6RSmPHIeGy965gP260/8jOc4r3x8HnY7XP0kNu
JG/te7XpxDhoaV+Qb4/hRiwL/6Y4Jsag7NTrkNfF3OjR66mlWJUxyPHSU20r
40aOb8i7QneOweu4iV7Sd2707NUflxzWMbiHa6r713KjyHbvnJiuUYArbYOO
Xdwo9Es9tSNkFMoDeY/u2eRGfPqCuZFjI5CbXjB1noEHpZa2v4lvG4HEX7Zx
cSw8yFVz68afyhG4T8qe5STxIFNv36Jvb0bgSLxh4pQYD6puVehLPzMCFXkB
G/lHeJCiCx91e8Mw/KAuFBwOJuKc3/aUlPYhuL8pVK8YyoM6ZPjCbeqGQFNE
e0A0nAfl1V/rUcaGIPdUMO8WEed4xXiTFNOGIOEnvwuWyoMeqC6oO94YghvZ
B4RRJQ/KqaU1PSQPgUKN9b591Txo/VO/VjvzEIwM3dMXr+NB3F9qSTqrg2Aj
/vMGXQsP6uG4zXG2n6j3np+pLe/nQU6sxQpRX4h6785tnyOMJBR6q1lA9Pwg
tL9MiNzPSkLbzr12q7MchBd55RkSnCTUdfY0HmE8COwTbH/p+Ujo2Yiz+UmN
QViwjVWo+F9cz7U9XcQ7CDW6xT06OiT0sVPsHcePAfDiXUe6/iRkd2rQLECT
qGeFSs1Dg0mIfRZNftw/AAvi95zqQ0moJ/q12rzsAFzbTxdiFUlCN0m6UlmC
A3DJnKnhSgoJzUZKDA8s9oPVCy6bl8Q55sNvrH/5cz9EJfx26/hFQhk9KuXJ
2f3QkhpxX6yehGBMxWM0rR9MP/OmZraSEPPu04ypUf1g2LptvHSYhCzuXxj7
dbsfdj6O0Jpn4kX0u8aXv0I/aPG6/+Bn5UUWYsMX2jT64dyLkyYa7LxIUNOH
hU65H+ISeO19uXnRZbMyl9vS/SCQHRnIKsCLSl4ORzJw9ANPfVSNiAwvMi3q
PObU1gebpDdWuoa8KI67UOqddx8wkMuidIx4EfMWXvXSow9YKd0t6AQvynf6
qxx6rQ94t4mYaZvxolfejyTCnPtAQija8MBZXsQZfiFszrwPdMWfaMq68CKv
HbKRJxX6IGyf3w6uUF6E3POim4apELH/tTXHI16kTm0NKuynwnPl0hi2cF5k
px9wMa2XCgmqa9uYn/Gi7oq1zudtVMjW8OLejOFFNUcGFSp+UqERuW9OZ/Ci
c0P16taZVOA3s8Obq3lRrv9mkPx1Khh4RQtU1/Ci+fOVA2NXqeDzqsG4pI4X
BcglZH1wpULfKBSlNvIiyUE2fUMnKuQEiEd6/ONF99j66r+eocKxT9SjgiO8
6Iw1I100UOGOoNNba1YyusD72XyGQoX32gndJuxkRBbBJU/wUgF3bOE7yklG
YY6sl3K4qaCfq3tfnkRGN9duqd9jowLFcNfZdQEyChaTOWi+icM77yGO17vJ
KOT6aZeqMRy6uy+5UfXIaO6Lh2FBFQ5Nd9wl6QzIyFTWR8mlEocqfs9W0eNk
NPOE5CdWgUPuicDD50zIKEFaRCe2FIeg0lc8bZZkJPGxJrv8Ew5yr5py6i6S
UcdxlfX2FBzEDrY7jLuQkdZn4fyGJBy2/e0V4LhCRqv/lLx+vcFhg2vy3rFr
ZBRX8Zn8Kx6HRh/WkxW3if6xNG8uP8fB85zWdEEoGRUV37LiDcbhMk0npfUR
GdWnRvnrBuJg/8LwzGI4GaUPLV3y8cfBsM4SU44ko6gWe/tlXxx2aF1/kh1H
RqphfR7bvXCoEElXSnlHRt2dsfc5XHHg6SRdi/hNRsJ+oleCzHEYmT/VHtJA
RqLK9lFgRlzPFacT+IeMFkX5ojdOEs9zWJr/9l8yWsjQJQecwKE3SaP4fDcZ
qWxPSHxvQIzPpfNMapNktGWksBUMOIT5p19VmiYjTnEPh6uHcXCKG2/dM0uM
536yxxltHITqPDJFF8lIL87ujcohHO4rhZmwbZDR7n/2tZzqOJgt5cV0clHQ
3eui2QeVcNhLotG38lDQ8aoDrEaKOLDIal9u5KWghbPfp20VcCg++1P7xzYK
emT32ylCHgfJ0s6+nB0U9Joy8Y5TFoe5QCaFgL0UJMGaIXdPAoe6BMMoH0UK
8kn8F1MgjkP654gtz30UtEg29p4Xw8F6WKjpsioF4Z5jT2+I4vD9uILXaS0K
Ehv40B8ugsMLsuU3WWMKYgq8OqguQIynsDyvrQkFFd+YcA7mx+GhJJ3dc1MK
sit60PF3Gw7eKlnrG6co6GnQ+Wd+fDjYnd5Ub7ahoAz6JN4lXhz+2TQ/YLMn
+uP3ZdGasLlzxl9tBwrqCTErryDhoOtlfjPDmYL+WJ6li+ch1ltseo6vOwVd
u8/N7MaFQ2rS3Y2860T/U+5Mj3LisDPL1HjkJgXdl8n8dIkw79fVUfPbFPSL
7k6NGwcOi10mu2T9KSh3jwfjKzYc3AalbtkEUpBnqWOKEuGRSVpFZDAFtftv
5//BikPHZrL9RigFjX7FXWgsOJSLL8c3RVKQcENo2X1mHDT31I2xvqSgJFBo
2kM4f3/SQe1oCsIsLHP/MhHjq2PU9jaeghqXtv9SY/rf99vEd3e/Iu6frcYw
xohDjMXiLUoi8bym7QxJhB85vaH4plLQWiyTlSBhpqu3zuelUxDLzqPvWhlw
uOdhmDucQUGmh72+xxC+9mD+hHk2BRXe9EK7CI9FVCc8/EBB8x+VUqfpcXCM
fjVe8pGCzLs/15QQtsw4FirzhYK01U7Y2v3v/Vvujn/nCimoJNCvRpWwQdHs
7shiCprb/LbMRbjiW5XHzxIKupD/eXCYDodDNfGV62UUtHqE4cUPwp+arvEp
f6MgrZ7TDOmEFTv1HC5+p6A64wv7Qgm/7Rf+mPCDgnqp4zvdCYtPTG/9+UlB
S37vas787/udC5UmrDUUlBB15cBRwnwbsa+06ijIRmLTfj/hx8zuE9frifFL
VzsuSZiFR/fQ20YKKlOfnuUn7CewPayriZg/N24rLsI00al/5L8UpOF2x+d/
70tvyHyXOdZGzH+fpN3/3qeOK8V4+rRT0P9/f/X/AFCIb1c=
          "]]}, {
         Directive[
          Opacity[1.], 
          RGBColor[0.6, 0.24, 0.4428931686004542], 
          AbsoluteThickness[1], Thickness -> 0.006], 
         Line[CompressedData["
1:eJw123k8VN/7AHDbjJ0x1uIja4UiSmR7TpZKlqJoQ5GEQpSklC1FoVQiUUmW
ZE9k6yJFki0RsnVnxr5vY+13v3/8/OP1fs29z5x7zznPOc/c15V18rI+x8bC
wuLAzsLyv/8B536rr8guYdY7//eHAzW1NFJs4xJWz/22eRfht7TEQXXqEsZU
m87YQxgpBBpa8CxhfwRFyvcSbj/rmOTKtoQF5m7isSB8McWIGbrMxOTytzw+
RZgdVzzycoaJRR0xOeZBOEGOK6d0hIk5+sTZhhDe4TTC1f6XiQXeMYxJIPw1
ueHsdBcTi0y7xFlE2H4g5xPfTyZ2/a5VSRvhOZmYDVu/MzGdmxvTFwjfO3P5
itFnJuZ2g9wiuQsH2Vc2TQ5lTExazFbLmPDHPi3l6++Z2I+QQ11ehOkOq315
KUzMt+1KRzPhgBe9Og3PmRjnUVMNsiZx/b2VsYOPmRh/j8R3A8LIPsxM+jYT
u39W+2MJ4fbE82l7ApjYrIYD/yphjz+mrDZXmFhsgfLrvbuJ6zslUHzfmYmV
fU2ObCe84/mUULodE/v+6BCuqIVDbVfrxeqjTCwzOPPGNcJzJ+LkloyZmPnf
rMtbtHGwPC4T7aLIxNZjOR9l7cGBFsc2HPwfE8u9s5FTTAeHGx00oyRRJtZY
vFQdQjjD9u3STxITW8ndQHXRxYHNRuPcXsYixiojoHBUH4f4JyKVdr2L2MnR
cHoHYbW2hY3X2hex3ntn5hwMcLA7Utac83URW/DoWbsKOBRZGetJpS9inn4n
uhv34mAeszlO6+Uiht71yHkY4oA3c81Yxy1iZy9/xQSMcKAc/pEecXcR23JN
Z/2UMQ7ulrbCi+cXsRbH7TnS+3HYZOY60rJ1EctPk58xscAh5z3F0khmEVvO
E5DfZomDgVRJfqH4Ita9bHZM7BAODuPc/nHkRWzAwqll4TAOLx6847SnLWCz
Wq5GQ0dxkG6bUBh6uYBpd1AWo+2JeHpx4SfiFrAmlzdHixyIeKkwVh+9gCnc
lv49cJqId/Xh++ybC9i1XeknTZyIeBIahpdPLWBzDK1Yg/NEPHvf0+tiCxjt
xjvtVW8i3pf/PnsJLGDfy7x2nL9MxFP9unmAtICFMOn+7VeIeP/EJj7PzWMH
HqkKVPsR8ZI/BkS0zmMRrBZPftwk4jFWnolEz2Nfd0otfbyHw39eIW3KpHns
yQYpp+V0HCRoO85uX5vD9hiduNb2lhhvJ/qm1ebnMK2KmyUF73DgMtIT1KTP
YfLvGfU3cnGYEVswhS9zmEqPTAwqxqHukxt2JGwO03yoxBpfi8PnnRKWtjfn
MPGNMRFF33D4lPH1z3HfOUz0+7frnd9xeP9Iftn+3Bw2NRaQsa2ZaK9Lzy5X
kzls9MeXDK5OHK4IWGUGkOawy1cK/3s+ioNX6D/twLVZLDsrG7FNEP3JzK4N
np/FajjPi3hO4XD6Lw/9Dn0We94dPXBkHoeDRTWbYr7MYnMHTyUd/0f0t4N2
bGrYLFZRvypqJkKD+uxNQY2kWczVwctueS8NeKLdVJfWZrDwOp2XM8Y0MPV8
/0d+YQYTd3onOLWfBnWq+/f4M2Ywl7iPMcsWNKjN9ZyRr53Bmi5z1VqepEFN
foWzf/gMNol9vLN0mQbYh1OmCrwzmHymJHb3HQ3WY1MXLdlnMHNdlmsauTQw
uDqZ6r8yjdm9M9DFC2jwaXcoW9PoNPbW24HlWCkNyoszy/wbprHLEUPnwr/R
oLRkaXtT1DTGX3Lrz4ZhGhRWxFGvU6axbRcapDW302H8a/q3Zc5pbKXu3AVh
DTpsbi4OuvFvCjtR4bZ5eTcd4v92TARMTGEHPOWlBhAdAjglvgc2TGETPMIB
YjZ0MLGKDw0Ln8LmuixlVQLp0E6Ln3vIMoWt7zx5/GwXHaT/WB2Tn5rErCYL
NC/00+HhhPcXhb5JDCJiz95k0OGKcEHylopJrH7gw0LlDB307TVObvefxAaa
3Ea/8jKgcUrju/b0BOYfcG9TLzBgWnxX9qGBceyB8d2Dn/MYoG10xvtyyzj2
jvRgb2kxA4I8IzXjqsYxxZhzTuWfGED5QqvoTR7HzC4JevxtYICqT2yjh9M4
pqt0srJ4mAHuDQuT9/ExLEejrzRecRBoQSUadfRRzK7vpUxd2iBsy6IvjP4a
xY5NMpTMcwfhcodQmeDXUaziuZdgb/EgsKm6Gx1LG8WESx60qnwbBNnujUcZ
LqNY4Se5Ve+xQXDQDPDlGBrBLnG+zcU0h6Bj2OAjGhnGzm64ESzfNgTU84tR
lM5hbM1t/NC1viEwp+We7a8dxvbX8z0ZGBmCyl4ZwaDUYSypSVhhhnUYMn+y
uWBnhjFzmzwuivow3Kr4KmzQMYQ9MGGeO/d4GBRjLL10awYxJ/451Sq3ETgj
wGnC+34Qq2545L7mNwIJ97GN3cmDWF5IpMLROyMgcGfH1+uBg5iMUMScVcoI
MK9T/yvVGcQa2IRMY3tHoMG5vV47n4Htk76W53lyFC5rO2ze/YKOsfArjCm5
jYF2pIWubRQd23gxQqjz+his9ukdvhpAx760hD96GzkGt+9KXi86ScekHsbX
5OaNwdP23z92i9Mxzk0KnceXx+DjlSO+Wg9pWKr5ZqfTT8YhoM7w3rFAGmYg
lsq2P2Mc9kppvPTzpGGnpL58Olo+DvWfKd+KzWkYj/O+Fpw2Dt3URiltbho2
HPnGv1NrAtbzDtRoh+DYfpVRpgd9Aqo5tDuPe+PYqEq8fN/KBNw9vmXi2hkc
yxIW7rxBnQQKC1mixADHzr50P7EHTYLsoc8X9qz8xQ6M3ONtSpoE43F9YZ0r
fzGP6DTUs2MKIpR2Oum6DGBWgSK++ZzTIPdU9cdN2wFM3e5sIZ/oNJSzKWtX
7hvATtVzPwySm4apbhkBky0DmGGSTWeB/jQcjxYotRzqx5qUW8b2+U7D5tlh
ISf3fuxbjkbmseFpuO2/N1SopxfrN54LvMGYgY/W2ieeVvRi/tZGsgcXZ2BU
RU1N8kUvlnQ+OFeLaxase6W6FU73Yqdmd52/pDwLskZMDe2BHizudqKow6VZ
+MSX+9eB/ge7dfGm0Am2OVh8KWWYNd6FtYou2AKaB8p/23QjvndhHG9Sv288
Ng/KCbq7XN52YZUcbaZynvNg9+TkZplzXViZ0EfbosR5qA6P53nypxNbpJTt
XlqZh0hvkZ83vv/GeH5lO0l+XgAZIz5ns7ftmOjbfaKbfJmwp1LSfuvddmxt
eU9SbwwTrPVVbEnn2rExWvbjphwmhGkdPIDJtGPz7WIs+4aZMKISvm1n/C/s
dnpEdtiZJSgU4ZjfeLcNsz/0/pzF8WU4wFgJG3FuxUzP8epvv7gKfLHyKnwm
rZhivczG1MhVaDYya96u2IrdZzv00ih7FY4nJ2z0prdg7ncz5GYnVsHNbk/u
4rkWrHqj6RPKlTW413r1N8f5Zuyb8s/EztvrkHATtzFobcACoY1/gwMLkuvW
eBX8qAFz8tg1pXGJBWVqh4zUWDdgNh8ZijYhLKhsVibQ7Od37PCNk455aSzo
j5tDxvG2eszRwk2rYJIFbbLtXPZpr8NcTp3ddSKEFb1RbXqZ3lWDhbyrjNqR
yoaOMpYYKok1WH6080JOERvieKGgmmdfgx28s+u5dB0bcua/Xv6x/zM2G8fK
1TjChhTGFDq/MaqxYxErE0fU2FHK2+vUsZlKzE3w8ejWQnZ0xDH1xKXCSqzO
PjfQrIYdsW9ofjXnW4mR9yxLHG5jR18pZg7L0xgWPfLaZmWWHe1rfBUntV6B
ZcqSkivUOZCJqTmPo1gpFvfc+QR/Ggd68zE53u1ZCSbmnnSr/T0H4ti6uNlH
qgTL905y967iQDXk10ahch8xljf+sRJ/OJBxzWJAqmoR5mQ0EEARJKE3Oy14
c/I/YEYrA+LmkiTEkfL6WdGuD5hXycIrqy0kVBNsUVSrU4htuqr+sciAhIwh
ZXJ4XwFmzxe8o8mdOD+HeXPmWz52/8y8I/Ilzpe25Fsxz8cC628YXQkkzl9l
buU7koddraYVyzwmoQO/Ez2VsnKxN5J6qXGJJMRZvP++TkEOVrezf/FHKgnd
uZJUY/cpC1Ne7szzLSahfUcODHjUvMMsPoc9oWMkRNaYXbtVn4k9sfX7LVRH
QmGTB7SS2zOwCK+z+YkdRPsaZ48U/EnHjF6eGV3qJdqT/eLS579p2HLnZBOF
QUK33efe0ifeYIlxIdJusyTk7ercV9yXgikYpnOpLpOQg0ubyL3m15hWnOeh
JBYyMnc2PmhXlYxtI5maFJHJaI9TYaBqwSusVlLZ5Bof8XnlAXfWfS8xyfX8
gr9CZLSlfOuv1C1J2Hj70eU5MTL6834oc2IkHlO68WlBQIaMinLrRB83PMUG
EjvyRRXIKOZdRpBWzhNM23TqSPUWMrqYHj7a/eARVmic5ieiQkb7Ulxtg7wf
Yv3Plat4Vclor0FMiGlaJKZ57kRv+g4yWtC0Ov7ILRwTozTdGdIgo3fbhVS7
t93GUnav3Pixi4wqD77mPNAfiL0c3hFhu5uMlHXk3ne6+GHPPAtDQ7XIaOsR
44r2Lg9syO3rwaPaZMQ8G751rukEJuuVVVtHuLJ80vqeCgLGbNF4P2E7Srk+
tuYMxq+NSxMJ10g4zFowfUCc+/OuVSLeSaXe/eXeN4AjM8vzH/F9TCk1y9j5
YOBwuR2apklGRope18w17kDNwcb46Z1kFL099zW71z2g1pB6+9XJqFNzsqH0
XTQY746JvKJGRtSXcSvaV2JgH+f7waxtZKSdUvzwyaPH8PS/a3r3lMjIPr1D
cSovFlBPygDfZjIKebdYatYUB4+znmlpypFRRq744fTxZ4DzGGewS5NR43st
OhtfImiYLKVd20BGs8XHrjsov4BTv+zznoiQ0aZ+s9Z7O5NBTCSSvYabjDT+
did+NHwNTIeVy7/ZyciYduE8wyoFLO5v1Hu6RkLuQ/dX915Khe8qdkGUKRK6
OSJZ6xWYBir0/vONQyT0cOxdTFJ0OjSUB97UHiChD1PfNy9lvYUdxmOOIi0k
xLLEa5U3nA3JlLsrbNkkJLzyXLKXmQNF5bycOikk9HhddJbEkQfit0RPKTwj
oTSWtIqdwvnAHlYzJHabhL5zfLV+oP4e1j9+VIuxJaE2koD25pL3kDDiMRh4
kIR6ybb/VaBC+FYWFKVMzN8pLsbgyKEPwDPTbf1RgYTE+Mk393kWg5B17PGO
CQ50Zf94fv1YMeiQVMpKBjhQa3Abw/LCRzgllKDn1saBohZeHz7mWgIe/KSS
nSVEvukHBVenMkg6rFjwOIgDzRb4f4+wxYD3hL3dBU4O5Jq1EOny8jPsGQvi
aVtlQ8bW7t1v734HkQ0Um0PlLCgjPStXt+E7RE5iDYUZLIh3bSL0B6UBSmYG
RmRjWVBr+uVt088aoG+WwhD1ZEFn1gJuamf9gPouAS8/GRYUkPFgU21zE0R9
qXW2FPwHJwO71Gf4WsG1PJBN5Sux/mSuSOqqtcL1Kp6H869X4VObFPm2VSu8
e5XycCxwFWSVT3eJPm0FZrDqB0edVRhqw0P2bPoJHjtN2y7nr8BV5fGfQept
EKM+YBCUsQyPf/3zFbRth7VAKcXoMibsOPJ+oNivHXZq/XCdfMGExmYXizPP
2qHqeXFlUAgTeBp+KOT/aQf/iFPeOw8yIaT6+U/rsx2gU/GpsL17EXxytdSf
XvoNmMZVkTXORbCK8BqTut8FkbVN7R9C5mGCLH/8S1YXrNh6cnVdINbz2+2f
PRq7oHynECjZzENdoP7zT0Ld4N223rR/6zygq7wHz8R3wwtTnulbzXOw42x6
ekrqH6hQ/bvj5dY5ENTvc1Ku7IVXgD0dmp8BtojrctF9vXDofeDEVvoMLLSJ
/p1e74UXmFPD3bYZ+HPR3LFEvw8ymb8PvHo/AxmJJacPlPUBR7pr9O7LMyCz
bqq681Q/xCle5v6+OA0l9goqVrYDUNq0VqRB7LcK2Gd42F0G4EN5mMQAsR/L
eouNFPoOwMfC9s/py1Pwav5kpkTsADja8cLN/im4ExWj1P9zAHST/tQZZU+B
dcX6Fi+rvyBq6E6VMJuCEalOhShzHC6sHd7ksn0Spi9tnH1E1OVLZi6hTmKT
wKw5VRXvicNDhw+p9/9NAMmj1/7NQxxqNyukO7VOgEwF/rSsDYcvqndsN1yf
ABv7Ca4ROxq8WzFKPdEyDpVJ7OP7POjgC+92NiaOQe20cZn5LTo0FW89Wnxv
DBpN7kRYP6DDKWON9OprY9A9zrXZIZ8OIdYZVQY2Y7CgL3Dad54Ofi+V5msE
x0ClV6Il5SYD5FekGhrujcJTadUPLNGDsDE104gUNwK1J85upyUNQs4W/4S0
CGJ//yQ+tTabqEtkO5scAkbgFC/70+gfg+DBN6cg7DQCMsyOq1L8QzBkblp4
R3UEMluCtbUjh+DvUcXrV74Pw6fbv8q87g3DtA0p1kZkGCYxnl1HEobB1680
MZR7GGRWIGt35jBU9NmlfF4fglDvzMS1b8OQwDK92X94CA44BN68zz0CB8hq
7kXYELRqKUF6+AhsvayP23sNAX0koLr3ziisAeN1dNcgKLQpKonFj4LQok8L
R8sgOFU0PrB4OwoV0jvr7tcOQu8DGfvy76MgmVcW+b1wEH7vqll8RhkD2+j0
RYGHg9Bwi3e7TcIYxGT2+94zHYQCakLc9+xxsOnV8rhfy4CpFcN1NmwcdujO
bx/AGKBGH3XWaR4HC9KcmvFHBmQV62u8nSGOX3GKU3/LgFS7gYY7RJ0x7M7u
kH6fAfFpW9kMqyYA33OtYcSaAbd0ii9+bJsEnffilbojdNCwUHrykj4Jpxy3
xqrQ6DB4+nnZnYVJ0BDlfavYS4eMaghT5puCJ/LqptqtdBAakm9jbp+C4K6G
p79K6YBrjHnHek+BsV0T/I2iw926gOxG5hTUivjWdOrQ4W+L5l5D1mlIksQV
ZjXpoNc90faBexoeNnxjiKjTYWr8zGrixmlIUCk55b2FDieETcwu6E3DNOvF
t5EidFBx4B/mDJoG1iN/lQynaNA0m6Swl3MGtpbwtx/PpsGnqcNR8oIzcOVz
ssC7tzTIGWdfIInPgET3wAn2NBpED7rV1m+egU0bVri+vqCBebem+9F9M2DK
0J9+9JAGddU/cs+HzcDwLmE7Y18aVMas6USzz8K2LvFDbYY0yIvOS7nEOwse
M/Y/uoAGL++f5TsiPAspTXpBDD0a3Ar71iMuPwunxosu8GvRQM8/NijZcBba
u/kL41Vo8PHM9q+FwbMwUbud85UoEU/N3qr73yw8/lohbj6OQxr7wfzzXHPg
s9D0smwEh8SO3UJzlDlIT2i8tWMIh/BASguf3BxQxk4pK+M4ODZ9PmxgPAed
+x3i7TpxoHopH04On4PAHThbydf//Z4lnrc9Zg4CIn0cbtTgsC7GQSl9Ngdb
WM+UGlbjMPKpp6k1cw6iim+f7q/AoVog5hDHjzkQZfB02H7A4XLOouV5oXlw
P5PkvC0VB/cQWs7shnn4E/MwSi8FhzO2LQJBcvNQbIs8rJJxMF/PbIzfOQ8/
BIVQRBIOCpYOlvVEXsZfJ1TueIpD23iNxfYEIm8vni47FY5DfVV+dsnreWjk
C7304Q4OlbEv+Pe9m4fWMpcXwmE4ZOlf++FQTvilh21PMA5hUSoWD3vnIVb7
fUfqDRx2b39kPiu3AL9FUg25LhHtn7sWPKG8AE6t3eoYkfcsyk8XDWssQIzx
yS5/DxyczbbL9BsuwEuXFotldxxi3OpmG5wW4MLFj7e2uOAwlrqekPZ6AXaz
PpVRJ/LoNQ96U3LmAsiLOCfI2eHArtnAkVSwAE/dTN+Jn8JhY80zz8fVC6DA
U3OP7wQO+//uMgz6Sxz/uo9P1gaH19IXhk/ILcL8nHDcrAUOqgwraRvlRagf
asn6j3BJtvaRwxqLsBrpYGBG5PFmPXLFPsNFmPJdasw7iMPayeSHO50WQZpD
61bqfqL/5cK/qLovwrt/+gdH9+EgMuK5rOSzCAGujDu7CCv76znLhCxCwpl1
8xZjHI7HdWjxv16Ero7+4Z2GONAcPl3kylyEjsd2ErF7cfDanJrMXrAIGgjP
XkI43Pngw7tctQiDrBXcPwCH9z/5+xgDiyA0n30+UR8Hg+dzwn+HF2Gzg2O+
BOF6p+4DPdOLcOqC+Ml4PRz6pzMKfrIyYQt9pSZZFwcBivGdSlkmrCsJDP/Z
g8PRiw+eP1ZiApfNnw1XCT+v68pzUWfCE93+YCrhrcHe3Xx7mSAvQJs7qo2D
Z0/5VN8BJpzb+3J9WQuHD3u4yO8PM+FUKVn/DWHDmRc7TpxhgtJAlA0L4XDL
EZNtrkyQ5olVfb8bh6ZMzVP/vJhgeEFcx42w3dmGsNRAJrhbPGP0ahL9g4k/
v3aXCVl7s+68IDwkeTbP7AETLls5HnMk7Nu21DVN7GMGcJGIqV04lO8wmapJ
I9r70nq4nDBb1ENSfA4TjjLyrkUSPjDcvfFCERMYi392nyYcbbJlh8EnJty9
EyGvSbgt2cdE6CsTOj54GggQllyvOEn7wYTlDQfvjuzEwekk96XiX0xIKepd
+0Y4o+ho2L0eJliszyVnEZ6gvkqwpzMhtOXk5UeENb1Gc3eME9d/C/e+QTjg
++4v7PNMmP50Puk84eotIV3tq0z4Ufpl3pYw1+0fk285liCEY+C6KeFD/RKk
m3xLYJLwehsQfqrnvPGwyBK40Jk82oT/xOeqyUstwebSDtH/PY+Sm182XpBf
ghvHtC3+97zKzWrfyW8qS8B6fkO+JuG87BivxJ1LsLR6a68u4QXuntteuktw
MN5n3YiwnsvWBEOjJfgoxz50iHBI9eVcUbMl+DdlvO5AuE4aqxmyXgLFz1Z7
vQkL3uDpKju5BN9qDuTfIWzbYTMZ7bQESVGWli8JJ+5M5nByX4JG2SiJMsJ/
H4xt0PRZglczOyldhLeOaalxXV8Cvj4/zVXCngdCjbuDl8B71+NwWeL+f3jT
eCInYglO5X7hPkjY0P7c7aPPloC8517cG8LhJXnPtiQvEXml6E074SbR1Zzl
jCXg0tgxwEuMD7vGR52vPi7BQJD/cOD/xpNy78TlyiWY7hcs+kR4+I4Sx/66
JZB3CnzPQoy/q1CpOt6xBFGPCgyjCZc/5zWu7FuC4VOuvzoJszNtTzweXALa
ze6ErcR4fpg3HrpncQm8fDZWNhF+KyvZGSa2DF0+IreNifmycPQVnW3TMigc
M/UvIGwUrjgTuGUZ7g01aino4NAzocZ7XXsZmvrcRISJ+ShUbqzveXIZBGf7
XaSJ+esw+c101GkZbAzOV2USfid3yNb1wjKcdjca1zHAwSTihJdTwDIMyj+p
cCHygb+tZ7Lti2Uw5PVyGiPyx9eI2eyfacvw+bmJWxyRX4QrrpUezl0GqYqL
ZvuMcMiWD/15sHIZYtn3pucS+WhgKo4Ef5fBvamFnkfkM9P7VW5bNq/AA7P3
fZ6WxPj7tO/qG9UV8BMsOnL8EA749PcQWa0V+BbHXWFyGIebx9ufSx5YARs3
Y79t1jjkK47+EHRfgToDiyolWxw2VIpoMLNXYJfjSDDdAQeX2WcGvkUroGod
u1fwDJHPNm8ym/m0AvPuKxL6jsT6EKXkPNa0AtWMrxKpZ3EIPmnwtH96BQq/
zL9OcyX6b+78cp3mKpQ1v9jlcxmHBsnB7kL9VTAb0FL9egWHHEOXilcmq8Av
8Lvnv6s4+Dx0DrpmswovGWS339dwWFVxJG/1XQXrvizf67eIfHj2JPVu4Spw
z2p8uHIPh6mIzlmf8lUQGFDbR4rEoTXv+C+HmlXoXGP7+CwKh7h12/jdbavw
5+WEaSOxb5dJOCLNmF2F46zT113icNBoMVc22bkGfnaSP2yI9VmE+Z1XXXcN
Pvpt7VFMJ8aHtNm4lNEapOo1sixn4FB20TRvznoNpMXKH+Zk4WDMtW/3Gx/i
eNNFTdNCYn4BGLIXrME+b5b6/cR+4Ua2+smqHesAtwOTwwaJ9fPdiMaxPetQ
Vvl9O5XYn5i/TeEd37sOMSonJN+M4SCdKlohcWQdDPjZNX5PE/kncWnTJd91
OJzkvBi8SuSfyCq6dOk6nDk85DRApcF0xPVPhdXrcJV0a+wrsR/qursz7uD3
dVAe9dEvkKBBVmjqgat/1mHilZpVgjQNDt2IePdjfR1keZ+S8pVp8NTdyjvA
6B/4cyZw/jOiQaArz0Gq+T/guNzkZryfBq4un+Uyjv4DY3sKz8ODNNBx0mz7
ee4fsPh3KOhY0aDnxAYtlfB/MHT1WUaXAw0UTAdWOxv+QUqHkPXRGzTofKxd
I6nCgqwZj3PdSmigbF/7ylqNBf357frwSgUNAjbb3ozYyYLE2IYe3amigUzJ
5d2LuixI6kqoYuU34vt7czJazVnQzdrY1/e6aMDcqhgVQdTt/gHhNnfWaCD+
Sch2MZ8FcXoKPnI1pYPr3VcaqkUsaIXjsIKHJR1KD6sJnitlQaGhGy2uH6GD
A25e11rNgraAfHyOPR3SuMJ1cn6yIMkNsY+DfOiw+8i69Ll5FmT2eM/t9iQ6
2AyNDLZqs6JxkqBZ4QodfN4tqFbpsSIzJWvWm6wMiPZku5qLWNH+7BM9lpwM
qJvbwBF5gBXFKr9GAsIM0GE1lTE5zopctewPrykzQHpj+vFiP1bEqhXb99aO
AUNmZ789L2JF2SdG2XOI+oRD0Ityr5QVvXd/NVnSyADZ1uvHrn1iRYrv/1Ba
fjHg5PFH9KNfWZFQRjzI0hjQ4FzFKtDOig60DbiasQ5C/s1NOkHzrMivatbs
t/4gXM/tznTexYb2yU9Eu1YSdaLD7fF0bTY0VWecX/FtEEr5tu8Y1WNDuqTN
6vI/B2HZ7dYHbxM2VN2yt24TYxD8FWQrb9myIb3RiO6/fENw7ZnLr/hrbCgv
2aMt234IroZO/2soZ0OVcZrc1vzDIKaRYEipYkMH1nQ1FySGoajfMOzIFzZ0
8txP61yFYaKefcLT9YMNuS8jfkc9oo5k7hYd7GVDtbWOUHtxGK54BCizsrIj
09/7Fr60DMPlY5w2mibsiOV1Qmxv9gj0/tvGtsOUHR0qMJ8OLiPqygzrXGUL
dnSzIHpI79sISC8lccvYsKMtShrOy7QRqEvY9YnnHDtyvZmBxf83ClK9jlv6
b7MjRjT3QNTjUahxLl+6V8OOdnxgd699PAaq/H/TwurYkbxcYWTlmzF49oHz
aFADO3pxXGKm48MYeJKP5Pi2saP9NXr+Tr/HQCJj2OkMjR2tFWwwGpceh4uj
Yg2aHBxopm2pVqhgHER8vF/0G3GgxZ8lhT4zE/DH+Ztu7X4OJLCm1XuAcxLe
HJPtzDbjQE9FTrgbS03CLv0W4RtHOFCX9YXWrH2TcJRLPUL0LAeSL9MRN0ua
hNgXU5cPhnCgoWnkw6I0BWLfvUwLKzlQvl03VjM+Bb0VtYyEGg5EV2ZWtS5P
QVreptvBdRxI79XVeCbnNOx+2vTJspkDXfXKuRYpNw22jmq7hvs4UPzXewJd
x6fh6eKEtPQ/DkSxfZKkWT8N4gqec3f1SSh5iHO7YdUMOLGdjfq8l4SmbD1q
+X/OQE7/sc3/TEio64t06iptBoyT9h6/aklC+24w1E24Z8FHTLTc+TQJMRnu
38OPzEIDV3no3mASSoid+Cc8OQsSg3lSN8NIqH3A46cG+xyc/ZL64WMECQkv
7+b3F5+D5eAHg2qPSEiJPbQ0ABF114qTmXQKCWl+xGVcn8xByDi38EoNCdlb
gi2nMVE3fV9/t/sbCZkoOjSXnpwHicxZY58fJKQXRnr7zHsecl16rg7/IqGo
J+Vnu14SdVhfXlcHg4SusOkd91yfB63WY68Lucgo/lGVBaVmAcaKUtU9zclo
+dyFL8E+TGB7IK7peJiMPK707hWPYoLE+Qjto0fJSLGnTrgjnQnG4h6gY0dG
4Qd58F/EvjPRb5cF+SIZmcLIZDOxTzPX/uz64j4Z+Yt5NpWpLcO7kv6XjfVk
1GOX8/u32Cq4l0sKqJlyIimdyOmjSiyIPUiZ38+CE1XnZUtl6bGgRKM9fJgV
J6IrjcQKHGZBTfW2PIdOcqJP5vNTM1dZ0K7OGLLXBU7UKnf36+YvLGh9nvNf
ThQnUttAk4t3YkWP1OYmVVs50Uft55uTnrMhlVm2yavtnCjM0dW/NYcN1RQJ
TXzq4kRJ7DfuLhDzeFFfbcwS50RjhuxbyENsyM7cfchzjhMZ/Kweld3Jjja7
9ffniHGhmU6OzZrEPMK2TfYtbORCPY5eWz7/YkfHp9Z6DTZxoZag3CaVQXZ0
30+yp3ELF/p5+kH1XW4ONBVm2zmhzYXspRNKjc05UNnrhhbVU1zIaFFIIY0Y
t9JnjuuqnuZCk96mNgfaOVDIf7Q3289yIVnJINdinAMdjF/x23aBC3lkNzMX
14h5E6UsrXyDC+2+lBRNVyMhA7Oiu0qBXOiN7/qjFl0Ses1lOL01lAvtmfui
G7KfhNxDT9Rsuc+F/D6yPNzuQELL18LdFZ9zoZyFhBcx4STksFukTeElF+p1
6+YLJ8Zh9exLfYUUwnw33+kmktA9z2KK/DsuJFIgSOnIIaEJFaPrcrlcaCu/
9vaKYhKyHm7EZd9zoSi+cCX7ShLa4MwokinjQlUeG9Jrm0koQNZHRgbjQgVj
9LcPf5NQf+9axKbPXIj5Ye8DSj8JZZwQtZf+TrRPss9YY4KE+MSTv/7XxIXm
p4S/ts6R0KW2bTv++8mFeHI5I7eskJD2IWN2qW4utKrxPHqUTEaJfM0XJfuI
+9u0Oe8EHxmx1J9q34hzoWXF8H5/ITJyvkusCYNc6MnilRQzMTKqM778dsMo
FzpuWBHauJGMtrH9o26Y5ELp388Js20io4fYvQCJWS60sqlqlC5HRnMBYgzx
RS7ksH4n238zGR3TeX1IfIULLSiOsFQokVHp4vYSsX9cKC4gKzZ3GxlJfyiR
E2PnRrQwdXkrNTIK8TGJFOXkRibyD1yT1cmIodYyL8LLjfpjE7e92klGB8ft
TosIcqPVsn/6FppklJM5VCcszI0u39a+nLGbjKiuVzSExbmR1ePMzHwtMrqq
yJJIleRGF4VT6121yajr730SdRM3asl3rfpB2OCVuJeQPDdyrVQJ+9/zp9f2
Kb8pW7iR2C0pkWTCZEk1Q4oKNzIIdbwiSNj9d+k7QTVuVGQtUahCxG+M3Scq
uJMbvRS0Hp4n2qNxpPWWgBY3un9CQMNzFxnFUhyG+HW5kaTVrsInGmTE/DFs
xQ/cSKkuIsltBxnZ3fct4zPiRuLJGfLj28mo8gCrIt9+blTpOBO6SYWMFMhR
0bxm3OjGv2B21q1EHvksweQ5xI06hiUnYxTIaCzojSPPEW5EOSX1vFWGjApX
ynZxn+JGvz4YvnOWIK6f/Xr0nAM3Cti+bWOTMBlp8WoP9TlxI9uCqKlxAaI/
NhY+L3LnRrdGa5IPcpBRgJzPfLInNzIf/HE5Yp2E9JV3HIry4UY7ZIOe32KS
UOWeLDbn69xoRmXzpuhREgrZ62536BY3atBvTHlLIyEj061FOiHcyE7btOlm
Dwl9Pf7GTegeN5KllL6zbiSh736JzZ+ecaOtVmnJVVkkFBl4UjkziRs93cZ9
6gORxy3vStyOTeZGf/MUXc4nkFDz0ydaF99yo9DasBTuu8S68CHyxYYSbhSj
d5vkYE9Cf2cDLl75zY3a/IDOR6xTb1Z0vp7+w42o4imhFjMc6Bz70iazfm7k
L6vTc5JOrJNU35+yQ9woaQjK+uo50Li6h07TIjd6Eh5slvOYAzG97LmUxXlQ
dZxooNF/HEhwTP9Nnw0P6oZMrxvi7OhoX/zSppM8aFeY/e9fHOwovnXW8owD
D2oIDR7eMMOG5EreLvW78KCILfc/n21gQ7vuiB7668eDdltebJEOIvY9MuNL
tGc8qGLvGlKms6K0o4mHRnp4UKLwTZfgLBY0un/xjfJfHmQp9Yoi+owF7dC1
XnZn8KC5upKmvDAWVCLLlTo6QRzv6LeH/TQLapi4vDz2jweZFaaFKFJZ0HS4
WeqkLC86F6JaXTm/DnoVy8tz53hRwWCbV13BKphntpaOufGiGJbzQcaPVuFU
XOZ1mgcvyuhp7GJ4r8J175PLP315UdL8UvNL9VUoVixdKgjjRTLPtsSOFqyA
RrQ/81IqL5pvO7dPoWIZtp5mzo/ReNEbkRWK5jQTtM2bP9CGeJF+WHP5wC8m
7N+T4ftnjBfVyygYlJQywUX4+Pz3OV6k4D36Yug2E1Jqi+cyOfiQ1usNt/ZL
MkF6h9+sqwIfanh/XGP+0CIIsy5M0c7yodhtD0f3/p6HtE73LHVXPlS87QMY
Vs6DdkHf+VsX+dCm1Hd2lzLmweHst15xXz70+KgFi43/PGR8SWw4eIcP6aBH
qnv+mwf9e0YZeRl8KK2qVFTTYw6anT6eXcviQxsLos/MHZsDJ93tmw7m86Hn
VRruPYZzED4m9hQv4UPZZnEZKhvmoNVyJFTsOx8qOB9inl87C+eFY04HjPOh
8huFTxS2zcLyKEny2zQfknV09Tm9YRYia663iy7wIY+7JmUYeRYKfJ0tctf5
kE+krv/kwAysdmjp/hXkR5lbC8U5EmYgJrFX7IAGP5IU55j+QpmBMsVtjcJ+
/EhpSCv/t9g0ZB346W9+gx/ZLdmohHBNQ+KF64phgfzIsZ5Zs5/Y3wXk1wUs
3OVH/jKFlzb3ToGe/jmVznh+dOEDw0clfQo+HX0R/qKUH52R046VN5iCHD+T
XR2f+BH5aXfDFfUpeJEw1if4mR+tT2380KswBbf6dbSCv/Ojjf+C61Z4pwAu
dtDP/uFHLBNpjZlFk1AZSjFSWudHaU5VqGh1AvLSiicc2QSQ2TvLRmBMwKtv
DgkJZAGkeOXP87mmCQgSzJ7mFRRA20ICw3tTJmDvc9NXE5sEUFyc3ve3FhNQ
XRCy9n6vAFIJzL7YkjEOXwbmig3CBNDYc6dQxRtjELQu0agaIYB4TYJVX7uP
gY6kPk06SgBZCtXk654cg7yjYZR/TwTQfZOb9jV7xiCxVtQNeyOAbvps3r55
eRR8sndvRDUCaG9Ps8lq4ChI+18L2MsuiCz+RM1FvRiBztjER+qcgqhYx20R
YkbgSUFlhiyvIPrjphbFdXsEuMe4frEKC6IDhr8+/3EbgTmHZ9ur5QQRufFG
QeTuEag3Lu01NBREel+HXBk/h8GPsoqMgwWRf11stvd/RP0jUWEdESaI2s0D
H1YKDcOczC3nxghBpPYgxk6BPAyX1FnCjz8SRN018lzKk0Pgas3RdDFFEA00
WikrVQ/B8Sd89rFfBFFvUHvlzwtD8F9ktN4sBwXdkphgaW8YBD2K1xdRTgqy
Xza94/d5EOyeHLLU5qagly7zjkqlg5CQSDlzk5+CjOPPv6xIHwSx7EehnGIU
pKc8+vtN6CAIND6tl9xCQV9Uj545ajAI64IvjxubUpCcMBu6+okBbEKfnhqa
UZD/y6R/7sUM4KT2tCELCmoIaSNfyGMARUTSSt+KgpSlzV9FvibqVYk4090n
iM+3/Z4/cpcBxjIPdLa6UVCevpkjbs2AezsCpfgiKOiczPOk6Gk6RKu/OMlz
n4LyX/+7Uj9Kh8caFfFcURSU7vPqpiCDDom7VkRIMRQk1vllqLCLDtnafvzr
8RRU/SI5/kINHZqR1/pkBtFe8frDAc/oIGp1uv9nHQXtkI+53WxKhwN+cWJ1
9RTUHCZ+dIcJHQKSmszLGwhrcXvHITr8HYaSN80UlGZ7w+2GFh1yQmQe+f4m
7l/PBc1ninTYXzhgJD5EQY+4F2/Ls9PBX9w5/SSnEGIb1PRT/0yDLP3EHktu
IbSJRdvYFaNB/9k2YSNeITQ5CFqpZTTYl2ccpCIohETFjb3UC2lANVU8sSom
hLxqF0wfpdLg3XUGz4vNQkhRVGjBM4IGPT2ungMmQqjwOEeRow0NWv295FgO
CKE/FI8DfNY0+Cp6tV36oBDq5vfmrbCkQZ5FqIGdpRC6GvyTXf0ADW5XJAl0
2Aqhu1F5dEddGignteY0nBdCt4eGaf1yNNi0p9Np1E0IRbO9nR/ZRAORX31i
PBeFUE2scNWyFA3W+MZv7b8khBavlF5UEadBcwDnoeprQqic5GvXzEuDq3Z6
k8URQohjd+WS3AIOF5iGKe33hVBzxu/UsFkczjwxPTYfJYQaxLrTxqdwMG2w
xTQeCSFdP82HP0ZxkNLzfpCdIITa1ANONwzgUC2ZppbyTghFbgsQr2rEQaBb
8FL0DyFiffjwxykLh6HZo53hTULoc131+7uZxPF8CYahLULoVfmN13kZOFw1
UBC99ksIhV+XKBFIxaEvWbvUsYcwy/yFlSQc8lwdOTTHhdCzunreJw9xuBec
5qE2SfSXeXsTMxoH54TRdqVpIRRU8s/PMQoHiQbft9LzRPyRQVeDezgEqd2z
5FoTQmlabgGbb+NgtVAQ381HRY9+RKxnXcNhmyCTtV2AioZ1n7639MOBvFX/
QjOFimwuqcvO+eJQeqJW/4sIFX3T1pY6eBkHuYruvzlSVNRYL2kp54nDTCjH
9pBtVMRW55kU7IxDQ6Lp0wBVKhrviKy2P4tD2ofof1d3UFFeCleAvhMOJwcl
Wi/soqKNDNY3nGdw+Hxwu5+NHhVR7rU+/HoKhydCtlVbzanIl5aqM36EuJ8b
VSgOllR02T4gjmGNw105ltOPD1PRPWlvE5oVDtd3Zq6uHaUivt7a+2OHcDht
s671056K6lXbw3aY4/Db/ucdrjNU9CKBQ83cDAdrl4xf+k5UdKf4qsTFgzgY
+1lfznChIp6LPm8+HsBB+Vlazk0vKtq6vnTxtgkOb5JvrBV4U1H6hl20KmMc
/ss8bD50mYoiNI2j2AlTypaHra9RUewpZ8/HhjjM/7FU3BpMRe9X5ffSAQdP
uvwV+1Aq0jlnJmlMeGicWf0ojIpAUVsy3QCHrvXXZ9YiqMh5hfuuvz4OlTKL
z1sfUdGY1bbRQ7o46Cg1jHDGUlHZVFdTkw4O79WT9+jHUZEdJbr5COE0Q7OO
9OdU5JXTKOu653/ve8hs7kki+lPvxCWmNg7xR+avUF9R0bWzf9sjCd93fkm9
+Ybon2aLoSotHDg8rjgWpFGRsJ5vjBPhW76meYMZVHQkSPEQJ+FLd2YtrLOp
iHSBn2S/G4eR6LrEu7lUVNrSssJP+Gxc0mh5PhVh97U5PmviYJuxP2JLERXN
+rvu30O4KU/qt91Hov9TScHL/3s+VjK9+VEpFf0QGP+GEa6u+upbW05cT88L
2QjCuvXPa1Y/Edcv/OauLeHC1kvCGlVUFBoVvbKFsGq3idP5z1T0aYUZsLYT
h3R8Y37iFyraQL/D20FYZmzyX0stFbml0NIK//e+01yNJWc9Fbk61Vo+JSy8
9ixJr4GKPKXH2QIIR5K8xrwbqcgpRerzOcJkAWPd9GYqKryv+OAI4UCxDff+
tFLRE+h3MSHMlJ74LfSLivTnth/83/Mtny2ft+zvoKLAd0zt/z3/GlWLvxrQ
SUX//z7X/wFZri/w
          "]]}, {
         Directive[
          Opacity[1.], 
          RGBColor[0.6, 0.5470136627990908, 0.24], 
          AbsoluteThickness[1], Thickness -> 0.006], 
         Line[CompressedData["
1:eJw1m2k4VV8XwK95zHAVUkmipAypUNHaRCXzGEIlCQkpQuahSJRKZExlSKYG
yXhkKEkIkSEZz73ma77m9/w/vPfLfX7P2Wftvddaew3Pfs4uW1ejK4wkEkmN
iUT679/3yp+DK7uWsAf2//1wIKeXPBAUWcIOh8bfcCD4zVAS5SB5CTuxm+eJ
C8FIIkBdl3MJk2JprvciuP3ypWQHxiWs+8u48D2CnV+dpIcs07Gib15+zwlm
GpQ0Tp2hY73no+n5BCeIs+eVjNKxCwm69+sJlrcdZW8foGOPPXsURgj+mtZw
ebqLjvmU2s9wXcXBuj+vgruVjolxi35XIHhOLGar1A86Jj50tMia4PsXb946
WU3HZOIXyx4QvOuFaZNNKR17ZZbQhRH8+Z+StM8HOnZE6hrfIsHDNqv/Cl4R
87v+qb3hgINvSu+xhkQ6lokkThUSTO6tjKU8oWMivav/VglG1mHaoqF07GD5
7KV4R2K/SVczjvrSMX092tlxgq/3aDGY3qJj2TqK+hpOxP7O8xRF2tExaTzx
Lekasb9EGn+mFR1jptQxXyH4W1eLc5UJHduy2/LOT4LnLOLElzTo2ClWlups
Zxz0zMWi7SWJ/U1qNT5zwWEojnEkaAchb1ZFYrsrDnc6hk4mb6FjJe+Hk9IJ
zjJ7s9TKQscecbov1bjhwGiqcEUNX8SklLw8j9zEIf7p5kqr3kXM+O40vZtg
ubYFEa/2RezJtanXd2/hYGVc2pz3dREz8jPyo3rg8MlQQ2V75iI2VLms3euF
g07Mnjil1EUsNeeDYoY3DoPN7DNGcYvYcoqasbsPDnwGPzMj7i1iH8977RHy
xcFJz0xg8eoiNv1m1OxJAA47tR1Gf0ktYrQ6KuncPRzyPvDpnRRbxGrt0ky8
w3E4sb343UchYn38EfkvInCwmeDwjmNdxNhEa4LXI3FIefiWzXpoAQvTHulY
eISDaNukBDV1AdvKOrurJ5GQpxIXbhG3gCkensX1kwl56TBeH72Ana9Nba9L
IeR5PvqQ67eAKUgIo/o0Qp6wgvrN8wuYhdeJUK4sQp61x4V1wQUswynuyP1C
Ql7tjmpXngXMYekpxbCIkCf7dU8/ywKGN/2liRYT8jYEJ6vn5rGH/jVbvpcR
8tI++0a0zGPfr+5ntKkh5OErzzdHz2NvTWv1o9pw2OEa3CbNMo+F7KzatW0J
B+Eh+csya3PYqA63pdMK4W8W/6bl5ucwReOStIo1HNhPqvAeGZ7DhGtirnsy
UmBGcEELauew9oTD1ru5KVBX4YgZh81hF0UDqB5iFLjFY5jtyzKHsd++8ner
LgVcQzaUA9ZmMavTXk/JBhRwoud+C5qfxcL1JXv5jClwYYBz+O7wLHYtcIeK
qAUFzn6q2RlTO4stDhhn+V6hwE4b5dj0sFnswpvCRzoBFKjP3RnYyDKLGX/S
lbMuogBntKPs0toMdvpo7NWNEgpouXzo2b0wg5kNH0/JrCDWJ3v6qDc+g9V7
6e3g/EqBb/kuM7u/zWAx/c5Mwr8pUPOu3M47fAYzGG19bjVHAazwvJYE1wxG
Do8I+6hEhfXY9EU9phnsgHGGgbgKFU54TqV7r0xjlSnOQ88QFSoUQxibxqYx
5z/awU+1qFBWlF3q3TCNBdteuThwngolxUsyTVHE8+Q/Qk1BVPhYHkf24ZvG
8EchOeKtVJj4mvl9mW0aO9UgYTj+hwp7mosC72zQMLotpwjWS4X4gY5J30ka
Rr58QTNwlAq+bMI/AhpoWPtsFbgzjoCmYXxIWDgNS/uqPSt6eATah+LnHpFo
WF+Cx4HplBEQ7TE8t5s2hbHt3PdwIX0EHk3eqJX4N4UdCrV5zZo7ArcE3qft
LZ/CGBqmdpwuHQFVawVLGe8prPCX2p+zf0agkabwQ3l6Euty19jktHkUpoUO
5+r3T2Bvj0xl3YgdBeWTF2/c/DWBFbC6kSySRyHQ5cGRuC/E82/fTbTTR4Gv
dqi8N20COzLtv9+wcBRk3WMbr9tOYOfdc7cO/h4Fp4aFqcjBcazCjxxyYOsY
DAUWK9QNj2Gz1s0yFVljcCBneGHs9xj2sOZExK73Y3Czg7+U9+sY5tTrUBtT
OgaMsk4nz2WMYaP9m8WfN47Brm4RE9x+DJtcTEOa82Ngc8TXg5k6irVIjS/t
0hyHjpETn9HoCKbyW0XScWocyFcXo/g6R7DGvwG+3ivjoDOUf7nv2wgWjUU9
TWSbgMpeMd7A9BHsuqGp4xaxCchuZbTHLo5gL7fvsBownAD/8q8CJzqo2Eur
Dz6LnydAMkbP9XgNBdtrLsVUGzsJF3nYNLk+ULDAnXcPwOtJSIjERLrTKNi/
Il+bxveTwHNX/qtPAAVj1OzUPtA8CXQf8o6SYxRMNyjIZoRrChrs2uuV3+HY
OzN3xaB7U3BT2WaPYsow9rrNpY1+mgbKD3SPm0UNY+f9ryR4G9Bg9Z+Kgafv
MOY+GIJYLWgQem+bzyfLYez3yJrdSScaPGv/81NRaBjrTZGO1Yuiwedbxh5K
j4aw2aGpso+/abBecKZGOXgQ28t486yY2zRUMSt3mt8YxBpkp+uUfKbhnvne
Sa+Lg1j8facuq9Bp4COxChefGMRi7imONMVPwy796mtHVwawm+cCt5yvmgaN
CVWBY7cGMI4DOrp8wjMQse+Q7XH7fuxMC9dzjcYZEH8m+9PPrB97byq0w7xz
BsoYpZUrT/VjfIZFiV5DM0DrFuPR3EuMb+hM61ueAfNonhI9ah92QWfnbV2p
WdgzO8Jv69SHrfTe/ZoSNguh3moh/H97MesEcr7S2TlYTN2unjPRhfW2z6Vs
LM8D344DxyN+dGGe7ynL0ZwLIJ1w/LD9my4MxF68PyCyAFZPLfeIXenCChcU
eh4fXYCq8HjOpz2d2K7U015s3gvw4Mbm1js//mBPVm/TvJcXQOwkt532m3bs
VHOR4WNWOpzBV8JG7Vqwxy7SrZeVl4E7dvd+bs0WDFt7/pdNaxmaT2o3y0i2
YC2evKdyLJbBPC1B5MbwL2xn8O25OZ9lcLQ6mr945RdGS/g15Fu+DPdbPP8w
X23G+hIdk7arr0CC36DpiZYGzIJXeYvA6VUQ71Z4EfS4AZtzmbwkeG4VspWD
R2uMGrA4vUB1nqurUDorFqDd+gNzrL7N0XV3FXocbbLM2+oxwaOzD37XrsJO
s85l9/Y6LKr0itgSWoPXsk2pmV012Ag1OKdUah1M8CV8f1IN9vgz30EZxXVg
TpGQLbCuwXJPJSeGnVwHu00+ZZ/7qrHrfatmI9brIDEu0fkdr8JKyz53ucas
w6s3PuTxmUrs3SXLy1tm18H4UrqF28dK7Hzxw+/Y+jowbW1+MedRiWlY+jCc
5dyAr3zaNsvTGFY/lCy3KrYBpxpfxG1fL8csjlu++aGzAZpaOpyXBEuwhqzR
vJLkDXj9OS3e8XkxZvXmj6Z85gYwSy3ucd9ejD2MuiITULABNawvT4aIf8bC
3uKumVUboFGz6Jsu+wlzcf/6SGiYeP+QLlfeu0Jsg+/wTd0J4v1XL59/OlyI
PQnN+W4xT7wfpPvp27GP2Muj+AkfRhLSgFdTI6feY/NSELSZn4Re59H9Zr6/
w86lvS0P3UxCzKJ63Cs677CSD9hMrxAJ1azSpbiNC7BLWqcKDURJ6MyfJJd9
OfnY4Zucq1d3kRBb0enIY+/zMPE8sTwHCRK6eyu5xqoiB+tCIc2S0iR0yvhM
//Watxh5nzzDwAESYlWYXfOvz8b2NC/suCdHQmFTZ5TS2rOwlzZfMiIPE+tr
nDV+35OJ8Xkmd40qEuvJTXGrHsjASsO17iscJaFQp7k3w5OvsWy1W4s+qiR0
w8HuX9G/V9jm9MLVdCAhG/u2zfebX2LD+3/3flQjIR07jbNWX9KwOzJWwZkn
Seio7ccA2fcvMI1zaj/9NInnlWecGE6lYhTaWIbSaRLaWyb1O31vMjY/q0hv
O0NCPR+o2ZOj8dhh6vWcYm0S+pRft+VJwzNM5cU1KkmXhGLeZgUq5T3FDFUV
9PbrkZBzZvhY98PH2HlTtkZlfWL/rxzMAm88wq7Mv7fYZ0BCaidigrUyHmAM
N4KGVgleOGJo/tgxHCslaV7+YEhCb2X4ZbsPhGKn5c416BiRUOXZl2xn+gKw
9c0JQt8Jlj4m/qHT/jbme8n7hJQxCUkZa5S3d13HuA6NHXcimH45XGquyQIr
K3XjfkhwZdmU0f39CIY/COY9I9iKr0wVW7MDsQQPsSCCa4RtZnXp7uBf+c5O
j2DLfb2ny27cAam9d/zWifno2+X0YueDQFFik2sMwSclXb10FO4CX6cMsBEc
LZP/ksn1Pph6yMxfINbfeWSqoeRtNDieHn6eSOyPnBq3onwrBvgTPymVEPpQ
flX06OnjJ3DQPqKrlNCXdWaHJK0gFjbV1D98Qegz+O1iiXZTHITCNXsHHRLK
yhcyyJx4DhfGe1wECP03flAaZuROggcG/KVpWiQ0W3TOx0Y6BS7uuG0jQNhr
Z592y/1DabA9eW7jhQYJKQx0J31WfwlGfhoHytUJ/xq6dhU3fAUduvLc5YiE
nKiRq2pu6bA5Yq+xgwoJ+Y1u++YakAGlqQOzAsdI6NH425jk6Ey4/SOm9JUS
CRXSfuxZynkD+Y+uq7spkBBpicuwYCQXJA26ub7sISGBlcRtvfQ80Lwh/zlm
Nwk9Wd8yy8JcAB1LBz+cFiOhDFJG+SGBd+B411zNbisJ/WD+avTw4AdosaIX
2nGSUBsLj/Ke4g8Qsjf9qx0rCfWymu0oRx+BozI7SZs4vzR2nDKqXwiaXE4t
SbMbILiJ1e+USxF84cnps2ragFunJ97VjxfBfkfBbu+vG9AS1IbrXfsMEjf+
Dlwv34CohZcG5xyKoT/vT3JPNhEv+kDCwbYUxOIepfwL2YDZ994/IswwuL6y
YdcuuwEGExdJPL8xSD2/sPpk9wZ0CLwW+b6vEiJeesrJCW/AEb1Ifd2sSghu
ndpDYtiA6SqLYtP0L+BljncI/1oHh5yFB/ap1eCo3lB+/9o6xGk5ZWb1VkM7
OW75nM06fMX/fhndUQNapRNCnIZE/N1Vu+CSVAMnmAubRYl4/S/2ycXbz2uJ
OlLllNDGGpgFyB8Of/INnO/ohOc8WAMNI6fuN/d+wNgvhuTU56uQlZmTf7zh
B1B8Q4ISw1eBa20y5CdfA+TTbqaF316FlsybB6afNwB9w7dE2XQVLq75+inn
/ASrdhmpDd5V8M16uPNbcxPEBP7YHB+yApYBXQdnuFtg4afvjLH9Mjz5veHB
a9YOHD2n5S/K00He+EN/0e12sHd/mHNjJx0am+11Lz5vB+pb3/sPeOjA2fBT
4l1PO+g+eHX03/giBFclthpd7gBRymT92ptFcM9XOvjM7Q/oU4rNTu9ZBMMI
1/HtkV3gr2ziIiC1AJOsu81rc7rA3P+mYpowkb9D26uvN3ZBjWVynwrHAtQF
qCZW8HeDAE++bMroPCBPrrMX47uh3cC2mTNvHuQvZ2a+Su+BpmPrpQlK88Cr
+s9WurIX6BR1SYrpHDBG+IhH/+uF6dWUFkWtOVho2zIwvd4L36NtsCcqc9Dj
rHOpWPUfsD2Ss/LYPQdZScUXzpT+gzzxzI8d07Mgtq4le+h8H8wrTl4VjpmF
YmuJ/YZm/TDXgsfdJuqh90wznEz2/fDE7dZeZ6JeynmDjX706AeHwxNx16tn
4MW8ZbZwbD8YTM+S4nJn4G5UzL6+1n6gulyVCwmeAaPy9b2uhgMgGjVmUyI7
A6PbOyWidAZBatMuPYdH0zDtJjL72HoQbhhont1+dxroNee/xLsMQpJ/o2Tv
nWlgud5r/frRIKgdLDgVeXUaxMoHn5W2DYJ5gWdZBEyDqfUk+6jVEEg1XX/J
NUODymSmiVPXh4Hh5pv5Lxdp8G1ao1THfxhGHpw+J2ROg0bNuxFGD4fhcZNa
t5c+Dbon2PfYvBsGnUkO/osnaLCgynPBY34YEuP0XpVvp8H+XuFfr/xwSNWW
qTcsmoJnorKFpGgK7A61+FpcPQnfLC7LDCVTgC3hOr/MJ6J+fhqf/i2XAnaN
i+7vsybhPBfTs+ifFDCJ0d01GzUJYvQOz+2bqPBauaBWy2ISsn8FKSs/oMKl
fP/jR2cnoCL0d6nr/RFwF/XcHnVoAqYwzsPGCSPASgv5s1VqAsRWIEcxewT6
Inds+rR9AkJuZCetfR+BUzpBMdtZJ+CMTYBfJMcomPG9wlM7x6FFaR9kho9C
3vdqVteQcRge9a3qvTsGu/fiP3L7x0CiTXKfYPwYfGdsl1HqGAPb8saHum/G
oHjgF3tzwxj0PhSzLvtBjKvUbpP7PAZ/DtcsPucbh/3iD93SH45Bgz+XjGnC
OPA05yWZqY3Be3JC3I/cCWA5JDCsmT8KtBX1dUZsAp5WJknHZYyC3PCY3bHm
CXiY8NBjnujXcopUFd7MTBB9wUjbnwejkG7V33BXaRK+Gu1rVr42CvEZUozq
XyYh8pRIvZ70KPgfK3L+3DYFXIVcoxffjYCC7r6nqcNT4FFvumJM6IVyIbH0
7sIUTJ9VzjZ8NQJZVRAmzU0D+vPz2c6xI8BP3d1Gl6FBnqZM2U6fERhUGL8R
e4MG+w7rF7hojsC9Ot/cRjoNaA8o6eaDVBj4dURNnWEaLv+7XXD3LxVUuifb
Cjmm4dATSmN5BxVoExdXk0SmIac6btvpBipYCGhqX1OZBm16d21NIRX222wa
YQuchjzz+/su36dC02yyhBrbDPgaxhrhR4n+nWYQtZt3Bj412D29dYQKeRNM
CyxCM0DWHMjmOEiFaIrjt/o9MxB1Ov7oGSkq6HQfcTI5NQNTkb4igkJUqKv6
mX81bAb8C64vTM5ToDJm7Vg00yw0WY8NXv1MgYLoglduXLPAY2tGqf5IgdTI
y9zGArNgg7xnJd9RwD/s+1+h3bMQstmUd/UNBVS8YwPT1GdB7XZR8VQiBT5f
lPn6MWgWnu3O2UELJOTJWRt2b8xC1U8b04P6FMhgOvvuKvsctPPNObPoUCCp
Q5F/jm8ObP4q9f47Q4HwAL5f3OJzsE1TuyhTnQKXmqoNTmjMQWhUV1awIgXI
rtIGaeFz4J0c1n1xJwXYTwoVyMQQ8lRuMcdvp8C6IDNfyfM54E6MV/i9lQKj
FX+bWrLnIF6AOfLSZgpU8cToM/+cg9LOmxlfOChwM29R7yr/PPBIavklzuPg
FDyUN7t1HlaMNevkZ3G4aPaLJ1B8HtwfJDT9oOGgs57dGH9oHvbbJjAKjOMg
oWejV286D1KJuveGB3Bom6jRlUmYh7BB0vO4XzjUf3mXW/xyHlgXxOvvNuFQ
GZuy6dTbeahrjfC+8xOHHFWvnzZl87Bhy67p8R2HsKj9uo9652HT8X2y2V9w
UJR5rDMrvgDVvyztBD/gUDXnFTQpvQA/65SEvN/hoFt24dOIwgIE1f+078vH
wU5bRqxPfQEKz6e2lOXgEONYN9tguwAMjlWJORk4jKevJ2S8XABrkyeM9ok4
eF0fbkrLXgC64CZ3/gQcmI40MCe/X4CoImsisOIgUvPc5UnVAuzwqngi+wyH
0wOH1QMHFsCRM97+RAwOL0WvjViIL4JYxRsmhXAcZHFDUVPpRZhT8T8icQ+H
4lxlYwOFRTDhlagVuYtDswpr+Sn1RVDQ+bG4ORSHNcu0R4dsFyFqn06QaiAO
4eLhtbJOhLzdal5GAThsHnVZ3ue+CIt+gV+u+eMg7a1iJxa8SFT+zzTf+uJg
HtehtOnlIlR2RtGsvXEYsqlwZs9eBOPrwmaxXji47klPY3q/CMVKzMy/buNw
t9Cda/nLIlSfDT1s6onDh9ZN//B+Ii+n7q9/dBOHE4lzAgMji3DRP95k1J2w
n233mb/Ti8BM3bzzDMF901nvWxnoUKEX6cZ3AwcePo27lbvoxDmcH291wcHE
+WHik310MGc4OGVIcGJdV4H9QTq0RL0ntV3HQSroRje3Gh1WWer1hpxxcPlb
Rvt3hg5eX3juuxNceJSd9YMBHUQfL/5iJlh9JkXe4iIdmhiMwo5cI/SjN6p5
wIEOl2VfTLU64dCUfeT8hisd3MK17TwJtrrcEJYeQIeqR++cvjkS9sGEEr3u
0WHG2nPFg2DqtssF2g/pIPg056kUwR5tS13TKXSomcN6nzvgUCavSavJoMPe
7LZoc4IZox6xxOfRQaPnu+Y2gs+MdItc+0QHex8tpoGrOERr7pU/UUGHrO1M
33IIbktz1+T/SodDTDmP7hC8bb3ccugnHQK3bFzQI9jWksOt6DcdvveXHZYk
OOuTSdj9v3TQSXrLQyJ4kvwiwXqYDh2icRO99jgccR3Ll5+ggyrV4NcXgn1/
KNYyzdNheltBcRbBVXuDu9pX6fAoKCbjCcHsoT+n3jAvQUJoR1wwwfp9wix+
3EtEvHaK8iD4mYqdiMHmJchVV7rnTHBPfL7c7u1LUM+iEHaVYPH5ZY2F3Utw
yNP43n/3OY6Gpyy/7yfkySVEORJckBvjmnRoCfLcOOPdCF7g+BvqenwJ9mzL
y7hDsIq9VIL6ySX4/eFp8X2Cg6tu5m/RXoIO29bmZILrRLEaqtESlM6Gjn8k
mPcOZ1ep5RJ8//2du5lgsw7TqWjbJTDbXndwiuCkQ2nMtk5LIBLw9jyZ0M/A
w/GtR9yX4Lll+v2jBEuNK8mx+yzBq4LxCjuCXc6EaHQHLUG7VAX9CcGFrxst
8iKWQIbfSvkbwerWV0JNni8BPVe8/ihhz/Digud705ZAQ2N8uzfBTVtW85az
lqCPt8azjGCrxsedLz4vQY2xqJr+f/4k3Tt5s3IJvqy7vE8heOTuPubTdUvg
f8rpwAzBnlApO9GxBDqhx1XSCX8sS+TSqPy3BPY7NrUyE/7LRDezeEJZgjeJ
gbccCH5UMBFydHEJog+FdB4n/P3Nrm2dYYLLULGUryJAnJ8FkxfDjDuXoeOB
iGYKwSfDJWcC9i6DmrLEFllXHP5OynH5KC8DOf83r5UbDvxlGqoulstQO14Y
OU2cV5up71pjtstw7QY+/pI432/F9c0cri2DdyybqMUtHDQjLFxtfZeheL1n
rtUDB28zlzSzlGWYedEfx0TEk68Rs7mtGcugsc85sZtggXKvEoP8Zdh6TsX7
sw8OubtDWs9WEvOXun8PJOJRPy2OBQaWoe2hPa5NxDOtyC+Oe/esEPlqyf8n
ER+fVZzyfC27AuFp7MOzETgMTv8I3qW0Aqdm5NHOSBz8zNsTt51ZAZpd5t/Q
KBzeSY795HVaAZaqtYnIxzhsrdysQM9dAe7dfKcjk3Gwn31+wuPTCqQIr64w
pBLxbM9O7ZmKFdgsr//d7wWRH6L22Y03EfIE5ItCX+EQZHniWd/0Cuz3m9/b
/Iaw39zV5bojq3BkdbT0QhEODdso3R9VV2Hyyi9fzmIc8tTty19orkKEw3xr
cQkO7o/sAr2IPqrk4IzengocVvdfYpXyWAW2XgVMsZaIh5ctyfc+rgLJSKpH
qQ0HWkTnrHvZKlCkrY7LtOPQUmD+26ZmFbZNs1jt/YND3LpZvGLbKuhSIyf2
9eAglmAsis+ugrRJRbrDEA4Kv3SkNQ+tgf/VX3uaiPy8mf6D6+DxNXCWzeMl
0wn/ENWe2H5yDfoHsXGLZRxKnbUK5ozWoHleI4a+joMG+ynF1+5rIG86OXyD
nQJmAOpM79fAVOvKyDmiXriTe9Dyi/w6XNvE7cZN1B92b0cVzh1dh7+P9v86
pE0BnTevuCbU1qFB7nn8JT0KiKZvKRc2XgfHIYcbzSZEPZG0tNPNYx0CSmcm
Vy4R9ciDL8OiJevAueJ25aEfBZ45Gd7wPbkBAmbv7H4XUyDAgfMsWWcDpI8b
fvxdTgEH+2rxLJMNYP1hofL3CwWO2R5pa72yAVsfZAow1lPgr8VWpf3hGzD8
JPXjqy4KSGj1r3Y2bIAsu3mK7hoFOp8o12zbT0K7o14aeJ6hgrT1txdGciTU
yRIpYqZLBd89Zn4Rh0io/2FNr6oRFcSKbyouHiehSR8HH0krKjj05mW16JDQ
9uGODVM3KtClJKMiXEgoWJrjnkYCFYQq+M0W35HQyO0MneQ5Yvy9Fwqyn0ho
yFvy2MNlKpQYyPFeKSGhA6ZdV+6TRsBmUKeupYqE4lOM0pO4RyCDPfxYXisJ
Gcz3sipIjoCi8brolXkS2pkamS1tPgKm1FFKizIDcpeL9s6uJfqYtwuyX1QY
0CP+O4EXGkYg2oXRMx8xIK6tqrQdrSNQN7eV+cEZBnRoW59SUd8IHGPQEtM0
Z0CzPIPZVqsjICqSaV50mwFNyAh4+B0ZBar25e+JnxjQ0OFnPNeJ/oKZ15Xv
fgkDamZ4/NK+aBR2tfic86pgQJw3nshdw0bB0vzxsMlXYv4Thddim0ahwe4L
A087A3r3QnnGlTYK7/x2HgucZ0CDV4qztA6PgU9+d7bdYUZEbv3guVgzBiI2
oROZyoxoSaf94tGmMSjhlpEfU2FERnFCDvc7x2DZ0b/whiYjKuH322U5OQbe
Ersq/c2I8WtL0e+Fx8Hruf3veC9GNKCoJGfpNg6eIdMbDWWMSPTin2u7DkyA
oEKCOt8XRuSMIOWG8gR86lMPM65lRKZd2lWtGhNEP/qUs+snI7KquqvWaD0B
HnTFLZReRnT90fKvlEcTcOu6rzQDAxNK3bGCapYm4OY5NtMjmkyIxsM3/rtr
Eno3DjDKazGhC3qCPAnUSTiTZZQvrcuEcndavXFbmATRpWQOMVMm9PVKYLop
eQrqEg5XcF5hQiUVxw8waE/B9t5Le/tCmZABQ6nNDDYFNXZlS/drmNAm3QlH
VysayG4ayAirY0K6HLzw0I4GzwvZTAIbmFAtjaOq2JkGLqzGeR5tTEjGyYQk
50cD4awR24tDTKjwn3N6YgoNnMcEG44wM6PdbLZV9wZpsNn9RkrfSWYU5zqb
t+IxDT12349/O82MfnUgy3MB0/D63K7OXG1mxKwhk1ERPg2HVX8J3DFmRi+f
Mp4pSJwGE/aDEVsuM6Nr1RV1YlXTEJtCu3k2mBmpTl2SAv4ZEPzhqvWxkhnl
Vrz6mf95BnrLv+EJNcT7lry2MdUzkFGwMzSojhk56KVkBzTOgOKzpgq9Zmbk
YcLsHjw0A2aX5A6P/GNGAQf1wnbxE33R4qSo6AYzoom436l3ngUhCZe5e6os
iPuth9KAzBzYMl6OqlZjQZ7M0Qy3js9BXt+5PRuaLEj8gpjyFq050EhWM/fU
Y0GrY86DYXZz4C64pczuAgs6qSQ9vDNpDhrYy0LUglgQ4yuOIAWeeQie4BBY
qWFBB3pWMp6szcP4p/SDLjqs6Nmdh02MLHRgfCh05JIBK3L/OeLQuZkOwlcj
lE1MWJF97+HLnyWIuk/oOhyzYkVy71sbojXokHT7sC6rMytKOp8eFB9K1G3K
1Q4pkazoc9x4zxzLErwt7kttrGdFbP5KPWe5l4n+0ujVl0ZW1KMi9/Pb9mVo
d6zJ+NjCinzHqwY1ZZaBUSQrN6GLFbXyiJtr6C2DpY9rqf0oK0J84wzqj5aB
8/h6+zoHG9rlMCm7LLACTmXbeOS02NDJsu+cS0KrwBQovem2Lhty7V2J0d+3
Ckknj3JjhmxI1D3ybMKxVWiqN+PUt2RDrHW6xzmtV+FwZwyr6zU2NCOsbaiZ
tgrr82wbeVFsKCwwvilvzxrEFQuuL8SwIZ9ChhU2JSJv+EmunXjGhorotXE6
p9fgMvPJlcYUNoTxv+yMvboGdWT/xcl8NpTgMq8jnLkGj+XmpmRb2JALR9i8
xa512D/LOOXZzoa27r51QYLIMzWf+CcruthQ6fcbPc0n1mFRVW5cb5ANfTWo
e/fz/DpY6ThRXebYUK7ROjr1dB32OPb15Qmyo4u9u7Py19cBOzD1b0GEHfnq
WjSbcG2AOW2t98ROdhSyfKm0RWgDIm9v+9u4lx3ZVD9INJPfAFqYWeekMjta
NVZjc72wAaUvG37JnmdHWm7PfJ0KN0D0ovlx2Qvs6JXQtuYPFRsQvGPotcxl
dlTxuy2h9dsGnI1fuX3gGjv69X2OPbZzA7qipEWl77AjB/7vZZtXNuCE9qd7
+wLY0f5vfxJCGEjoJbv6tFQIO8LYl+PtWUjIKcSiZm8kO8p5u/vACDcJLXuF
O0kmsqPPgVu29YiQkI3i5jaJVHZU89OoQVSUhKpmU1UlXrEja7/iJa1dJHTf
pYhv91t2xKFXqGSxl8hb+0/6iOezo5bTAoyq0iRkNNI4uOsDO3rSf6iMXYaE
ttrhn8RKCX1cPed/ToGEfHe5i4lh7Ggk+/iZrsMk1Ne7FrGzmh21MuaEaSiR
UJbFFmvRH+xIc9fT0UYiL3ILpX3d0cSOcGb3nklVEnJrOyC/o5UdKYnntc8T
XaeyvgbT9m52dHxVIezzSRJK4m523vaPHZkequW+pUlCpPrz7SKD7KgyVvek
4GkSsrtHAREKOzK009mSeoaE6jRuvtk6xo5c7ju58Zwl8ibjBnnrFKH/3Dsn
7bRJ6BF231d4lh0lbw/0f0Hk5TlfQVxokR1xJ2eQq3VJ6Nyxl/pCK+xou7De
zA89EipZlCkW3GBHWyXZ+Ev1SUi0sFhckIkDcbvHXn5kQORxd80HW9g4EM4x
/U/bkIRwuV/zm7k4EIPXab8Jgs9OWF3YzMuBftatHvIwIqG8bGqdgAAHMrya
szZAMNnhloKAEAdy69j3W9GYhDwlSUnkbRyoXCfokxvBXQORLOSdHKhyBz3l
EcEnXgi58u/mQDECm6L+u396af3qD99eDvQ11iswmGDWbXLqfPs5UPL7Az4m
BDv9KXnLK8eBLjCZ+nIT3Bh7agvvIQ5Evm52P5uYX8G4xZ9HiQPdKm/MkiU4
ls+Guuk4MV7i6d94Yv30nyOGm4ADFUZ8lBsh9msV6VHKfZIDDWO3MncSXHmG
QZL7NAfSe6Kvp0LoR4I1KppLm5j/05wsEPoLrxamc+pzoKsPTptKEfodD3x9
idOYA51stG5cJOzxcaX0MMd5Yr/SorNaWsT+mXyi52w4EIeKn2cbYV8lLmXq
P1sOdNtbMuLUKcIeIh8TPzlxoOyO6tf96oT/ibvPp7lwoP7GxDZONRJSlZbX
j3In1uPm27+N8KfKozmMdj4cKK0zdWz+GGEvNScrfX8OFEYTFsaUSeikltSn
Y8HE+k4zBropktBX89eO/Pc50CTv22sPDpLQj9tJzRXPOZAM798fb/eQ0IMA
S+nsZA5k1aCBF+8mIb17wqGxaRxotvG01DsxEmp+9lTJ+Q2hL0da9nni/LUX
PkjZWsyBMszzHr8mzmd8+Vk6czkHctxy8ccGOwlZ1LIb0So50OPaj4aaxHnu
aQtl+VZHyGtoat1JnP+BWV/nW384kFFVZL1+1wa8Xjn29UIPYZ/nnhoff23A
Faalndp9hH/xPuGk1W0AlezRuovKgYLvKk5OftqAiYPXjzUtcqCO342+m2M2
gO5qzS4txIn6ZkTKTU9sQMntbbZbtnEiEWTXbnVoA+4EdJaSdnIip7s7wtWk
NmA92tS1Yw8nit+QcEjn3wDmPN32UEVOpMd4aO/gwDrwjqu+/mfKifj/lf6N
D1gHk3/xSzstOdF4Tu25pzfWIb5lVu+iDSf6VV+c43p5HcSL3yz12XMi9aRq
xbpT63D47hb9gducKK5uB4mfex0sxSaWhp5zIj75aqGQmDXIMEnSH/3LiYQL
KFdGIldBpXx5ee4KF1IrDtp/x2oZdLJbSsYduRB1aeIFRXsZzsdl+wxd50JB
n+TtTY4vg88Ny+VWDy4kFhArIC+yDEWSJUvvw7jQqZTCvXSij1aI9qa7pXOh
n5kSGhwmSyB1gT4/PsSFRG/NO4/q00GAYYE2dJkb+YWa6J6/tAAZnU45Bx24
UXKb3oCN4QIov/931d+ZGyV1vkl1U1sAm8vfe4U8uNH5Kumlil0LkFWb1HD2
Ljd659FazjE4D6r3T2YVZHEjltzSYEeHebgqEHPBd4Ibvbw/UF7sPwfLYyzb
vk9zI7mpbdGv3ebgQY1P+5YFbiSSIAmptnPw3sNON3+dG31KX9WvOTUHqx1K
xwd4NyHzGz/sf/LOQUxSr+AZhU3IsUght/v1LJRKHmgUuL0JYbtrGX93zUDO
mVZvnTubUJNY4+A0UU8lXfORDAvYhHoVDXN3EPWW77s634V7m5Dbmwd/0t7O
gIrqlf2d8ZtQ+cWFhPN+M1BhkhKeUrIJHZCVD3iwewYqQ/hO7lvfhJIHZ+3j
faahIKNo8hIjD2JTo1f6u03Di+82CQmsPMjgOWeGu/00BPLmTnPx8qDumci/
wUbToJao9WJyJw868Njkycn901D1PnjtgxoPouTauh37R4Pa/rmiE2E8yM2Y
yzjFgAaB68KNshE8qHSUh5J7hgbHtqkOiUbxICaexrpviAYFJmF8G0950Bu5
PWdEDtIg6dsWR+w1D8rJ5F1SJtPAPVdRBNXwoOxv+4IzcqZA1NvLV42JF9U6
iu+1/DEJnbFJjw+y8SLhm17H+8sn4en7yqxdXLzoAwfDbp+CSeAYZ//NIMCL
BCyztvTHTsKczXOZKnFexPaoUCHo0iTUa5T0qqvzoujXcj8XVybgNt8q0gji
RQEGQYqyqkQ/IVxuFBHGixqrWCd/yU/AnJi/XWMEL+LhOB13T2IC3A6Sws0f
86KorSrWUtwT4GDE3OT8ihf1H9nNr9ozDuZPua1ja3kRVbFHKyVgHHY8iFaZ
ZeZDS7cqYlNbxkCFz7V2CxsfCjIzO2dSNwZWT/X1lDn40GAc5bBwxRgkJPFd
9NvEhw7sZZtueDMGgrmPQ9gE+RDn4wNy1KAx4Gl8Vr9tLx86A5cPtRH91zpv
qrmGFh+iWZa2r7weBUb+imfq2nxouk9QeCNpFNjIf9uQLh/Kt/19c1PsKPBt
3maoasiHPIdS1bXDiP5POE5L0YIPPbg0XaJlPwoaYg+PSTnyIfa5bs1T0qNw
Xz5gO3cEH+L/I2wxWEz0owdTLDkj+dC+L5Zm8h9G4IlCeTx7FB+6HK/5+27O
CCQdXtnMEsOHpiyZpA1SRyBX+fam9Xg+1HssjmYUNgLNyHV9KosPmY2VKPMa
j8AWwwt9rXV8aPTWsK/wPBXO3I4TrKvnQ+jQp/KkKaJ/T27SKWvgQ2+nLP9J
jVJhYASKXzfzoa1/itLM/1EhL1jssccfPmTwh0t2Sz0VTn/sPylE5UMiy6KT
yy+o4C1kl2nJxo/4nwTtRSZUyFFN+qvHwY80/e3tCvSp0He5TeAkFz8S3iQd
tFebCqcKNAL38/KjC7sSVaXVqUDWkrRYFeRHMfvoK4HyVHjrg3Om7OFHtO+j
odd5qPD3r4NLvyY/ulQ61L+5iQIt3q7ipDP8yM18G8b4gwJft3i2i57lR+qB
7tjiVwoU6IacsNLjR9vr5LkXKygQWp7M02HGj0Rf93CdzaeAdHJLXsNVfuT7
QTz4eAwFdh7ttB1z5Eft1Q4QH0WBzb//CXI686Pm8oWClQgKrHFP+J9240dh
44Jx7cEUaPZl06/y4kd3VcPLu29RwNNKZaoogh8dfSvIK2pJgWt09VftkfzI
4jmSHDSjwMWnWufmowj5fjrRecYU0GowwxQe86NxT2d1c10KbFe58TA3gR+F
NEnHLSAKVG3LkHv1lh/1cAiqWu6jAE83r1v0T350XqLrUMI6DtRZk87wJn6U
97e/TWsVhyruBPWQX/zI4U/W9fUlHDxPSGzx+s2PVE3fe3nO4/AvTbnk0l9+
pHte/FnaOA4FDpeYj0zwo+yWLwL93TjcD8q4LjfFj3Y9MX7d24mDXcJY+75p
frTgJ73U14GDcIPHG9F5Qn8G7YOzrTgEyt3XY1/jR7G2PM5GDTgYLryP7+Ym
oxfS9zqmynE4wEtnaOcho/3JyhbKZTiwSqlea+YjI20OtZthJTiUWHxTrd1M
Rp/DzO1linAQL+8eyNtORn2vjzJ/LMBhJoRZJvgAGb1860pOeI1DQ5LWM19Z
MlIc01yVfoVDRmH0hqc8GdVKvLKoTMPBkiLccu0wGW0E5NnTU3CoPitz21SF
jIKTX8ckP8fhKb/ZFykdMjo7gPmVPMSBR2Q/n40eGfkrV3i7RuNwT5x04YkB
Gf2V4urZF4WDz6Hs1TUTMirZfrk+7z4OF0zXlVqtycjh4xLvUhgOf6xb77Jf
JKOu3s2kzlAcjOyzfqvaktGlfEnNihAcNG4b3cyyJ6MjNkpf44NwkH6ekefn
SkZzvzNdovxweJ12Z+39DTKqP/S5Oc4Xhx3ZBjrUm2Q0UNvplXkHB77S5REj
LzJi1H32tN0bh/kePUmpIDJKrVhouOmJg8vw7lvWIWSESPoKWR6EP0zQqx6H
kVHgrMqv/ls4dK2/vLgWQUZPJA0/2d3EoVJsMbHlMRlxPcyjZ7nhcGxfwyhb
LBn1fqxlYSP4w8G0o6pxZKR5ykzdyZXQr7p2R2YiGYWwhmsil/++DxDb8zeZ
jBQwMueH6zjEG8/fIr8go0LayJI0wZF2qWS/12Tke67onLQzDszXb116n0FG
W+L6q99dw8HfQ6uAkkVGCTaV504Q7HZ3Vtcol4xq0hxn7Z1wGI2uS7qXT0bz
eu+XGAm+HJc8VvaOjIIG3kq8dsTBLOt0xN5PZORULoDP/3d/ULD9j9VnMson
n72T8d99UfH0nsclZHTB/ouCFcFVX756fCsjntfMcQkRfLw+sWa1goy2OTuw
dlzF4WOLm4DCFzIa+fFmVxLBst2atleryeh7sL61PcGZgyLvkmrJ6I710ucj
BIuNT238+kb4m6nBYU6CE+Zq9NjqyUgjhrVp0B4HgbXnySoNZPTwYkd4FcEP
WFzHbzSSkfWJe5cyCGbl0Tie2UxGdY2D5g8JDhDcer+nhYw+9Va7+BFMF538
w/+bjAwus736777HfW/13tMdZPTRO27+v+97xuTiPX07yej/3//8D8WknqY=

          "]]}, {
         Directive[
          Opacity[1.], 
          RGBColor[0.24, 0.6, 0.33692049419863584`], 
          AbsoluteThickness[1], Thickness -> 0.006], 
         Line[CompressedData["
1:eJw1mnk4VV8Xx81ThNscSaVCpVKiQWtnigyFUgmVpFIRlVRESYYiDTIkMmUo
QxMZjzJWohAhY6ZzJ67h3nON7/798frDfT7PPXs9e++11t7f73nuCkc3q9NC
AgICI/jff5/ep/9snlzBJz5H//dHAi2l4MHCpXyibld36XPM6b2xA5tpfOLx
o6fbEjEjFV89cyk+kReYP/EGc9Opky/OCvGJWWFbmSLMF5L0Kf8JitDr8net
wyz8b7V1/AhF+DOMlQYwx6yUyCqgU8QwWaIoHEPCJke6RFMP5qez51Zhrkyo
OcVppYidz1XFjDHbd2eVSDdQBOvlMc4lzGPKj5aofqeIAChZF4c55MTlK/pl
FLFa7MbHOswrXh6qcyikCO/rRWGiz0n41KmtfuM9RUjPz8sDzH0OU505SRSh
45nFL8XsHdexo+Y5RXwUWDlPIhavv6M0YuAJRZzW2eljjRnZB5gq3aUI7rdr
BjzMTbFnXm33pgir2M2J+1+QcPGvieChK3i+EiWWbzDHHJubd9+JItbvSE31
iMPrez4sn2pHEUs3FVj8xVzVWn/hy0GK+KYsbbIvHq/naORKvgFFSPFFtm95
SYLFEeUw59UUsVzekrY9kYTeSCHy9jKKYCQaHa/AfLO5V//FAoq4eYcmbJNE
QppNOr9BlCJu2RpY3k0mQeiQ5uk9/TxCK+bRogWpJEQ9nV9q18EjjnDi1Msx
b2zkLvVq4hH61xdHX0sjwc668GdWJY9glPWHMNJJyLU02KWYyiMq7dmN4pkk
mD1aE6kdzyMWXISmFsz/fkqMWEXyiIofj3RyskiQO/AjNTiQR+wWtVzlkkOC
i4XNPN4ZHnF6Xl4q7QMJy03P0n+p8oiPijobtItIyHovZ6GvzCP6ac9czxST
sFsx/+2HRTzC6uWO/tgSEhxYktcjxXiEz/5HPos+kxD38LW4fS+XKGvY42Fa
SYJSI1tlMJ5L6Eac+5D9C8fbFRl0NJJLbBO8J7S1AcdLAea3MC5xxeFIXHEj
jucZ/j7Th0u0jJRUdDXjeIs19S4f4xLZ/RrCZzpwPPurx2cWcgkRGq/qChPH
q1hW5jaXS9QadJZZsHE8jco13aJcYqvsA3WNYRxvdiG7bGyc2Aa6aHoUx0v4
5B1cP044mt6u/DuJ4/VPRs8PGyc8ltotS5KmwzK3O43qouPEpb+8hfaadFjc
u+nUhukxYuGivuPFW+lAO9rJ2Tg+RmhuMU1aqU0HCf1dslp9Y8TrjBMrp3bS
YWQh1wQqxoipoSLEMKRDdck5wjpgjPj5T1q0yJYOV+ZaZniLjhHQ1v5VJ4gO
bv6zOr7To4RsdZeA7n06uFCZVbfHR4ls49zbRmF0ON4j1Xevb5QQ9WGcP/eU
Dvtyy5c/qhglrp/gbhp6SYflDjoRKQGjhNuP3NmpAjp8y1zuVys6SjRGCqVu
G6WDVNg5Df70CBFaPLG6mUsHE9f3f1dxRwgtPcNFPhN4fhp7t1/vHyGMxs3s
WwQZUJXtOrKqaoR4G+dU1yDHgPK3xU7Xg0YIpx6fpQ0bGUB8PGaiMmeEeJb6
IpTmwYCZiBSehfAIof1H680ZTwbs9hxKuT7JIdb726Z9ucGAkm3+QnUMDiE+
+XpviD8DivIyCq/XcIiyeEbgiQgGFOTzN9SFcoiDvfZG6wsY8KE4knZDjkOY
7x1QPybBBFZl6tcJcQ7B4omI9cgwYc3PPL+bs8PESKzf4UvzmBDV08z2Zg8T
VRNzPJKUmOAtvvi7b80woVGStsBJiwmGllH+AUHDxKTkhhRrJyY09UaNhQsM
E8m/uTLy1UxQ+mt5eNXwEHFfLK83vJYJ4Wz3CpXOIaJay+Tv4t9MuDLvXcLa
4iEi2GtIf08PE3TtNW03XB8imi6KhI9NMaF2WPO7DodNTHxu5ZJbWMBZtDVz
fzeLoJltWaCdxgId/RPul3+xCL1GMxeDbBb4uT7QivzMIppa212P5rJArqK3
uCOBRQzG3YuKKWeBhkdE7UVHFsHRiWBe72aBSw136P4/JnFZbDQwR5ENvX75
mtV9DELJ626cYjQb1r/p4zJ+M4jAA32BqglsuNwsXyhbySDGz73L3JXOBiEN
F/3DrxgEZ5EZ4ZPPhhVtSw/2OzOI4Zxbrqda2eCg5X1VZJBOjL6rDSldNgTN
5O5PiE4SCuPPG/5mDAHtDC9UroUk1PLV7xR+GAKz3uxTXVUksX6y7XxyyRCU
dijL+qWQRJ/tcsGI+iHIaBByJk6QhNEnzSTOxBDcKq6ct7t5kPju+ECids0w
rH5k4bazfIDwPlKw2NlnGC7rOKzZFtdHpEdd07i9gwM6D8x32oT2EXV6ed7J
iANTnbsOeHr3Ebykpp4aIw7cDVS4kWvbR4xfv8RZb82BZ01/fmxb1Eek3nnP
VrvAgU9XrK9qh/cS+ddX/lkQz4GZHONynTv/iHAfm8XJEiMQrLbFcadzN8Gs
mnTMI0eAF6+o94bVSiRLdT+5+n4M5Jat3xn8vZWYu+z476uFY6Aes3Orc3or
Qd/UV+tZNgZ2T23XKJ9uJWb3pkXeaBiDL0FRUk//thDjQWe2BI6OwQP3+Q03
v/8hqnvhZsKWcVDWl3YyTW8ibhn/uLDt/ThsL1WwVw1sIhyXMCpWFI6Dle46
G9HTTUT7UrV2qbJxCNDeZ0woNxFO39RaftePA31d0PotUb+J7plkIbORcfgw
X2R8aWAjMfrvh93LTVww7p8MoDvVE4I/Uk2XZnBBOmLVOmnDekLUzvuY+Fsu
/NQ3/blhdT3R2H1321AeF44kxCx17/tFCKEHfVkVXDhntz2bd/oXccgvyIjR
xYWQes8/Imd+Ei2DR+rRQh7E+Pw7tLu+hojZU22VeJMHK9s0X95+XEOssVCk
PtzmQYbOHXq5FWbDW1JEIA8KR5V9TRu+E+ZeDyXzn/Dg7zmHtCON34g/sme9
9rzmwXKblgmPpmriXu19zwd/eJCsURef2lpOTF6NMbNcR8HBfn7/uthyorz9
SI3oJgpE4lQ0cuzLCe3DpweztlLgJHOj6FNXGbG77Fx0hy4FKkyVlq/9X4h4
B69Tb/dTkJR+g8YcKSWOZHvskXenwPpkytFLH0qJ9SVN8qJXKRBe8vPl2NVS
wnX1jRVMLwoq5UwdJjgEoVWSmvnEjwKj2peRijPFRNwK9/1GDykwNDGTOrmw
gHhe8FpZLYOC5E8JUeei84kprT2dezPx/FR5azwU8wnNreHvj+RQUC6WqO+/
8hNx2/T8sQO5FBiU87xTNHKJ0vYDZMRnPH6L+Zystx+JuPWrI/TL8fikxOjc
rR+Jp2uqW3oq8fjb5rlVOz4Qeiw0Nv4dj4ekIdLoHXG/K5B14Tcen0X5jHx9
S0SMO7enNOPxShbSk2ZviUMSmyfrWvD4KUpV2jqHCLxZFM5rp8D4T6yr2pts
osnQnjPWSYF43t77O95lEdrz0y3/dVNw78qLcruSN0Rzw4X+x314/dbG3RfL
XxMnDxuIHRygQExzdPrWtwxCdVHglChJQcCQsXZCUxoRXvvIaBcTz6921Prd
31SCn7cvqJSF55MZd6ms5xUh+8HSW2uIgrsuY+l97GSixqvClsOhwP2sU2de
ZxLhHvDC2HqUAgfnxvkhPxOJH3InZJLGKDBzMthn9zmBKKs78LJrnILtjh98
Nd69JFSb1flzePj7UmMXQaN4Qlp5hdxqioK1Raq/U9a+IFJEOtvX8Sn4+34w
g02PIvzSC+8ITVKQm1294EnNM+KRwEPzesyPXqf5aWc9JR70P8l9OEXBhdQg
RtvDx0T+4O9PO6bx+pPO2vi5hxNThm37GzDv2f3ojsmrB8TYtpRrR2co4GpZ
Hnl8Loi4qJGz/gfm1xvkNdrW3yVEaWPnNWYpKN2XKG7c5UusPd+r6YNZfcfK
9y3O14jN4Zd88zGrWhsUN7VeJL5VCB/4h5k6FaQ6VneUuHokIGniv/FFQ1Yh
6xDszDpyfRaznVyRLjHtBPEH7H9xMJcvdhg1pzwghc1+/QuzrVrH3iL3mzBl
0ycZ/188xY0WEeO34YrLU+ZRzPqr3bzMNO/BTbGaQ0KYwzZkJwq7hUDHQPPe
KDz/Fq2hmoLXYfAqwLdCATMtPnJS58ojsOwVrX+A16+TlBf+9PETWHJSzZ2B
98s+tXn1cE4EpF9dlaqN+c5rXoFpXSSwLqd5ueP9TctedCCVFQ37dgzQoyYo
qH2v3SckHQsGXUHCWTg/o3mHbziox4H1sZzqHJw/6Y5CcXuVl2ClOIEScH6X
d5nWh2xJgAMpNy/7cinQ7GmL/aSXCPRFZWdMcT0Y9J4/02+ZBHpFTatFcb24
DN6f2nMpBaTcf63Qw/XlQ1eocvN9BffVlnhU4PoLZ75+9CIsFT7uZuVsY1Pw
cfj7Gv6bdIjmSan8o1MgwJ9jmUNmgkvVZqXT/yiYN/lcoYPKgi/OucuO4v54
MrNgVFQkB64+UTi/E/fPK4FXxVvmvYU2ZuTa760UfBeptHq4+T04K9dULf5F
QaPoXJ01+e/hy4mPDX61FHSI2SwrRh9gmUV6WjPu52GJ/gH6/o/QaL1m1BL3
+0IZMR8j1zwI+TIidrOAgit7WW+/MfPAJnDG7lEeBfW3G/stzn+Cz79qtkV/
oCCUm3jg8Nl80A8R/uSThfutC1TOOhaC2I2An88T8P6+u/492IYA8YdrtHYF
UHCAdUJg7m8CwvIvLr18m4LmeclLv6qVQrLAitexPhRoWdzfb55WCnavNFdU
4/OR8+Vo/qGUz2AiOfrmzmkKzr7hPnCOLwPtZcShaD0KIk1cUtM6ymCs/I64
6G58fva3f6YvK4dDfukVTtvxebyigusaWw63B9MqBPD53Rnx5MS16Aq4Mf7G
I1ORAhvfTVuDnlSBx/JlA+xRHhhYubSlB36H1880j5XF8CAt9U32zprvIB8b
1XryKQ/mTLP9f8jVwHrvrDncUB7Up15ez4mugXw1fSkBfP+cmPb20XnzA05c
0NOIc+aBd9rD5VU/64A170+l8iYe2Pq2bh6RrocqVi5nXTEXnvyevSpr0wR/
uvvibleOg6xup6N6aQeUmyi7h/8cBbpii0qo2T8wf7Zm7RalEeBcWjr62P4f
uCh6Xz+8aASo8mOfo1z/wTnLsBd+ciMgerHDPjn8H9TUDV7oFhoB5eJ/zwob
/0Hioz/x7QMcOGTPlqDb9UL06cG3Ze84UPpCmGV0sQ/mwMGaY2ZYvyhpfBQI
G4CYwrQFSx4OQ9XRUxt6XwyA4+5XC3uDh4F6GpVSlTkAId+HX76/OwzH5gg/
C/sxAK7KpMWJG8OgTDV7KsoMQsnJd1NDp4ch49dtHZ0Hg6CUubh3QHcYSu7+
LnQLIaEz2DDdqWcIhgiprdbYd2v+Fd67pGUIlCfhzbYMEhbLXMluqhsCf/eM
2OmvJByTrWs4XzwExg6+Pvcl6WCeXic7GzUE9dpqkIp9y+a3Lg6VlkPQR/f+
0nGPAZv6G76WfGWDSuNqtYVRDLC1W3O6qZQNjsW1D83TGdCsya/i5bGh46Gy
fdF3BnyW59YefsWGP1vLedFyTLCWSDJ74M+GmltzNhyKYULbZQnDL8CGd7SY
yO+ZLPDafGThToIFw5N6M0L4k6qO5fnlsWBjH8Npx08WuBc7seqwvn6Tp6uZ
PsIC/yDz2aCXLEix6665p80G56uDS87cYUHUK1Uhvc9sECFF59XuZcGtHXkX
PjUOwdKiGTulFiZomqs9je8bgjcXbp6JqWfCwPHnhfe4Q5DuU++rVMOEtC8Q
oC49DJyPp8t3E0yQH1zVSG0YBpfNY6KdKUz4p8l0j3AfhiN+2/OjrzAhsNo7
s5YaBuM3omT9Iib0/NLaoyfIgW4W56QRjQm72tiNHyWxztUtQJ+lmTDMOjEV
u5QDvO3lCj8EmXB0nqHp+V0cUN/yr3AXkwHrHGRIcT8OXOEtsr72hQF1oy9U
9oiPgMoL2K5zBfut4QOhq2RH4Kz92tYONwZksYS5orhupXg/nO+fZ0DYwLmq
b2tG4Oialq1cRwaYtWm5HDQagQ8/DYBmxYDqLz+yzwSMwNWdPWMnNjOg9NH0
jjDhUahonaWjMTrkhOUkXZozCj5PYW/cMB3i75+Stp43CqXBOSsFWXS4FfC1
fdGqUVB4F7+vuY8Ou65H+CXojQLbgS5e0UyHTyc2VH64PQro4PGHSUU43kZ7
y7bZUSDy6k4dCaHDK+F9b89IjMHPvpvzlQPpENu8TX5MbgxmtO7UsvzpEOQr
90t65RiYiZhbPvehw8m6sgO7DcagQ4mltdsd+3M39QMJQWOw+GRL1suj//nz
RTkbHo3BI+5H9yobOswsFJEriB6Dhq8mc8as6UAvaa+rzxiDseefch0s6PBl
7qP9Ij/GQNuiK/a6Ph0uZ/EszsiPg/RwtnqZBvbnd3qzRpeMgyW0Cxitp8MJ
m19z/VaOQ49vr1+tGh3MZjJqo7DuH5ymXRlWoYOKhYPFt0PjcP7Rps5rCnRo
ZJWbb4gZh49xei8e47769vltZn7iOKRuku11FadDaUScjNFr7AuWRGYeEKXD
G12vHw5F47DfrIVQEaRDQOg68/AO7BMizibN5ZOwbcNjs9GVWLcHON4fIEn4
MuZ1m63OhVUp+xy2D5JgXnQ8l9TkgseW0e6H/SQ4mW5Q7tLjQljn4fF9/0h4
dK56tMaRC6e3Ll/J/0sCM2Um5lUi5rvr9m/9RYLXxb66hP98xfton591JAhr
1Yi8eMeFsxsFjdxrSVhaHu365AsXNrrEx5d+J2Fvz1Y9vx4u7JvRtX5WSUKi
0nny6EoeNBXS3isWk6DRb6l0SJ0H7475DQsWkZCfqWN9QJMHfoPHPzIKSPi5
S6zYSI8HYvnOv2o+kTBtmxC+xZEHmccVtSs+kBC0MqhCw4UHIbSAp7XvSZhP
d51Q8+CBdF+O+993JKhf3+WkfIcHC02/pYq+JeFIZLO2TCIPTG9sZ4RmktDr
UHJBIoMHamoNGoVvSHBbk5Ig/I4HA0mhDOZrEu599Jgz8ZkH1IFTP+zxufi+
Qaazv5sHVrluSldTSdj9fGxeD8mDZW9+Lqx8RcI3xzbjdg4PPOIL7yhg7uKk
vWsQpCDP+v27hmQS5soZ3CtdQUHrWKbj9UQSDl54+PyJGtbdyrLRwwkkPK9u
zXHejH3JlBntAmbV2+5t0nsoyNC9+93tJQmu7UXDncZY1/Cjpah4Ej5ulxB7
f4CCWdmKkLuY9UbiNh09QcELtRKzjDi8PxZ0w/VnsU/YVBWqj7kuQ+vYrBvW
qdHH5na/IMHuVE1Aii8FrqWVNaqYE4lFz70CKWCq8iQbYkkYVDiVY4p9T7Cx
c8BtzFcb+a2cOArylTu0GM9JKNpkOFz+CsdXOe7yCrNQaLhoFNYhSzxl/57G
bEy2LT2PfU/i9w8hapjDDNdu2l2CdU72Yk8OvncaEzwM5bHu8fCRiCvGrDBT
bNv7g4Iq50NCYZgdbSUv5WGfI+namOiIOS33YEAI9jHi5xx8d2Jm017G2GOf
YiDwM3IxZi03RvYm7DtGsySZ/GgSvL9vqxDGOvH3l6GbnZi/rL3T2oR1qrqd
y96vmCXu/hhKF+FD1sXTFnmY93ctFvWR5sPNop/h6Zif7XJaemA+H+S64ue+
xPw3KnvjKkU+6Op9q4rBvHJ8woC7ig9qy02L/nv/fs7SyPbrOj7sDljBjMWc
k/nILXYLfv7QgcPJmLmS7XfddvJho17HdDbmXc6qMXr6fLj263cngfnOl8vZ
C0z58M3WcLoBc7USUT5oxQc9CbBhYpa9KdVaaMuHi01/6BJ4vTbNh4bCHPlg
/HR9oRrm2C0JIo4ufDj173CVBeaeh8wlWh586NP2lvXCrMrU3ihxgw+v/5Q8
ScHsauxv0HabDwc7jQ82Y/6YXHs0K5gPzjp7LWVwvvTsT989GM2HlndnBO9h
DsrPiV6bwIfEGu6Hasx1C6ayJtL4wFBrTJHF9WFX+7jl5Sc+2H70QRmYE9U7
2JdL+TBz7Td9GjN5T01kbzUfXFIfNxzC9eYJpRqsZj6sfnzrJA3XZ9HzOQal
nXww9D8sfg2zMGVz9MkAH7TN6cxOzOE5LP/tPD7smyr0KsH1nr5CoSVg4QQ8
PW8Xl4X7hXvwZZ/Q8glI2CPGQri/9INWj/iunQDmjb/wB3M7e+OcGzoT0Lzp
2dgC3I/yRQa6rrYTUHl6ReYP3K8OQ19NGI4TsKeVsTEI9/frlfttzp6fgAIr
n6K9aSQYBh91c/SegDfda7m/00m4buOaYBM3Aa0nVIU34vOkMng0s+HVBMwJ
fcyQzyJhXrFXwYHsCZgseN/Lx5y5yr9hX+kEfMuhpFtySOgejhSFnglQlqm2
bMTnmcn9z+fWrpkEC7eheAKfj89KjDyTNSbhQlgbbayEhH+c73dWaE9C+8NT
aRtKSfA50vRcwXgSImu9Uc4XEt6uZvyQdZmEybrr+0arSFhSOl+TypwEzZwH
Ih4NJDiPRu++movjh7w15jfi82zNctORkklQeVVUGdCE74dQNSdm3SQE2iy8
ltVCwm3b3c+6OJPwjDfdvLsL52/szES11hTI7C5dbc8moUZhoO2D7hQo383q
XzxMQpaec/FLwym4oZls3sIhwSPcyc/r0BSYei2cf3achKl1J8VUr04B233B
2+IpfB6esqUFfpiCw9Yb0/dJ02E4uGXUo2gKFNZ7PLWcS4f6nCO/Hcqn4HmX
0x57OTpEzthEbWucgptjTQN35tNBOcZaqX90CjTdDWPFl9FB85eZuuGWaej+
3nOMwvfzfOr7nM07p2H+rSBTs8104CqZshT1p+GYZpFiyhY6FF4wyRmzmgYN
s6MXTuvQwUDCaFuyxzRMRalNK+vRwQZAT/jdNIS+lGkJwHrhZuZm28+bZsDl
+DNqIdYfTq/pmoe3z0AllG0xvYfv+/SkOaw9M0BzqL8bEEwHpZQFxYutZ+Da
gs2e0uFYT8Tyl1+6OgO3Dl/knnqB9ciDz31KBTNwI1z47q58OjxzsXT31p+F
rUsMicxxOvieldpHM5sFYd3Xha/5dDjrXLYy7eAsLHLoNsyZpsMOR63GhtOz
YHF89/wfogxoP7pEe13QLCyuvyVjs5ABKibdUy01s9Dmm6eersOAlic65Qrr
BNBnfjDlcYcB6vZVL602CqDlfROOWwMZ4L3Gxid4iwAyOtabOnWfAcr5l7fx
dgqgETmrhoQIBpztyEqrNxNAKQn8TYB1PKW6OjTYFbN86ZJvvxiwqETehvdW
AFUlJy3TU2XC2cCXmhq5AmiVZuPUwAYmFBzYKHu6QAAdLA04ELGFCQ7/zKrr
vwgg34iSc2LAhFcSQTuyGgRQx5HHI3o2TNhmPaN0elwAWd4y71a7x4RDg/SB
eh1BxFORGm5gMMHjNVfj8y5BVLNwrqbACBPCXIU8s5EgSrOOubOFYkL12BKR
B8aC6Lle14lsERbsEDRRNjwiiHLz3UKnlrFAaWnqkbxrgohdOOM/bMmCQdNT
X5/nCqK2I2V0e+wrRGTd5EIKBNGT8EthVypZsKL+xmGvEkFUlbup9vEPFtge
edx3sFIQ/Wjy39LfxoIap8+Cc5sE0cd/dnIkxYK3Pst3+I0LIrdGl17HrWy4
kd2W4bRVCPX1hIsYvmXDUoe7rFQdIdQastxNrIANBdIbNjF2CaGb4Qcu/vrC
holztz66GwqhthPzt99tZMN1lRWlt2wwD3c9t6fY4BXt/DvKC4//1dv9b88Q
ePpzZmuK8PhCSu743yG4fFj8kJahMBqOeSgyHjkMHbPrhTaZCKPJA8uSdV5g
H5Jmla1uLowEbGUb/BKHQYn/QlL5kDDaPlnfpZQ5DNUxW0ukTgujJQq2FY++
DINix8m1XXeFEYuSa7FiD0O5UxE/pFwYtSb3/UImHJjv4R7XpS+C/un55oVL
j8AiFdexQF1RJBU6J7w/fxSYuSmbXc3EUMZhvp7Pu3EQerhI6+QBMbTNrKr9
V/44LD4TrHPwoBhKd3ENVfk8DgaLLsIOOzF003PZ77K6cYi9ttVc7IIYKraT
ShpgjoOZTtnZuPv4eZn+7Jw1XHid3xVf+00M3fU88jIlkov9ilXS51oxtOXX
qqTwOC40nSt/9aFeDEXq0797pnBBaGlaZkyrGNp031p963su2N5wK3SmiyHT
U85Wl2q5ILVzpmlGUhx9W+Fd1yzMA5cihbkbTcTRJ3nZ62/O8UDYT13mmrk4
omn91De/xINY/e3ShKU42i+y7HavJw/qvtlI7bcVR5FeE9/H/XmwteWRmNt5
cbR81G04/gUPZsbFZ7NCxVHC5GPh8VoeROYvnOE+EkfangobWI082OSzenr3
M3Gk/PBnTksrD06J6E/Wxomj3h5D/Yf9PKim3eKxs8XR55hLQuemefB449iQ
Rr040lup+r1AlYJ1o0JDnk3iaKPAj8vkBgrKc+XZJa3i6MvzfC+pLRTwdDcy
Lf6JI9kMxrJVuhTYmbkMuo6JI09F9Yevsa5cc66rK2uhBEqclYmdvUIBsX6o
k7tUAnEWLDA0uk7BkeHpjt3LJZDZ8V++Pj4U3L+m0F67VgI1+KnvKQ6gYDjA
poWtI4FWRA6v8o2goDCx5pfGMQl05uuAAO8tBUonjuzUOC6BdosZ7RH5SMGd
Zb3JG05JoHN6X0uFPlGwL2ry2vrzEigpyHV7QzHWzaHqSuo3JdBM0c69pdUU
7DbNDVTzlUDh5uUfDn3HOlNCj6PqL4G8grO627COdPE/Wr72vgRS5mdDQT0F
E15BLquf4/nsLg8qbqPAYdv8RpV4CfTc7875Zqwrv4zG66okSaB1h7USuzsp
CHHNk1v1WgJZ9in9rfxHAXud/o2V2RLoIP9udQLWnVZk7b8V7yXQgmhouzCA
da9Tf65yoQQKKxgwaaBT4L3CQ1mZkEAXl9c/cmVS0NUxHby8TAKJDM/5w8c6
Ne3oAnul73i+zTY7u4YpkF6UULmsTgJdG9bfu3OEgkuN6zcta8DzvbB9471R
CnT2Gwgrtkkg+c0TVxhY18ZK/7yg0CmBBCoelovyKBD4dqxp6T8JtFahrEGW
osApcACWDkig3LlnYiX5FFQbXE5fwpBAh7ZmLR7FvF5olrZkSAL1rV+nXzNB
QTgR4r14FK939OfCiEkKxrwX9i/iSaB4ldEwc6ybD+9I3L9oUgKJ6xuljmMu
4G3IXzgrgZxHO4+FTuN8fsxfuVBYEl3V0k6fP4Pz6WH4YIG4JLrzTOXBfcz9
G3+Nz58jifIcegRHMO9j2R2fLyuJ+j9JSxjPUpCVMVg9b54kYjUmxIZipp29
ojlvkSQKExEq+YLZc7VALE1BElXVD7kMYG7tuS9KWy6JkheEJ05i3v1ykZv8
Kkn0cOKc03/vyxPtk/7IrZVEajJnckYwiyls1JNbJ4m8dRru/cbs8qfgtexG
SVT4xW4wFXNthNEC2S2SyE9/ftM5zJrW9bfmaksi96cXLBUwR8g5DMrslESX
inbYFeH5Uz9ISxmQRDq/P1JmmO3uXy2U1pdEsQxPtR94P0qNBVdL75VEiq1e
nF2YVcRCw+aYSqI1SosPxuL9CypbTEntl0TdqbRDDLzfTL/kk1LWkuhUciCl
hvnDZOFWyWOSaNtlve2eOF+ewjfCxhwkkWcXvToI51d7js5gp6Mk6sqUe3sf
579g6YfnuS6SKP9MRYIjrg/vlR7jCa6S6NiW9NxtYxToqm/aH+ohiWKuvN81
ieurdPsbIacbkmjB2dRPh3D93dnjYrf/liSyGo8vZrAp0DdRzd1xRxKVdLVZ
euB6rTySfE4+RBJde8c0scT1/f1a7M+SaEm0dDLp2mHcHw98bdUzXkgi16+h
ox7dFFgELr4bkYB5Z98+X9xPP5891b6QLomK1i365IL7r+njg7gl+ZLIY86n
hlDcn1HF+yiRYkmUljrrtvknBUcrJKyGSyWxl9AzrsT9/LfxrmhVtSRSFajp
KcP93zPqfeHKH0mk69m6Tw77yuTJHZXH/+L8smr2QyEFp4X5y027JFGIynmR
E/g8GaRdbVgxKImu/Ogu9HxHAWvzxR11PLz/ozYbJlNwPt3sJdQXSSGuxLE9
biF4P68pOC5QkEKZnw9u/XyPgpu+LYUCy6XQE/lsjqg/BTNhh9ya10ihRyrh
S8/epEAky7zp7jYpdDPKyvbReQpkmbrJnYek0DZFl/5gEwr7rCj+clsphFQP
l+cY4PXWj1qccJBC/BtL078CBSvz0/ldzlJIsDhs8pcWBVvvLdjfc00KlTzv
mIEVFNgqs/i90VKoyXb7+OtxHrw6GLuf3i6FqOzNF+MjeMDYy0tW75FC6Q8S
v+o9xPfHTqsJl34pVP7jlOLfIB7kr5BIYbClUChtvhrnJg9q2JcnmLNSqGX3
vltpJ3nACTJNGVoxB+kSwkvOrePBruKJibHTc5B2oNjM4nwumGXUFzDPzUFH
tlvO2f6OC8ciM270XsS8tJe0fs2FG+62Ew1X5yCr6NbbN15wIW91Af9dAP6e
PT4YepsLmmHXqUspcxCng530z5gLqsepcWYv/t7RN3W8cRzmCXKHe09JI5FP
HaNxA2NQuHp97bxrMsh2ZNWoB2cE3hg3XDe7KYNEBg5uWkkfgdjzN1YH+Mqg
5a/o53/3jID322pvbqAMSlEamd3bOAK7dE+va4mSQSaRGbcc8kag5GBcUFyB
DHqXsuzK4VsjUOovp682I4OUme9rXsmOQEX3WN7ugLnoVd0MtwRxwG9mca1G
8Fy0wu2YqMhODuxQ0O1VCp2Lsp6W3jXX4kDOwQC52adzke0Z61aWGgdiqxac
I5LnopKzG3mn5nHAI3PbUlQ+F6k80r21ZgDrq+te3nuEZdHnZ41mYo+HoSUi
9vFmcVm0NmfSsPXBMDx9V5q2Yo4sesX7/uFd4DBIMiV+C86TRXMJKc4ln2EY
c4je8GWlLLI4c/bXynPD8M2goENPTxZVrs7yPbZnGK7JTSGD27Kor/1kniZ9
CHIXF1sFB8gi935dzw1dQzCmfMupNlgWfb/lc0KzaQgubRYIOvJYFqkXvEq1
/TIEZ61E6i4kyaIubk+4yvMhOPJU2j6iQhY1zO1bFWMxBMsehO0aFZFDG+hO
t5hFbNgl51axQFwOWbWEbVX5wAa7p/stdCTlkPE1Uf/Tr9kQEyt3wkdGDrVL
STSKxLBhYeZjf/GFcojZYPT+4zU2zK199k1hrRx6sIBV0Ib18Yxs/BEDEzmU
0dX2kpbLAiH5kmd6pnIo1N9adyyLBeK09kZkLocys9fEtaeyQG6+gqWupRwq
ynKNqYrG+nxxpMm2o3KIXaY/xfNhgYHywx2q5+RQ2C6Xo5V7WRCyyVdROlgO
3fD7upzfhf3C5jhbqftyaD9SPPStlQlPNIujJELlUB/bpDCxkQmxWyfniz6S
Q9/ipsXPVTMhU+eazEyUHPow+GyVaQ4TfiK3maE0OZQkI3fp5G0mLLA83tVQ
LYd2Rrhp5mH/Y3wtcmH1Nzk0d8n6IL9VTPB+UWdWVCOHer6N7z6gxIQeEvKT
f8qhXYZJhNB8JmTdUX589Y8cMr+a+uL9LAP2fujWXzQohxapTR7e84cB1xc5
pdqKy6Pfy/0rOKEMeKMb224hKY9CuiyzfYMZ0HWqcZ7+HHk09CbBd14AA4xy
DPzWycojz3TLCjNvBtBMVh+dWiiPaGsi/UTPM+D1jX6puDXyyJn1Ov6BCfaP
7Wdduw3lUWTQuuAWKQbUX3dbKWAsj6Da5UmNGAMqF3g2Ke2TR6cMn8hWCjEg
x9x/t52FPPpe/ti8ZoIOd4tfzG22kUcZd5TcVzPooP6iPqvmjDzqtmxhi/2g
g6fdrqG8YHnkeikk7UIEHc5TeklN9+VR9oLK8DWP6XDiqcnh8VB5pF80dqU/
jA4mNTaE5mN5FJTYucoriA6Ku9wfZsbIo5Xv5pf23MR+WuHVxqTX8uieUczq
+lN0mNsmeynshzxibU09I4L9/ODowZagOnnk3y4PSVr4eekYPf9f8kjKTYdv
hP2/526VBV6/5VGj9EaZFxp06EzQKTjZLo+mOvq9/FfTIefsSREtljziyns/
055Ph5Dbry5uHMLzUduQuIqG/X8Mo0mNI49alG0vzZejw+Kaq+lK4/KouS3D
TESaDn4bQywkpuVR8bW0X4oidLDkvotqk6Yhr9qmWxvHSVgvSwk2zaUhqNrf
6jxKgpiq7vmfcjT08v62v4kcEgqOVulWzKehWXpbjSqbhJXFbT1ZijR08re1
1oUBEkb8RTbcWU9DbGWhurpWEmpiTZ55a9BQw6qXfw60kPDqY9is5yYamoqq
vNTUTILtwOL681tpSFvFYO9QIwll+zZcO7SLhvRhztnDdSQ8lbf5rGpGQ3yL
cAeBChLmLl0n52BBQzmX13ellJEQuFLg+JMDOP7KRO6BLyTc2JIxNX2Qht4H
iv7NI0g4fmhGu8GehlLbbx2vLiDhj33DPYkTNPT4eKhDTD4JVs5pv3UdaWjw
y3C/+ycSDK5ZXU5zpqE3fefDNueSoB79KsvHDXPCg/mjb0lITrg5/c6dhqSE
3XZwckhYlnHAbPAyDU34fuwcyyZBrnCCtPKioeEhVpJ0Fgnjfy1Wq96moS3r
+8d8Mkhw7Vt1xd6fhryZz3ip6SQMsqgvjwNoyHqTuXtzGgmtM4knpoNpqFSM
VmmUSkKpMu95/WMauhhh+dc5mYQdajV08QgaUtE7fKsoiYT3mxO260bSUH/w
0/BFmF/pmTanPqchmcQKoY6E/34vq7ym/QUNne0/cNIEc5T1+BXaSxpKf6O3
oeAlCfed4mk+yTRktP2H1Jt4EkQuXjn57hXe7/0bFTZgvnXVJGcgjYaOBoU8
ex9HwqV7o+ZWmTQU4y1c8/MFCfSw6tjAbBq6Y6MYcAbzqcgXjKK3NHQ8VCVV
GLNN2t7gtbk0fJ7rqpjFklCXo/jH7hOO9/DmLeq/9/H5nDWPC/DzvkIoA/OX
z5VXq4po6IW/19mTmHd+e14+VUJDtJpg3jLMH+ovzdP8TEPziEFmZwwJGm2G
jmfKaGgh39w4FXPqv6VvYytoyNXMS/IKZmXm0OyvKhpS+7x+kxHmmLFyC/Fv
NNT8dFvRMszzpqNf7KqhIYcdZzInokl4IOrGdK/F9XD0mXA7ZrG5BjtTf9JQ
5s+EknLMvguXhPytp6GBnIsdbzFTSuw/8r9pKG9Pr+N/79M91pat3dtMQ/Nn
x03/e9/O2Bjl6d1CQ///Pfz/ADwTW0k=
          "]]}}}, {}}, {
     DisplayFunction -> Identity, PlotRangePadding -> {{0, 0}, {0, 0}}, 
      PlotRangeClipping -> True, ImagePadding -> All, DisplayFunction -> 
      Identity, AspectRatio -> GoldenRatio^(-1), Axes -> {False, False}, 
      AxesLabel -> {None, None}, AxesOrigin -> {0, 0}, AxesStyle -> Directive[
        GrayLevel[0], 
        AbsoluteThickness[0.2]], BaseStyle -> Automatic, DisplayFunction :> 
      Identity, Frame -> {{True, True}, {True, True}}, 
      FrameLabel -> {{"P", None}, {"\[Theta]", None}}, FrameStyle -> Directive[
        GrayLevel[0], 
        AbsoluteThickness[0.2]], 
      FrameTicks -> {{{0, 1, 2, 3, 4}, None}, {{
         Rational[-1, 2] Pi, 0, Rational[1, 2] Pi, Pi, Rational[3, 2] Pi}, 
         None}}, FrameTicksStyle -> GrayLevel[0], GridLines -> {None, None}, 
      GridLinesStyle -> Automatic, 
      LabelStyle -> {FontFamily -> "Times New Roman", 18, Bold, 
        GrayLevel[0]}, 
      Method -> {
       "DefaultBoundaryStyle" -> Automatic, "DefaultMeshStyle" -> 
        AbsolutePointSize[6], "PointSizeFunction" -> None, "ScalingFunctions" -> 
        None}, PlotRange -> {{Rational[-1, 2] Pi, Rational[3, 2] Pi}, {
        0, 4.5}}, PlotRangeClipping -> True, 
      PlotRangePadding -> {{Automatic, Automatic}, {Automatic, Automatic}}, 
      Ticks -> {Automatic, Automatic}, TicksStyle -> GrayLevel[0]}], 
    Placed[
     Unevaluated[
      LineLegend[{
        Directive[
         Opacity[1.], 
         RGBColor[0.24720000000000014`, 0.24, 0.6], 
         AbsoluteThickness[1], Thickness -> 0.006], 
        Directive[
         Opacity[1.], 
         RGBColor[0.6, 0.24, 0.4428931686004542], 
         AbsoluteThickness[1], Thickness -> 0.006], 
        Directive[
         Opacity[1.], 
         RGBColor[0.6, 0.5470136627990908, 0.24], 
         AbsoluteThickness[1], Thickness -> 0.006], 
        Directive[
         Opacity[1.], 
         RGBColor[0.24, 0.6, 0.33692049419863584`], 
         AbsoluteThickness[1], Thickness -> 0.006]}, {
        Style["e=0.5", Bold, 16], 
        Style["e=0.6", Bold, 16], 
        Style["e=0.7", Bold, 16], 
        Style["e=0.8\n", Bold, 16]}, LegendMarkers -> None, 
       LabelStyle -> {FontFamily -> "Times New Roman", 18, Bold, 
         GrayLevel[0]}, LegendLayout -> "Row"]], {Top, Center}, Identity]]& ],
  AutoDelete->True,
  Editable->True,
  SelectWithContents->False,
  Selectable->True]], "Output",
 CellChangeTimes->{3.7131074145298376`*^9}],

Cell[BoxData[
 TagBox[
  GraphicsBox[{InsetBox[
     GraphicsBox[{{{{}, {}, 
         {RGBColor[0.24720000000000014`, 0.24, 0.6], Thickness[0.006], 
          Opacity[1.], LineBox[CompressedData["
1:eJw123k4Ft/bAHD7zsOjKMpeRCgUSZ2TKFISJfkWQoqKNpRItkJRqeyVPRRJ
iyW6J0mFJET2eez7vjz2d35/vP5xfa4Z98zZ7jm3uUbW3s38DBsLC0sWOwvL
/357n/m3dUF2DsRY/vdDAj218L6YxBxcPHJmDSvljK743q30OZDHgac5KGMF
X/1DfHNwg9+hmZdyvcPpZ+fY5qB3ncAdEcoXkvcyA+aZYMwTflqSMnvnBosX
E0xYf3/hoiLlWDme7MIBJnx7dP7VNspb7Ad46juY0KU6t3Yf5bLESofxJiZU
JXwtsKJ8ipH9WaCWCSuWI6EXKU/JPFqrVMGEjP6EsEDKoXZXr+39ygQLae6S
Z5RlE479tvnEBP8hM6UCyvnt2spe75jgcy2XqKfcbbPYnpPMhOgtScFrWEnw
ft6mWxnHhNj4rHw9yvQ24mnvYyZIb6uQdKCMTwWZSAUygT30jPdHyvXxZ9N2
eDNBXcLPq5PyxRZj1mPXmDB0e+g1nY1q339CefccmZDTIpXjSXlL3JjIy5NU
+86l+WVR/t5Uc6HkKBOWFpeDuylPnYiSmzNggrZQre5JdhJMrWTCnTYwoX/8
q7YjBwldUWz9fuuZcFbraukryjcbuvY+W82EYO6S0GnK6ZYZc7WcTJChe5Y9
4CSB7ZjGmT09s3D2fjFfOxcJ0U9WESfbZkFZsvyaDjcJ6nUzEtfrZ+GlntX6
J5RPWnyqzi6bhWL24s3mPCR8PGKgt+7lLOS/nrPq5yXh4KONUdovZsHxgGHF
UT4SOqt5JsyjZiGoUcC/hLKw2a+XIXdngfA8TaTwk+Biaik6e3YW1tpYRQcK
kiBtcm7gj9IsKN2Qv5MrQkL2O2HTvTKzcPW9TZ8pnYTd6wrevhefhe4Di1wj
lG2GeW9Ecc1CTaWor9YqEp4/eMV9qmsGVkbXBHaIkSBVN6LQ92IGsip99EvX
UfH0ooJPRM3AzKoW+bD1VLxUNFQePgPmPdebraSoeB4P32X5zIBkQ10dU5qK
t0ZD/+p/M8AqdnnDf/JUvFPutstiMyAilsPySpmK9239VzehGdjypF4jSYWK
p1a2kcE5A6fE1p2M30zFWxEb+To1Df6++FmMGhUvMd87pGYa7MX2rcvXoOL1
LMSsCp+Giv3/dtzdScJ6N/86Zc5pqFYd4fQ7TMKari0OqktTUAbpIt/MqPl2
on1cfXoKLuwQZRUwJ4Fnrx5tW/cUaBaNPk06SsKE2Iwx+jYFs2cVeiZOkPDj
szNYBE2Bp2LJK7kzJHzVXGNq6TMFqVO/D0Q6kfA5vazFyn0KrFdVLQqcI+Fd
hPz8qTNTIOvtlcZ+nrpfp1atc4ZTUPLL/YLYZRKuCR3J9Oacgn1qJ4vrfEhw
C1jR8V2aBAnVz1I3fanxZGZ995uehLlUq3IFPxJsO/i673RPQpKpLs0/kIQD
H0ulH32bBCfp8kLHe9R42+g8TQ2ahPC3DcJVMSSUZ0nfruKchBMzUr6mBSTw
hTurzS1NwLe/vdH/fSLB2PVdi/zMBBhm556+UEy1T23/jhs9E+BWdlw05gu1
Xt64Tsh/n4CwR2G3pMtJKH1b7HgjeAKK7js3dDWTAB/+M1bgnwDJsRBpTzYG
LD9NnTVln4DhzmvqHJwM2O0xmnpjYRxaLB49e8rNgM/bA9h+D46Dj2hB1jcB
BhTlZX66UTkOJ5yvmf8nzoDCgjnV32HjwGZRE2ivyoD3xVF0L+FxiMi/GkE/
xYDhspc/57nH4aH1tgs+dgzYWJ13++bKGFj77/MZcWBAdEfDiPfIGLAVRV7q
dGGAN/eaCt/KMRCZLahee4MBhkeiA4KCx0DVI/BmSSQD6ruipx6yjAH6cmvw
RAMDpFqOHJcfG4Ukb/O6pGYGPBy5/E2hfRTIl4vBk+0MuCaam6hYPAp+7Jcf
ve5jwK5TGtaqN0bBlaPsx615BlSNaVTojI9Ax8Bk2lvpDhgX18o6zBiGxYuJ
jT8udYDOXrvLV/8Mg9Ih+Zkq9w647Xp/W9SXYdg6b1Ha6tUBwt+6itsSh+FE
h0nB6qAOULvytOqi/TDsb+vsHYvpAJfKmdF7nUMwccJm2eFbB3TdLtD40T0I
gX89dUvlO2Hz6+6Zwb+D0MFi+IlDuROuNoh8opUNQvDfOCezLZ3Apuay93ja
IESGOMTy7uoE2WaJoz1Og2BXFUnnOt4JNtu83Tn6BuAQ7cuyXlgnNPTvzscD
/bD/4/NVtuxdQD87Gybc2A/nhddykvxdcLDrjQP5vR+2P+6Vu7KqC4g2Gdrt
1H4wokuGl2/ogsxaNiew64fllSN1ZsZdcKu4THR3Qx+s6bjk1PS4C/J1ffsF
y/rgKMvPLv9nXTCZpw2t7/vgQv3TC+hlF5zLTXfxiegDN68Eh+nCLjB/Gfql
6FAfOCmrJlh3dsGGR6ZuO0t7YS3rHxZdnW6wE+I25H/XC2X5Ljv19nZD7D2Q
aE7shewPn5nHTLtB6M6WMi/fXigVHJ+oduwGphd9faFuLwiYCP0djOiGSsf6
cp23PZCXd+/26GQ3XNWx2bj9eTd8MLtpql7RAzr3D+20DKMc4brRqbEHFtv1
zDy8uyGeI+tLUW8PBN6V9Ppo3Q1prDVJ5Ry9EFn/79d28W5Q7VeauYJ7If+a
hbv2wy54s35OxPhzL3j/0A897tsFtkciJl9W9cKedRovPF27wOmEUObm9l4o
/yr8M+9gF1gphhtlsPRBM71qnQ5vFwwt/PS7adgHyzlGpTr+nbD6ZtqLgfo+
KOHQabS63AlBb7wGWvr74K6V4sh1u07Q0HwUsrjYB8IsXGsKdnfC+xMi7d/k
+0H28NfzOxY64Ph4A8/Dq/1gMLxLVPdaByAxiS9+6wYgZJOm/U4nBmhNG5QY
Rg+CXKTaLx9LBmwerzhmljMIRWzKOsQ+Bvgd0/d68mMQxpplhAwVGXDa9qJE
5dwgWIULFZr2kRDzVuIdv+0QbJzsF7F3ISGto6Lg/LZhIGy7vVOsSSiSf2vn
cGQYrCvJ3p4DJDh579yRcHEYwlIbis9Tz4H6C/wwlDYMfW9Cawf+tYN7XM+1
vnUjEHhjT4BIaxv8vcj9RE18FPLNdU5EFrfBu3T3RFJ7FAZV1NUln7fB2cNx
Kj1Wo2Detq5ZwbYN5swS343GjYLsXqaGDqMVEvYaPhMQHYPPAm86bLpb4N61
h6bNqWMw+2Kd/uvhJqjViVijPjEOwus37wypaAK3hBcLpXwToBy7U8spowmY
WzPbk+Qn4OQT640yZ5pAKCDikq7lBJQER/M9aWmECzjxx+TnCbh/eVXtzYp/
sN5YgfPKi0lIHZGvtMr4Bx71FX4rRZPw+bzmt213/0HuS2pWNU3C+BnzvFH9
f/CI9+R1EJ8CS+uHcQ6FDeCirSxc+XQKZPYKOJpk1MP1ze9GjqVMww5C8pTS
3Xo41HR6zfz3aTDfpWLJeaYessXOmfENTUOQ9gEjkKmHxuB7Gte2zcCASvBm
zei/IGC5f8fjXzPwfhXHtMTdOtisaa24dRUTfj0SHZl1rIMXQnoSOxATeoTk
e+v062DbFb4NX12YsJZXvzF8uRZitTy0HKh94K0l32I2j1pwqlmtsOA1B0Y9
C0EDjjWgvfbux+8cCyDwVF5FwLAGvMWIPoVtC1C916RadUMNfK5ZNcXltABW
ibESl7v/AGmh23nq5wI4n9zxZvbMH/DO2nfpWuQihNZ4/OM4Ww0iT970SJks
g6nfc5+N+6vBeOC44Z7AZaBvKZMzUqwGhTN7HGaLl2G7pEqT2O/f0Fn3NUpW
cwWOPzrHrlBdBZsCH1shOgsR69N5bHdNJcg+nkptEWEl5Jo1EvwiKoGV9/px
JU1WIlPHf6DUvBKecXtcJY6yEp8mZXxNaivghOA617/RrESLs026VV05PJy5
kHlfgY2Qtmycv1L/A7apPHNsMmYnUtR+v3jZVArW4vWPtMo4iaM9cz0q8aXw
eKBAanmEk+B4rqCWc6oUzg5ZqE6IcxGOgl5F+eRXSHLjUTriwkUoDCk0/uwp
gT9Zfsx0YW4iOcOLPjRBQClLremZ0zyExenUE5feE+Alszs56R4Pwb62OmHK
nYBjc8birR94iDJhE5v5cYAXT9tzdPl4iX1VCVHrlothK1Msc3MuL2FofJDv
tFghbNCOPYgX+IiU/MRo55gCeBMXZnZWnp/gUJrdeGVdASxVuIXuM+EnSrmS
9gbI5cO1FOOitbH8hEHprHeq2ke4dNqtJVBTgEjRPMSf/fYDiO5zqmy3EiA4
kpNiPmp9AP0N2X0/fQSIUr9DH7/rvocD6K/79jIBwgAlj/bvy4VkkZyWZjNB
IiWb6TPx8y2ckGyxk7wiSHBImQosHHxL1TmbwiBCkChdZCoJWOTA89RT9TI1
gsSda89KT35+Dc9iNup8NBIi9lkYMS6WvgLjhLy+EEchgktjculWeSZMvA71
iPEVIoJGjbQT69OhQdhH5MQ7ISLQZSqjeyQFlpxNNzYJ04jL5xzb89qTwfO9
+YcqRRph41S3KrQ6Cda1zpvm7qIRBx0NDpz8kgjtelv5b5vTiB32733VchNA
1r5/u6YTdZwwcmHd9wIMGZGW36/TCMUipb+pis9g/40wJZ1QGtHyri9zZCAa
UtQj+RMyaMTHNz9WP66MhPBr6VUP8mjEo1fpt7WznwDBz/76UCmNuPAyeLD5
QQQ82GGSXP+bRuxLPmd5+/JDuBg1OafYRCP27H7kb5x2H8qDv+qhThoxs+2I
VYRzMHx8rrNHYpBGvFIVUWveHAiiAcTGvHEaQRxI4jYifcFMufz4qlkaoawr
967RyRPyNbJCtyzQCCULg+L6poug7e9UwrdMI5gOwUpTv0+Ahu2mw0kr1N8X
jZqHqmBkc7G0aobySeGiXbDkiJw3NG3moVy6xmbyEPMK8r0/lFS/SCOsN7Xt
L7p8E3lI6+Xbz1Hx1qmbPp32Q+tWee3JmqIReze4XT+ocQfBHlO7vBEaEa76
JondLRQd2PLW37+XRjRuG60sfBWOxuck7IXbaQT9RdSCzrVHaPu/u2wOf2mE
TnLewycRj9EpW4u33uU04tTLhg1jOU/R8yeD7HafaYT/q9lCk99RCDRO1dPe
0oj0N+JmL4djkMvTQuMHSTSi6p12N5tAPJrrsSlhRNCIybzjXjbKz5HIQVoP
nz+NkCZNakI1E9GexCSW8ZM0QqOjOT5fPwkZNTz1/GhEIwy6zp/tOZKM2AaV
njpo0giXvnuLey6lonnrdOVgThrhMyD53c03DY3U/6njHRYiHg69evQs/CXS
2NYSeLdWiPgwVrFx7nUGUvAsMwt7JkSwzPEfyenPQmrFG66e3ShEiC7ESbYx
s1FfEtF+gUuIeLy8epKTIwftKhuLfN4tSKSxpBVrir5FWq5iIomJgkQFR5n5
g63v0JY1w40twoKEmCCXzz7XPLSta/npuhp+4tr+4bflQ3nox5NH69sz+Yka
v7oe0/P5SOyw3pl9AfxE2EyS2fFzBYgtOMpojSa1/kmkcM7+E3J4Ih134gEf
MZl7oyLEElDfei7j6N28xLnXM/edXnxFW8Vts2KechFRxi4v09u+IsvVMz7Z
57mIsp7WLwPrS5HJqTujvXuofCb7bcY1vhSdj1nCNVT+a3/62M4z5hua3r9V
p+QAJ2Hpu0Ur+PF3FLVQy5krwEEYmLs0Z9ytQDQz7/afX1iJ9Jev3+ysrEC9
8xaNyfGsBP/SSMAv4UokNub14a8nK1Hz8urm8ZhK9GymhVVfnZWwW/L20Xn9
CyUNf7fFSSyEd/oD6e/Vv5E6MWH3cOsKjC333XjNV40ShkT/M5hYhqRNfI7T
m6vRtZq46pR3y8Dpe1Dn7uVqtHku/t9ZnWWo3PSHzJyvRhP/9Rq3GC+BtW/T
1gmBGsRcN6Rz/x71fMtckNypXoO6Ms7Zh1kuwOe6dVyBR2pQb3mR0ia5BZBV
tm1aHVmDcidp8iqf5qGvrtN/h3QtOqT+Q1Fjag48lIdrb2+tQ067X5jQ/Jig
dEzo80+LOjRd72hFP8aEJl/1dLpHHbr6xuV4zCYm7Pp72TulsA694T3vrFo3
Cxy3ZxR+7P2LZFo2FRmqz8LjvyvuNMt6ZGA9lD+/MA1bLN4x8jzrkVbpn816
/6ahqtrpkF1MPWpz1sW976eBr/KXwtuWevQrpBa7u1F1dklcrblDAzLpW1pt
2j8FV95ob4289A+9eSBk3DsyCcKqg/G7I/4hZ//wxK1/JiE78zlP77t/6PLX
+1DzbhIGUjlJ7dl/yDbt4dwqr0mwj68Nb/RpRCdjb5bf5JuEIyFuQ+vuNSFH
S9vi0R0TMMIlb/XtdROqS3/fpSxL7ZcC679erGpCCeFb2l7zTMAP311xn0Wa
kYjn8xy/f+OAPfgP2EU3o/2s04ctb47DFoeXL5NTW9DakA/2Y1TdV0Vaix78
3oK0zt98p5E/BhdshHyn+lrQBId/XnbyGKSfcLc03NyK5LU4hs1ujoGM2V7O
3txWtDUqXUZZdQxou9rtlYk2lM7+lHXLtlFgC/GSC29vQ4EepsPxq0Zhpm51
x/hyG3oZt7Pyv6kRaLlw8HTBrnZUq/z1QcX7EUiPL7A1+tSONj84K3RixwjI
LBuraf5Hokt+E5mOZsMgkSIu1O1CogDZ9A2BWsMgeqB7ONKLRG+9dGN61wwD
V+TtrPkYEuXu7D3o2TEEQ6p5m0v+kWi90qvElOtDUHBKQeWIJQO9tg+rfULt
x3PZJ/jYnRgoJO6HSxy1X3+dAQPv3RnIXudQbNPtQUiYts5c85SBjg6X67CY
D8KdsEebyFoGesjxQ6FhZgDMi5cV3Y50oMtMqXz1AwMwsK5RIexgJwq1Eeeo
EO2H8UsSkxGnOpHM4coVY5Z+YJb+9yXatRNZyDoWzQ71AefFtlMpDzsR55uO
I61UXSdT3Bn5qa4TdT2KMSrx7oNjp0Z4Bk52oYsu/80HjPXCybfqDaMXu5Ap
PqmRS9U79pyXU6dvdaHCTUn/cf/uhUtZk3tYE7uQX6JNmUJ2L4QuMb3WdHch
3elHm2Vce4F4xj6872I32lGash+meuD7uMGng7e60eJ351sqPT1QZXgnxPxB
N9K85Hg8v6EHmod5Ntq87UZV0h+CNT71wMwuIVv36W5kt0vT8kVAD6i0rfmT
7NODjE0LE0UkeiBSSu0DS3gv+lg+0mn4Xzd8P+Gg2vWsF8l4f6vsM6PqxyfR
qd+zelEcp79gwr5u+I+fPTL8Vy/SF/xde0CjG2SYDR7rBPvQloj03ff5uiHz
j5+Ozv0+dFS7Iynycxd8Dvz7yS20H02l+IumaHbBKPBpWcT2o3uh+bo+Kl0g
s4Beb8/sR9EqVY/PyHdBwOXM+KWf/UhO7Z2Fg2gXGNn4+tzjHUB1p3PO0qY6
oUZ7E3oZPIA2HXKZFMzvhO4B75K2O4NIdzLKrt64ExTqNmwSix5ENz/8VazW
7wT74qoHhzIGEcd30cCGnZ3Q9kDmVFHFIHJex+8npNYJ/7RKZ2OEh9Dbeyf3
SYh2QuUtftVjsUOo5Z5v64P2Dsilx0ZVZA2jMd9IaV2/Dhhb0F9mg2E08iBX
7u3NDlDvHnTUrR5Gd/I8b2p4dMDrvF0aGRPDyL9nvMHifAeknmRU3tEeQQnW
0qNClh0QnabEpv9lBBHGuR1HVTvglm7ehfy6UaRlpcqM72CAxqFNT150jyKB
v+fPHmpjQK9t3Kc7M6NIUV8pkrOJAeklKEhZYAxJ8szN3v/DAJE++Tqm6hiS
DVXfPUMwoFNj6PLTy2NouON43cZEBtz94Z1VxRxDS+qv2F5SdW7Hn2179FnH
kcmf8z+2OTBAr3mk7gPvOOLKqSsqt2XA2LDdYrzEONJUP8XNfYIBJ0QNTc7r
jSNTQW3WHyYMULER7Oe+PU6tv9Ryew0G/J58prCHewK17/LPKGRnwOcxszB5
2gTaox0QrsLKgOxh9hlO8QmUFPGzPmGZhPBe5+/lGyfQyulFz+g5Eg42b3M5
um8CNdnPHv40SsKPkl9vzgZNoB24S7K8hQTi0ZJuOPskKppr5+guICEnPCf5
Ev8kMvqgJdeQR8KLew4CFqKTaFN1wUTlBxJuBf1sFZefRETMjdivb0nQu/H0
dqL+JLIL3RzQkkFCvp1q2Xu/SWTB+a8qP5aKp37qSPPKJLLcnMazfIuq29kP
vD3LM4XWrBU9uNOHhPiG7SJTwlOoYJI45H2ThGBf4T8CclNo8fLSDd7rJJz+
/dVst8EUKnlyZOHwZRLobspmicFTyH4Nz3iI4//+3yqeo/poCjlbXBVndSBh
WYxDuDBmCvnoZBTcPE3CwOfW3zWZUygv0dT+pg0JJUKPDnP8mkJ+Uq9bkq1I
uJo9a3pWZBplro07HnmIBBf/ruzJtdMIf2oI3nuQBDvLP0K35aYRT9znpckD
VH8uZ1ZFa06j6VW/U22MSFAwtTEtPzaNeu5XR1nvJaFuuPSQauw06gxadBrY
QUL5l7dZBUnT6LWk9tlyHaq/nz4X3PdqGlkdUvLO0ibh9a7rv2yKptGD6NhG
720kBIWpHHrYNo0qMm5I4K0kbFeNODgpN4N0Novct9xE3f/Udb8R5RmUv+mw
j4cSCYeKbD/2a8ygx289F6MVSXA0UZUh9WcQ3cT3WfcGEh45/5istJ9B+ywd
dJ/JkTCUuhybljSD9J5duRy4joTrF7t/J2bOoGCWrzcqJUlg31bJ8Sx3Bsma
WM2IUZYojXF9XDKDzown73u3loT9HVr6tztmUCeL/HpecRKSpM73n5CbRemu
WT5KdBLUeo5IHVOeRTtfRitHiZBQkKVjYaYxi75ZOGjzUK7W4yrepz+Lgr9t
vjBOI2HJOvGhpv0s+i5eoEAKUuMvF/xNzWUWyQek5Z6mvGrAdX7TlVnEzb8+
uluABOUbeo4y/rOoNOHvmSl+EqyiGrQFk2aRx+/fE6p8JHTZfL7AkzmL9gQj
+RJeEtw2piay584im+eiKVaU73y4wj//ZRb9efLm8X0eEt7VCrb3MGZR2rTS
amFuEnbHTYl29FPt0RJ895GLGj/7ZqPW8VnUbfxfnC1lcjw9t5aVidoaw43y
OUkQEja4Q8gy0U7R7+xBHCQcvfAg7vEmyo8N9yLKcT+acpy2MtG0QNHbBXYS
lPwuNwvsYaLB4Ji1Nym7thaNtRsx0UtVGn035Q87eLjemTGRnWCsNjtl/Ynn
W07YMVG+sC7PEzaqf0wHDDefYyK2L7dybSn/ztz234obE3mUaAerUj7pUBmU
6stEu/9FvP/NSo0PiMddv8tE7luC+FIo90k65Jg8YKIem/uhXpTd6+aaxp8z
ke+DNG41ykVbDMdK05io4rQyBz9ltrCHnNHZTOSWnrJpgIUEo/5mifMfmchs
pMGzgnK4oeKW3Z+ZKKA8dCSbcl3iFUORMiZyab8b9oSy5HKxddcvqr2Nz456
U7a35r2U95eJUi692OtEOf3j0aDQViba6+BgbU55hJ4Qe6qbiXpvlEZjytvc
Bt9sGabiByYub6HsXbH9G/s0Ezlbt96Tp1yi6N9Uv8hEfxtt8BrKPIG/RjM4
5lBQr/A6GuXD5BpOH4E5dNm1Q4qHcqSeo4TZqjnka1tmxE65JfqNuvy6OWT1
9l3M/96fyk3PG8zIzyFdu1SR/9n5yD7rnypzaPpibM7/3qfmZD1yi9ecQ3WM
px6clGd4WwPdds6hgh/PHfgp6zkpxervnUNbtxGeopT9S66+WW0yh2IR77v1
lH9IQWmf+Ry6wBW2Wpky7SZf0yfrOeSebf9Ch7Jlw7HRcPs5pOeQamZMOV4z
kcPeZQ6dP35t00nKHQ+G1m67Mofwt4lNlykrDWmr83jNIanR/ebBlF2NAgya
/eaQksyLpETKH1KqTmSHzKGu14qSxZT1T50JPBozh9ptngfNUw4uyIlRTJxD
E/Yrnuuo8f69ejF7Pn0OrfL3fIwpn6yKaEzIn0MONrDvwf/mk3LbyFViDr05
K9deQLn/ziaO/T/m0P2NXxN7KHsgQm24YQ6tXifych81H4vi+A2I9jkkv+XK
wA3K7EzLE49759C+vOsn3lB+mDMcsGOWOr+Wr0iGmu8ZspKNQWLzKJFX98V6
av3MHE3oZpOeR2tHxHeco7w3eMOEr+I8ks9UPvOBcuuIOr+Xzjz6s/zc4zi1
HkWKDHa5Ws+jyPv/Igqp9Woz+tN40H4eFfofqFlLre9Xcoctz52fR3KOfRk3
KRuGnHCz955Hp4TpG/ZT+eCGpWui5fN5NJ56yHGJyhdlIZNZtWnz6NuHjbcu
U/lFtPh6odmbeSTqHaPdRzlLPqD2ADGPiiSvhbVS+YgxFsWJOuZRWrpTZy+V
v4zvfXFW3LiAMkqCkDeVHyM/7/NIUVtAfz7ptUiIktA5XuEvq72AXgaMqxRR
9rGqj5M0WkA1HtwDXKtJeLth8BfNZQEdaFPnK6by7VpilQYzawFp69N1s9aT
4DQZs9v94wKSuMsKnlJUPtsobTLxeQGtlc8SNpSmng9hmxyHfi8gjdMRsn0y
JPhZ744kxxfQhf4gNTMFavymzs7/2LaInJ9EvctQIaFSsrf5/a5F5Dn3Qv/R
ZhKy9Z2KEwwX0aYSEZubqiRceeh4+/qxRdQiErfnuDoJiyqnuZTcF9Fv7rNj
qppUPnSwpt99v4hSEEeG1U4SxkIaJ68ULaI17vN9znok1ORY/bUpXUTm7il/
fXaRELVsGb29bhEJtDCLsxAJMrEWUj2Ti2hcyJBPzYAEjT8HlQ01l5DxNbfk
XOr5vIpZwb915xIyWUwqGzWl5oeUyfC6vUvoVzRXsboZCZ8uGOdMmS+hVwHd
qvnmJBjw7NuecmUJyUvsPD94nFpfCOmz5y6h9zTLb632JNzM2mr9Zcsy+hHI
y8lN7T8cXw1oHN+xjPoOPJst86ae9xnJ/MN7llEg8eRNKLV/kUpdXbzGYhmt
eHH7r/en8k/8nPQl92Vk70/TuhxC5Z/7X7qlCpeRq8Uaob/RJIyHeH1+X7KM
jN71RNZS+6Gmu5pRByqWkaWPolZ9PPX8D0g18mhZRpIfwr/0JlD56mbIq1/L
y6jLsPOLHrWfinQ5ctl77wpyLFp7/F0hCb7n+A7QD66g9Fy1iukiEs45fZVL
P7qC7C09cvSABF37bXW1Z1bQTZb23oav1Po4sVZbJXgFPW5w/Gzwi9qvGDMW
GytX0Lm7qp1LJAmNj3VKJVVYsMbc1ksyAgxQPvU9wVydBc9yCIqPCzHAe6Ol
T4gmC77qONBXJsIAmYKr22d3suBxbTs1f3EGnGvLTq85yIKHpJ5v0pFnAFNp
Q1iIKwteaO24nLGTAeKfRSxn37LgoMm+8x2XqPPvJmiofWTBrvU3ep2vMaDQ
TJ12ppAFq12J/TzryQCbzoM/akpY8H90jdcbfRmQxhOsm13LgulxoV9rwhiw
3WJZ6sw0C04qR7qurxlwrG+gt0aHFTeqMm7xjzLgyqsZtS96rFgimm9x0yQD
wl3ZPN5gVjzeffX84VkG/Jhay3HfiBW/p7ebv1lhgC6rsYyhFSt23Pz5Zalw
B0hJvLTK82TFeoWKo2ZaHdBn4vAz7iMrznV/IGlB1SccNDfh0EJWvL2Cx93l
TgfI1ngdv/6ZFY/JOj0MvdcB1lYR3UfLWPFqt1Kz7qcdUOn4hVWonhXve2HX
yvWqA976SOvenmbFFRdku3kbOsDrTXOmoxYbVhPufBG1vRMkbAKHX+qw4aOG
G0au7eqEQgHVLYN6bNhN85OnrUEnzDvf+nDZkA3bZnS+P2neCTcUZIlblmyY
bD2lseDaCddjnP5GX2fD6wVDUVdmJ6wxoq1p8WbD9RlRQim5nZA/k2ct7ceG
F2zL5K4WdgLTgpdMDaGuX3orE5V3gqfQ64HcWDa8LPhld+RAJ3gEjK9UFrHh
5rgIxf/UukBMI1Zf+AsbHqNXCslqd8FHUj/I4hsbXmE8pHYJXVQ9/ISv6Rcb
FhE8+K31SBe4M7ev7m1jw7eOFqgEenTBtYveyqys7PigTEKwy9cuuHqc+9g2
Q3ZspiSxge1iN7StbGbbYsyOV/xxfZxnNxilm79RPsSOeQne1wf8u0Fq7hmv
zDF2LNAf9bQvqht+xGp95jvDjrujczVVSrthXdtpRTKQHfcaSB1ZlOmBO3fu
1jUFs+M/R+6ysKn2wLhalt/f++y4L2OnncyOHijzZTaXP2HHVYEtKulHeuCS
7IOHH1LYcdmk1PIAVc+XOhbNhZayY8fOTJ/rwz2gJtiRFvSDHSsoXzJSWuiB
mA/cR29XsuPad7uEpnl6wZXLItu9jmpP9fCnHoVeWJPeb2/XxY6fnM9Q0bTp
hQuDYpXbODjw84Kspbz6Xlh15fJzci8HVrDerd3L6IMWx587v+/nwKzXlH75
T/ZBynHZxiwTDqw6edPGkLMftHb9Eb1pwYGN/Auk92zqh6M8W0NWO3DgvbPq
0tJX++Hp87GrB/w5sPwdh+pGoQGweWQksvUOB96VxdCRkB+AjYEJ2eKhHNjw
SeBUsPYAfHQ26+96xIFX/5S4PGk3APVaOTa+iRw4M2jnVv6PAyBW4Wb8nuDA
YSsa8l+cB6Gt+HtPbCkH9irdCYp+g5CWIx3o94MD957d+fpb9CBsj/z92bSa
AxMTFxYyfgyC5Wl1rf52Dpx8NfnqRpUhiJwdkZJa4cAffWvX3FkYAnEF16m7
uzjxgw9no8V+j4A9m0PY1z2ceDzsaJbv+Ahkk8c3rhhyYpFdhf37Vo2CwbM9
Vh6mnFiT9jh7ynoUroitLnK05cRden+3jg2NQiVPUcAeP058jMYmui9iDNb0
5qzzCeLEmTJr5vLTxsDhW+qH/BBO3M+WmnLm0xjM+z3oVY/gxMIm3w+6dY+B
4oK9iVQyJ94zFexxQm8c/Id5RRdKObFnyc243TPj8Kti+dX2n5yY/T/vs1lC
E7Amc9Lgyi9OzNS8q+GgOAFvnFo9+v9yYsdFQ4+XJyagpT2nqaGHE+PrzZuz
vkyAds3xpPc8XLjq5VRXaMIk+Occ3DkmwIVPYckbbcWTUBW+p05FhAvH/25S
CmmepOo5Fa7ktVzYdVr8YJ/4FESULjs/UubC08e/2A0/mYKhj6lbXQ9yYYco
fEEicRrYHohvO23GhSNJ4W18JdOw5myIztGjXDizdcspy85pMBC/iHRPcuG8
5DdMbsUZiPfUOsR1gQuvmVNYGc6dgYM6X889v8eFFVT2pOe1zoK98LYLjx5w
4ZevaHIjHEy43pfmFviYC0d3X3WM2MyElOhQD5c4LlzB0CxV8mHCIvNI4PZX
XHixRSbstfwcvCogX1SVc+GpOzNNAnfngXhknvyliguvhNSyv/wwD/XOpWnv
a7iwmFBzG9E1D2wS6VmxTVw4aC5v3tNgAay93D45DXDh9EsaViJ8i8C3c7l+
mZcbSzPf/67OXgKXIkkhdWNunLjxCLdCLgvBfltZ0PMQN27tDBFZqWMh4vfu
EIAj3PjpqVu+GkwW4ne5Jd9ha27sbGtyJQmxElqNj7jcznPjkX0y5sk1rMTy
NPdKdhg3Zldo9mjlYSci1KdG1Wq4Mc3e4w5rDiehMsk26lHPjQOWnM8ntHAS
pR9FRj43cWNs/CboKi8XMbtLfci0kxurLmRKv3LgIk4edOlzneLG1bq7V/NJ
cBMbnUkyW4wHC7xVHDp7j4f4lFT5R+0/Hiz4y2/3LTt+QsrOaqeaLXV8fjmg
Npif8F/flaLqwIPDSFuF6hx+4kD0gufm8zx4KJE/OGOFn2gKU5ZSvsmDg7oH
fuBoAWK3yce7m3x5sMqIpcG2YgEiiUd/XCmAB69pPKabwhAgXAJOlCre48Ef
S9zzmpQEifnrwS4b4qjj7htV+XIECZvtq+oUXvBgl+lLNRrVgkTJ5ItdCsk8
2Mn7TkT6qCAR6ponLP+KB3spqp88s1mIGFHZ6yX3hgfLKpeGJhoLEeb9VZ2y
73gwv4OD3GonIWKtY89HmU88eHhfxMeweCHCW/aKjAzw4JQnJUHBH4UIsm0p
RPorD/7n4Xs27bcQkX5i9SmpCh6c9U/PUGdFiBAQTyxb/5sHbykz50xeTSMu
1W3esr6WB9tf1HaUUqEROocN2Nc18+D2kQip7RY0Il6g+oJkOw+u2Fl+qfwM
jWAp/69eopMH+w4JWNh60gjHu71IopcH39r6Xn38Lo34YXA1Y+0gD/bPT0jw
jqIRm9lW6GtHeXBpccul5VQa8RBCvddM8mAEm55ffUcjprzFesRneTCb13Xr
RqARx3WTDosv8ODYfmNB1QoaUTirWiC2woN16cyjF/7SCKkPBXJi7LzY/nI3
99M2GuF/xfD+am5evIUzYltqD43oUf8zvYqfFwePPVGMG6YRB4ZP2q6i8eKj
jTfs3SdpRHZm3w9RUV7cvN0vTYNJI+jnrmmIivPionb9sT8LNMJjA0s8XZIX
8+hr3DBfphFNHfc46dK8eLacPf/dCo3YnSDuJiJPnS8zaTdNOelU8j9hRV7c
O9R/Rpwyl6S6vrAKL/YTvTuzdolGuPwrfEVT58X8Zly3l+ZoRNXTfatpmrxY
+TBPVsk0jdCwqLklpM2Lq6/vPOMyRiOeCtv0Ce7kxf8+dVdO99MI5q/+I4KI
F5/6cdjAqYNGnLzn/klgLy8W1qefLW6kEYQR6waB/bz4d7gh/9JvGqHAFRbO
b8KLlVieYsVvNCL46xom32FePK22/fDuAhoxdDvlNJ8FL+a48e2jwWsa8X7h
kxbvf7z45p/oeOUHVPvZvcKnbHhxko6up4MvjdDm1+lrt+fF3trHyhJdqfGQ
eB/30YUXby/4tVbvAI3wlrsynejKi18GHdF6sZ1G7FLecjjsCi+W/OU4tFqO
ur8dr9kcvXjxaacEEdMZIcJ/j8vJw7d4cdi4c5l4uxCx11jpo64/Lx50vpDC
+V2IKLNKcRYJ5cUipxN+2T4RIio846s/x/DiEd34M482CBH3fa2VM5/x4lUt
TMEVbiHC9O6awKeJvHim6emhvH5BojryifaFDKq9V1j2rnslSNR/uP98bQEv
Tu3RcjfZKEh0THpfuPaPFwfR/DxG2ASIlAXdMtsWXrzVbVWbXws/cYZ9TtqE
5MWOzlum3n/gJ/ro7rWyfbx4fWHolNBZfmJ460Xd37O8GO+UYsiU8RFMt1M8
yuJ8+OB5JYuFG7wEbWhXSvsxPryUOBynU89FHG2PnpO25sNP2p2fjqZzEdE1
k6Z2Nnw4UX9fSuVNLkKuIGOOdOLDdDffUE45LkLrzurDHZ58+ExkntTXS5yE
tczwXFcMH9Za8Q0LW8tBvBA1OrzhOR/Gt8zsWkfZiS6u5JQzSXw4ml3ypWcZ
O3Fx2OpwTyYfdll7feThNXbidmFpSu8nPmwYEDfpUcdGpB2NPzzQyoezRj7I
/0lmJQb3z6Yod/Dhx3vuyO3yZSW27DSfd+nhw4PVd36vWLMSBbI8qYMjfFj/
Ex4NEWUlKkeuzg+tUNdT3x/2LpiFGA82SR2V5ce7ikLKIrhWQK94fn7qDD92
fXz2rYXrAhzMrCkccubHA9vuR97ftQD/RWV6dV3kxwU2qz2NBRfA67L1fK07
P64mhxsPZM9D3obCudwgfrx7sO/MoZk50Ai/wbyUyo85zR3+HHvGBP2bR/LP
ZfDjott3Z4yuMeHIuU3X7bL4ce7th2LZJky4pN84e/gDPw6wvvTu58IsZM3o
zKp948eOPE1XN56eBSVb5vRQFz/2d/zz+gaaAZ2D1R+6+vhx99PeNo71M7B/
R7p7yxA/trnboDI2Pw1OolbTFVP8uPdJc3VH3jQkf8+byuQQwMRQWKXE9mmQ
2uI5eU5BAGvfpjuP6U+BKOvMWJeDAC4tdDT3iZqAtEaX11vPCeAHLubhkj4T
oJPbfvbWBQGsZ7Nkwu0wATYOP9vE3QUw2xFek6/qE5D+Lb7ywB0B7Ki0dult
5TjsCt2bnpMugBeutF6KER2Havt8h6XXApj791GW50tjYL9TVfrAWwH8J0vf
ldE7BsFDYpGdBQJYVdkpWbZ4DGpMBwLEKgSwhfXl3ZddxuCs6CNb72EB3JEg
nmH0YhTmBzklf44L4PDzD3e4e43C/VKv+tUzAjjlztkWbstRyHV3PPRmWQD3
ZYuvtxYahcUG7Z0dNEG8mtHVEx4wAo/i28SMNARx4zmdGWXfYfi0YXOVqKcg
VpIcOhT2bhBeG9XeOHhTEEfduEcrjhmE+PNeG4J8BfHWPetPqt0eBO+3P7xn
7gpiFWufizWHBkFv1xmVxmhBzDX1b4RvaAA+H30e/LxQEN97PjITozkA2Z6G
Wg2fBbHDC5ENIesH4HnsUDvtqyB+9OyPczb3ANwidbX9KgRxRKNXdnRLP6AL
Dd0OLYI45GMVoym4H4gA4b2blgWx6D7xnIiBPshJyxs5zSaEU4obX8Q19EHC
T5vYWC4h7KK7cuVPaR/cpmWN89OEsJmXT8GXF32wJ844YURaCP+oV+1IO94H
Jbn+S+/2CGE1Z1HG2t+98I0xlbc7SAj7+65NTm7sgdvLa6rUQoRwk6Jo2KnK
HtCV3NUlFSaEc6sutWlAD+QcDRJeeSKEhaWFE9VSeyD++2pnSBHCd7SmtB2u
9MCVrO0SuFQIZ1cwa+6K9IBqufWWLT+E8OL7Tr1Gzh7o67m1T6ZSCAt+rKDp
z3fDKZnvV1jqhHAb33W+E51Uvff4eAXRKYQduQtVIz9S9d6N69572Gk45Fqt
mNTpbmh8Gh+xlZuGV5187lpp2Q1Pcol0WX4abjlxjAw/2A28Qzx/WUVp+FGf
k/lhnW6YsolRLZGjYSLH5liBcDeUGxS26evT8Ntm6Vd837rAU3gRG/jRsO3R
7iP+ulQ9u6bYPCSIhnnH8fDbrV0wJXPLsSqEhtuinm+bVOqCS1tZgq0iaPgq
zUA+U7wLzplz/L6QTMPjEbK9XdOdYPVE4NTTbzTsvfrgvvMfOiEy/pdr008a
Tm/TJJKyOqEuJfy2dBUNowFN9/7UTjD7IJySUU/DnBuPsadEdoJx/arB4l4a
trh9ZuDn9U5Yfz9cb5JDGLNuGJz9hDpBT9jt22puYWwh3XumQacTTj45bKrD
K4zFdb25WDQ6ITZe2M5HUBifP/LZ+bpCJ4hlRQRwiwnjoqe9EWx8nSBUFVku
qSiMzQqa9zs2dMAy7YWVgbEwjhXMl3/l1QFsIp8j9U2EMecKWfbUvQO46a11
+JAwfuf4VyPkUgcIr5I8suuIMH7mdU821KkDZNdEGW8/IYz5w86ETph3gIHM
A10lZ2HsuU4p4rBqB4Ru8V0nECKMsVtuVE0vA8K3PrfmuyeMtRn1gfmdDHis
URzNEyaMbff5n01tZ0C81sIqzkfCuLVkoflxAwOydDwFl6OFcfmebtWS7wyo
xm7Lo+nC+GRPlbZ1BgNWH7Ela38I4xy/5UCVywww8owS+1EujCdPl3YNXGSA
97PfB4sqhbG/cnzmGxcGdPSjgpRqYSzXzbPP2JEB2f4yEe7/hPEtno6qT8cZ
sP89Y694nzA+bs3OEoUYcEPc8aU1twg+I/zBfIzOgNe74ltNeUWwiCQpd0iY
AaRDnehefhEc6sB9LluQAftyDG6r0ETw1YVr2rd4GEA33nBiUUwEB0kr7jBf
JuGVVw/f840iOPjyMeeyARJaW8+5MgxF8MRHd+O8MhJqbrjJsRiJYDMlb3Xn
UhLKVnvUSx0QwWMPaL7SJSTkHArYfdJUBMcrSOrHFJMQWPxMqMFSBMu+Lc8i
3pOg/Kwmu/KsCG46oLnYmEyC9I5G+0FnEaz3QeLd70QSVv1tF+O7IILn/6l7
/nxBwpLA8K39l0RwbMkHkZ9xJFR7cx8uuU61j6t2efYxCR4n9UbzQkRwQeE1
K+EgEs4z9ZPr74ngqpRIP4MAEuyeGB+fDhPBaT0z57z9SDCutASNCBEcWWdn
N+tDwjq9yw+yYkWwVmiH+1pPEkok09STX4ng1uaY23wuJAg10y6F/xLBEr5S
FwLNSeibPNoY/FsES2nYRaIj1PkCsfoBf0TwtJRo1NJh6n52K6y+/lcET6Ub
iPgfIqE9UafwdKsI1lwbn/DaiOqfc6c5tg2L4BUT1ZUgREKoX9pF9VERzC/j
bn9xNwmOsYP1m8ap/twq4n58FwlrKt0zpKZFsGGs7QvNnSTcVg815VkSwRv/
2VXwa5NwZCY3ulmAjm9elsraoU7CZhqTtV6Ijg+Ubec2USOBS2nX+WphOp46
8XXURpWEwhPfd31bRcf3bH85hquQIFfc3JG9jo6f04de8SuRMBHAoeq/mY5l
udOVb8mSUBlvHOmtRsfeCf+i82RISPsQvuKxhY6nRQ56TUqTYN27pua8Fh2T
HgMPr0iR8PWAqucxPTqW7nrTGSZJwhMRyy9KB+mYI+Bit7YY1Z8SKsI2pnRc
eGXIKWg1CXflWGwfm9GxbcGdpr+rSPDSzFxcOkrHDwNPP/IVJcH22LJ27Sk6
[truncated: 4,542,986 more chars]
